# Supplementary material for: Integrative and quantitative view of the CtrA regulatory network in a stalked budding bacterium
Source: PLoS Genet. 2020 Apr 23;16(4):e1008724. doi: 10.1371/journal.pgen.1008724 (PMC7200025; doi:10.1371/journal.pgen.1008724)
Supplement: S1 Data — All genes whose expression levels differed at least 2.5-fold (1.3 log2-fold) from the values obtained for the wild type were classified as differentially expressed. Only genes with a p-value <0.05 (paired T-test) and an RPKM value of >25 were taken into account. Genes that are highlighted in yellow are part of the direct regulon. Genes are subdivided into functional categories based on manual annotation using the UniProt database. (XLSX) [file pgen.1008724.s017.xlsx]

## Sheet: Regulon
			ChpT unind.				CckA unind.				wt unind.
Locus_Tag	Annotation	Function	Averge RPKM	fold change	log2 fold change	T-Test	Averge RPKM	fold change	log2 fold change	T-Test	Averge RPKM
HNE_0027	16 kDa heat shock protein A	metabolism	18152.9	21.8201	4.44758	8.85304e-05	46546.6	55.9496	5.80606	0.0468437	831.937
HNE_0042	?	?	256.851	4.28445	2.09911	0.0655163	153.729	2.56431	1.35857	0.0289872	59.9497
HNE_0053	?	?	474.665	0.610335	-0.712328	0.0258481	305.296	0.392556	-1.34903	0.0263108	777.713
HNE_0065	Enoyl-CoA hydratase/isomerase family protein	metabolism	182.172	0.570649	-0.809325	0.0481193	119.505	0.374347	-1.41755	0.000293992	319.236
HNE_0069	?	?	188.827	3.84658	1.94358	0.055345	181.958	3.70664	1.89011	0.0363525	49.0897
HNE_0071	hisH	metabolism	86.9386	1.72353	0.785363	0.0564993	121.627	2.4112	1.26975	0.0437621	50.4423
HNE_0075	Putative acetyltransferase	?	244.181	0.506886	-0.980267	0.015115	165.671	0.34391	-1.5399	0.0304762	481.728
HNE_0081	aroK	metabolism	114.377	1.91973	0.940905	0.146353	189.706	3.18408	1.67088	0.0296514	59.5794
HNE_0085	DnaJ domain protein	metabolism	97.3707	1.72498	0.786576	0.150501	239.45	4.24199	2.08474	0.0375873	56.4476
HNE_0086	?	?	140.495	0.229819	-2.12143	0.00225402	81.5634	0.13342	-2.90595	0.00227631	611.327
HNE_0101	Amino acid carrier protein	metabolism	480.347	0.708002	-0.498175	0.000946661	252.59	0.372302	-1.42546	0.0276539	678.454
HNE_0105	Endoribonuclease YbeY	DNA organization	337.611	1.6501	0.722554	0.0595215	547.746	2.67715	1.4207	0.0305887	204.6
HNE_0119	?	?	282.777	2.21781	1.14913	0.0404733	514.673	4.03657	2.01313	0.00988743	127.503
HNE_0120	msrB1	metabolism	719.833	4.79983	2.26298	0.127788	716.711	4.77901	2.25671	0.00383498	149.97
HNE_0122	?	?	227.976	2.47087	1.30502	0.0122173	192.849	2.09015	1.06361	0.0799031	92.2655
HNE_0123	?	?	83.6791	4.62935	2.21081	0.025376	120.386	6.6601	2.73554	0.125504	18.0758
HNE_0129	adhA	metabolism	200.463	0.50966	-0.972393	0.00499809	116.676	0.296638	-1.75322	0.0377973	393.328
HNE_0148	?	?	32.0617	3.0973	1.63101	0.0322248	45.5327	4.39866	2.13706	0.0139251	10.3515
HNE_0164	TonB-dependent receptor	transport	78.9441	0.235786	-2.08445	0.0465568	109.301	0.326454	-1.61505	0.0197265	334.812
HNE_0166	Lipase, GDXG family	?	159.719	4.64887	2.21688	0.104232	332.236	9.67022	3.27355	0.0286655	34.3566
HNE_0179	?	?	41.5567	0.332026	-1.59063	0.0453831	61.2079	0.489032	-1.032	0.375432	125.161
HNE_0197	tRNA-Ala	tRNAs	84.8142	2.11964	1.08382	0.102784	179.548	4.48719	2.16581	0.0267309	40.0134
HNE_0199	?	?	52.2475	1.17138	0.228211	0.223467	112.009	2.51123	1.3284	0.0365881	44.6033
HNE_0214	Transporter, monovalent cation:proton antiporter-2 (CPA2) family	transport	343.915	1.61575	0.692207	0.108277	564.807	2.65353	1.40791	0.0117973	212.851
HNE_0216	Ser/Thr protein phosphatase family protein	phosphotransfer-related	50.225	2.7376	1.45291	0.00538413	93.057	5.07222	2.34262	0.187776	18.3464
HNE_0217	NAD dependent epimerase/dehydratase family	metabolism	247.23	0.597584	-0.742786	0.0269404	138.085	0.333768	-1.58308	0.0404897	413.715
HNE_0227	DNA-binding protein	transcriptional regulation	41.3964	0.187161	-2.41764	0.0173871	32.0851	0.145063	-2.78525	0.014682	221.18
HNE_0239	?	?	566.728	3.06117	1.61408	0.0250532	150.579	0.81335	-0.298052	0.335012	185.134
HNE_0240	?	?	555.905	3.18697	1.67218	0.000384072	133.455	0.765092	-0.386295	0.410384	174.43
HNE_0241	fliF	flagella-related	1456.19	4.11559	2.0411	0.0255309	340.809	0.963218	-0.0540655	0.760088	353.823
HNE_0242	fliF	flagella-related	926.093	2.76574	1.46766	0.00305243	239.648	0.715699	-0.482574	0.186949	334.845
HNE_0243	?	?	465.671	2.87005	1.52107	0.0351471	159.235	0.981404	-0.0270808	0.934522	162.252
HNE_0251	motB	flagella-related	73.0486	0.448723	-1.1561	0.0479305	44.7584	0.274942	-1.8628	0.0846136	162.792
HNE_0253	motA	flagella-related	612.136	3.14688	1.65392	0.0124794	177.176	0.910828	-0.13475	0.654439	194.521
HNE_0254	?	?	185.075	2.54009	1.34488	0.00139445	68.0155	0.933493	-0.0992884	0.814682	72.8613
HNE_0258	flgH	flagella-related	437.942	2.54923	1.35006	0.0315965	181.323	1.05547	0.0778822	0.920386	171.794
HNE_0265	flaF	flagella-related	811.052	0.892478	-0.164112	0.249241	214.726	0.236283	-2.08141	0.0339889	908.764
HNE_0266	flbT	flagella-related	496.509	1.15598	0.209121	0.12309	165.915	0.386286	-1.37226	0.0234504	429.513
HNE_0268	fliI	flagella-related	374.209	4.14158	2.05018	0.0464471	178.794	1.97881	0.984632	0.124717	90.3544
HNE_0269	flgB	flagella-related	2145.28	4.18948	2.06677	0.00567686	410.709	0.802066	-0.318207	0.049855	512.064
HNE_0270	flgC	flagella-related	1415.58	1.96946	0.977798	0.00708125	254.003	0.353387	-1.50068	0.0278148	718.768
HNE_0273	flhA	flagella-related	515.266	2.77954	1.47485	0.0140526	140.578	0.758332	-0.399098	0.293464	185.378
HNE_0274	fliR	flagella-related	115.848	3.51066	1.81174	0.0028991	87.6627	2.65653	1.40955	0.398764	32.9989
HNE_0279	GGDEF+EAL	c-di-GMP-related	39.6214	0.222411	-2.1687	0.023307	53.1831	0.298539	-1.74401	0.080766	178.144
HNE_0280	?	?	81.8601	0.201902	-2.30828	0.0161614	112.627	0.277786	-1.84796	0.128408	405.446
HNE_0281	ECF-sigma	transcriptional regulation	321.606	0.605614	-0.72353	0.00615883	169.802	0.319753	-1.64497	0.0180467	531.041
HNE_0310	sucC	metabolism	1908.69	0.69027	-0.534767	0.176963	1033.14	0.373632	-1.42031	0.0422211	2765.13
HNE_0313	sucB	metabolism	567.879	0.738593	-0.437148	0.0273681	301.991	0.392774	-1.34823	0.00311039	768.865
HNE_0333	RR	phosphotransfer-related	762.997	0.645265	-0.632037	0.0140003	195.415	0.165262	-2.59717	0.00185471	1182.46
HNE_0357	?	?	74.7276	2.72652	1.44706	0.0244092	84.626	3.08767	1.62652	0.0269584	27.4077
HNE_0371	Nucleoid-associated protein	DNA organization	1183.74	2.33087	1.22087	0.0726696	1970.66	3.88036	1.95619	0.0384081	507.854
HNE_0376	?	?	128.67	0.475122	-1.07363	0.0600283	86.7757	0.320424	-1.64195	0.0461151	270.815
HNE_0378	?	?	174.1	2.86979	1.52094	0.0854652	156.231	2.57524	1.36471	0.0332051	60.6663
HNE_0385	recN	DNA repair	136.659	3.87456	1.95403	0.128764	201.833	5.72236	2.51661	0.00447779	35.2708
HNE_0390	ftsZ	cell division-related	192.13	0.886349	-0.174054	0.22074	88.436	0.407981	-1.29343	0.0425841	216.765
HNE_0392	ftsQ	cell division-related	212.554	0.948786	-0.075846	0.29791	83.7588	0.373878	-1.41936	0.014031	224.027
HNE_0393	ddl	peptidoglycan-related	754.983	1.09422	0.129908	0.383357	241.697	0.350301	-1.51333	0.0329544	689.971
HNE_0400	Sodium/dicarboxylate symporter	transport	455.86	0.713386	-0.487246	0.10329	263.068	0.411681	-1.2804	0.0426815	639.01
HNE_0410	?	?	55.4499	2.48348	1.31236	0.0318483	47.8899	2.14488	1.1009	0.310769	22.3275
HNE_0425	Glycosyl transferase, group 1 family protein	?	120.112	2.63845	1.39969	0.0503511	131.555	2.88979	1.53097	0.0157127	45.5239
HNE_0427	?	?	96.7138	0.543525	-0.879583	0.0243444	73.1719	0.41122	-1.28202	0.0355966	177.938
HNE_0439	Phosphocarrier protein HPr	phosphotransfer-related	132.51	1.95779	0.969229	0.0906015	246.543	3.6426	1.86497	0.00482123	67.6831
HNE_0457	?	?	76.9243	0.410752	-1.28366	0.0217553	49.0477	0.2619	-1.93291	0.0341401	187.277
HNE_0458	?	?	208.908	0.375003	-1.41502	0.0187257	79.6951	0.143058	-2.80533	0.00639359	557.082
HNE_0463	folA	metabolism	121.252	3.96941	1.98892	0.12132	141.394	4.62878	2.21063	0.0235791	30.5467
HNE_0466	?	?	38.6556	13.6504	3.77088	0.000921955	86.8085	30.6547	4.93803	0.165836	2.83182
HNE_0467	?	?	65.484	8.48338	3.08464	0.141345	179.411	23.2426	4.5387	0.0127333	7.71908
HNE_0478	?	?	51.3173	5.39395	2.43134	0.0392862	62.1373	6.53124	2.70736	0.261776	9.51387
HNE_0490	D,D-heptose 1,7-bisphosphate phosphatase	metabolism	126.282	2.31836	1.2131	0.222091	241.716	4.43757	2.14977	0.0426249	54.4704
HNE_0495	?	?	661.09	4.50422	2.17128	0.00209298	599.925	4.08748	2.03121	0.0783656	146.771
HNE_0507	cckA	phosphotransfer-related	740.805	1.64292	0.716265	0.0628176	45.5474	0.101013	-3.30739	0.0409035	450.906
HNE_0512	peptide deformylase def	?	1183.64	4.21809	2.07659	0.175272	2954.3	10.5281	3.39618	0.0308527	280.61
HNE_0516	Acyl-CoA dehydrogenase	metabolism	132.589	0.361962	-1.46609	0.00785673	77.5731	0.21177	-2.23943	0.0263178	366.308
HNE_0530	TonB-dependent receptor	transport	177.931	0.230055	-2.11995	0.0556832	78.5476	0.101558	-3.29963	0.044412	773.43
HNE_0535	?	?	1234.82	7.3779	2.88321	0.044227	1491.69	8.91265	3.15586	0.0639235	167.368
HNE_0558	Glyoxalase family protein	metabolism	290.34	0.514383	-0.959084	0.0346148	131.529	0.233025	-2.10144	0.0080252	564.442
HNE_0581	P-loop NTPase	?	59.8065	2.89885	1.53548	0.0112982	101.265	4.90838	2.29525	0.0772021	20.6311
HNE_0610	Inorganic anion transporter, sulfate permease (SulP) family	transport	44.6778	6.51715	2.70424	0.0315029	61.7014	9.00038	3.16999	0.387098	6.85541
HNE_0614	Peptidase, M20/M25/M40 family	?	162.11	0.531325	-0.912335	0.0320683	123.704	0.405447	-1.30241	0.00996893	305.105
HNE_0625	?	?	245.848	0.412537	-1.27741	0.0305314	151.543	0.254292	-1.97544	0.0120967	595.943
HNE_0633	Peptidase, M23 family	?	352.844	0.556113	-0.846551	0.0133068	238.213	0.375445	-1.41333	0.0185122	634.483
HNE_0635	?	?	4560.18	3.70503	1.88948	0.0260773	3534.23	2.87147	1.52179	0.00295765	1230.81
HNE_0638	chpT	phosphotransfer-related	30.6098	0.0631801	-3.98439	0.0129084	482.605	0.99612	-0.00560909	0.942025	484.485
HNE_0641	tRNA-specific 2-thiouridylase mnmA	metabolism	148.148	3.62682	1.8587	0.0497136	274.377	6.71704	2.74783	0.114308	40.8479
HNE_0653	?	?	172.241	0.427487	-1.22605	0.0361984	128.605	0.319187	-1.64753	0.0183959	402.915
HNE_0682	?	?	148.607	4.2422	2.08481	0.00544291	261.86	7.47517	2.90211	0.0820116	35.0307
HNE_0711	MATE efflux family protein	transport	289.58	5.27695	2.3997	0.0738018	633.882	11.5511	3.52996	0.00580807	54.8763
HNE_0727	?	?	116.864	0.609846	-0.713484	0.0364733	77.7905	0.405944	-1.30065	0.0344766	191.628
HNE_0741	DnaA domain protein	DNA organization	114.116	2.84624	1.50906	0.0737004	210.356	5.24664	2.39139	0.0444267	40.0936
HNE_0743	?	?	39.486	12.2448	3.6141	0.234338	134.807	41.8043	5.38558	0.000313766	3.22471
HNE_0753	?	?	973.122	1.07947	0.110322	0.295767	338.838	0.375867	-1.4117	0.017746	901.482
HNE_0759	tadE	pilus related	24.0278	0.384376	-1.37941	0.0167523	27.7585	0.444057	-1.17118	0.236555	62.5111
HNE_0760	?	?	17.0954	0.360099	-1.47353	0.0134242	25.8574	0.544663	-0.876565	0.4399	47.4741
HNE_0767	Cytochrome c family protein	metabolism	272.678	0.441353	-1.17999	0.00187369	245.832	0.397901	-1.32952	0.00772496	617.821
HNE_0795	Transport permease protein	transport	610.709	0.574756	-0.79898	0.107244	427.597	0.402423	-1.31321	0.0203664	1062.55
HNE_0796	Lipopolysaccharide ABC transporter, ATP-binding protein	transport	577.439	0.549368	-0.864156	0.14374	383.172	0.364544	-1.45583	0.0279328	1051.1
HNE_0801	Glycosyl transferase, group 2 family protein	?	1356.92	0.566369	-0.820186	0.130209	822.661	0.343374	-1.54215	0.018944	2395.82
HNE_0808	?	?	8731.96	8.01559	3.00281	0.0104435	13559.6	12.4472	3.63775	3.18732e-06	1089.37
HNE_0834	Oxidoreductase, short chain dehydrogenase/reductase family	metabolism	528.513	0.719228	-0.475478	0.0459358	269.389	0.366598	-1.44773	0.0232696	734.834
HNE_0853	Peptidase, M16 family	?	285.44	0.681681	-0.552832	0.0267432	175.872	0.420013	-1.25149	0.0312748	418.73
HNE_0856	?	?	130.348	0.178188	-2.48853	0.0488149	74.4058	0.101714	-3.29741	0.0469988	731.519
HNE_0859	?	?	1855.78	0.603999	-0.727383	0.14609	1129.37	0.367575	-1.44389	0.00324019	3072.49
HNE_0866	Peptidase, S9A/B/C family	?	163.282	0.567024	-0.818519	0.0252359	119.22	0.41401	-1.27226	0.0209529	287.963
HNE_0894	motB	flagella-related	24.7402	0.303969	-1.718	0.0108533	29.5259	0.362768	-1.46288	0.186681	81.3905
HNE_0903	?	?	105.177	0.412038	-1.27915	0.0333352	94.4401	0.369974	-1.4345	0.023966	255.261
HNE_0906	?	?	30.5513	0.140516	-2.83119	0.0273339	31.6709	0.145666	-2.77927	0.0281271	217.422
HNE_0930	Phosphotransferase enzyme family protein	phosphotransfer-related	265.368	0.551028	-0.859802	0.00185246	190.22	0.394985	-1.34013	0.00547387	481.587
HNE_0932	?	?	267.478	0.485406	-1.04274	0.0202126	201.499	0.365671	-1.45138	0.0221183	551.04
HNE_0934	Amidohydrolase family protein	metabolism	322.642	0.508065	-0.976916	0.0439015	197.214	0.310552	-1.68709	0.0202855	635.042
HNE_0951	?	?	65.8092	14.6461	3.87245	0.168022	205.147	45.6563	5.51274	0.00116238	4.49328
HNE_0967	His-KA	phosphotransfer-related	69.3206	0.438824	-1.18829	0.0746465	52.6856	0.333519	-1.58416	0.024789	157.969
HNE_0969	?	?	554.814	0.49342	-1.01911	0.0237692	235.252	0.20922	-2.25691	8.61022e-05	1124.43
HNE_1011	?	?	37.8138	0.389871	-1.35893	0.0206633	160.944	1.65938	0.73064	0.312465	96.9905
HNE_1015	?	?	264.739	3.26493	1.70705	0.0448482	284.578	3.5096	1.8113	0.0624399	81.0858
HNE_1017	?	?	54.833	2.12372	1.08659	0.266983	76.296	2.955	1.56316	0.0361967	25.8193
HNE_1036	Oxidoreductase, short chain dehydrogenase/reductase family	metabolism	81.4434	4.39902	2.13718	0.0722629	223.743	12.0851	3.59516	0.044396	18.514
HNE_1054	Nodulation efficiency protein D family protein	?	201.033	1.22813	0.296463	0.420531	493.012	3.01186	1.59066	0.040271	163.69
HNE_1058	Carbamoyl-phosphate synthase L chain/biotin carboxylase	metabolism	514.542	0.595314	-0.748276	0.0261275	337.744	0.390763	-1.35563	0.00713328	864.319
HNE_1059	?	?	1144.51	0.604999	-0.724995	0.0216744	697.555	0.368735	-1.43934	0.010612	1891.75
HNE_1063	tRNA-Leu	tRNAs	624.475	2.15415	1.10712	0.0864237	876.335	3.02295	1.59596	0.0177737	289.894
HNE_1123	Transcriptional regulator, LysR family	transcriptional regulation	48.4628	0.386329	-1.3721	0.00920814	44.1918	0.352282	-1.5052	0.100988	125.444
HNE_1138	pntB	metabolism	212.806	0.55667	-0.845106	0.0156172	146.023	0.381976	-1.38845	0.00897835	382.283
HNE_1139	pntAB	metabolism	217.828	0.522428	-0.936695	0.0288816	140.197	0.336243	-1.57243	0.000631573	416.952
HNE_1140	pntaA	metabolism	420.336	0.494221	-1.01677	0.0149346	289.988	0.34096	-1.55232	0.00223539	850.503
HNE_1149	cpaB	pilus related	33.438	0.150703	-2.73022	0.105677	43.4144	0.195666	-2.35354	0.0529043	221.88
HNE_1150	Type II/III secretion system protein	pilus related	35.0001	0.144312	-2.79273	0.0449593	56.2812	0.232058	-2.10744	0.0924785	242.53
HNE_1151	?	?	28.2889	0.267513	-1.90232	0.048221	69.0139	0.652626	-0.615672	0.654681	105.748
HNE_1152	cpaE	pilus related	26.5841	0.146886	-2.76723	0.0329134	35.9053	0.198389	-2.3336	0.0747165	180.984
HNE_1153	?	?	17.0064	0.179719	-2.47619	0.0253835	30.814	0.325634	-1.61868	0.191686	94.6278
HNE_1154	tadB	pilus related	25.2957	0.350109	-1.51412	0.0148745	40.692	0.563204	-0.828271	0.467986	72.2509
HNE_1165	tRNA-Pro	tRNAs	102.459	2.1085	1.07622	0.106751	189.32	3.896	1.96199	0.014385	48.5934
HNE_1169	MaoC family protein	metabolism	1195.73	0.592205	-0.755831	0.117532	741.111	0.367048	-1.44596	0.0340655	2019.11
HNE_1176	pnuC	transport	134.293	3.21198	1.68346	0.0206116	285.82	6.83615	2.77318	0.190439	41.8101
HNE_1179	?	?	364.601	0.524586	-0.93075	0.0709591	252.793	0.363718	-1.45911	0.0267941	695.026
HNE_1182	Enoyl-CoA hydratase/isomerase family protein	metabolism	79.7993	0.557757	-0.842291	0.0342668	59.8603	0.418393	-1.25707	0.0304273	143.072
HNE_1189	ATP-dependent AMP-binding enzyme family protein	?	334.469	0.578889	-0.788641	0.0173136	240.49	0.416233	-1.26454	0.00621919	577.778
HNE_1190	Polyketide synthase type I	metabolism	248.327	0.58057	-0.784457	0.0334265	172.688	0.403731	-1.30853	0.0329349	427.729
HNE_1194	Chain length determinant family protein	LPS biosynthesis	239.273	0.540418	-0.887853	0.0215257	157.375	0.355445	-1.4923	0.0440879	442.756
HNE_1223	Glutathione S-transferase	metabolism	36.409	9.9848	3.31973	0.0485031	45.6952	12.5315	3.64748	0.364874	3.64644
HNE_1233	?	?	443.849	0.366187	-1.44935	0.0418878	631.133	0.520701	-0.941472	0.0787908	1212.08
HNE_1254	Major facilitator family protein	transport	25.345	9.38177	3.22986	0.0141963	40.6326	15.0407	3.9108	0.44477	2.70152
HNE_1317	?	?	504.856	11.0387	3.4645	0.172182	1016.32	22.2218	4.4739	0.0127401	45.7351
HNE_1323	Potassium uptake protein, TrkH family	transport	34.6739	0.373392	-1.42124	0.00291827	61.3987	0.661182	-0.59688	0.463094	92.8619
HNE_1328	?	?	329.923	5.18472	2.37427	0.0369102	336.404	5.28657	2.40233	0.115896	63.6337
HNE_1331	?	?	32.6334	3.97042	1.98929	0.00383838	54.6367	6.64749	2.73281	0.465101	8.21915
HNE_1336	Peptidase, S9 family	?	847.632	0.489611	-1.03029	0.0471243	410.255	0.236973	-2.07721	0.00209421	1731.23
HNE_1337	TonB-dependent receptor	transport	838.157	0.533312	-0.906949	0.074589	576.06	0.366541	-1.44795	0.0299817	1571.61
HNE_1341	tRNA-Thr	tRNAs	1422.68	3.31291	1.7281	0.156297	2351.58	5.476	2.45312	0.00413976	429.434
HNE_1359	?	?	27.4695	4.57698	2.1944	0.0494357	60.274	10.0429	3.32811	0.379764	6.00165
HNE_1376	Proton/peptide symporter family protein	transport	425.089	0.509728	-0.9722	0.00476862	278.019	0.333376	-1.58478	0.0373133	833.952
HNE_1378	Pseudouridine synthase	metabolism	53.9449	2.08249	1.05831	0.00417075	88.5275	3.41752	1.77295	0.038435	25.904
HNE_1380	Transcriptional regulator, MerR family	transcriptional regulation	183.004	2.78021	1.47519	0.0488647	366.467	5.5674	2.477	0.0166389	65.8237
HNE_1389	?	?	131.716	0.448502	-1.15681	0.0242703	108.539	0.369583	-1.43603	0.0389633	293.68
HNE_1390	sciP	transcriptional regulation	515.94	0.0739792	-3.75674	0.0179381	166.67	0.0238983	-5.38695	0.0258311	6974.13
HNE_1407	?	?	179.806	2.18785	1.12951	0.0540597	346.964	4.22179	2.07786	0.0369392	82.184
HNE_1415	NADP-dependent oxidoreductase, L4BD family	metabolism	122.846	0.484955	-1.04408	0.0474084	86.3352	0.340822	-1.55291	0.0189711	253.314
HNE_1416	?	?	199.771	1.47553	0.561232	0.300197	418.937	3.09431	1.62962	0.0353162	135.389
HNE_1423	GGDEF	c-di-GMP-related	120.632	0.331971	-1.59087	0.00685346	56.0227	0.154171	-2.69739	0.0195109	363.38
HNE_1427	?	?	133.37	3.68069	1.87998	0.0328856	270.029	7.45214	2.89765	0.168942	36.2351
HNE_1431	?	?	33.4562	0.354994	-1.49413	0.0113372	40.5961	0.430755	-1.21506	0.243807	94.2443
HNE_1432	Membrane protein, OmpA family	transport	24.3357	0.35444	-1.49639	0.0121985	30.775	0.448226	-1.1577	0.124504	68.6595
HNE_1449	Transcriptional regulator, LuxR family	transcriptional regulation	29.3603	3.23449	1.69354	0.0225935	70.5973	7.77737	2.95928	0.203951	9.07728
HNE_1459	Transcriptional regulator, LysR family	transcriptional regulation	53.6793	1.50826	0.592888	0.229257	136.888	3.84623	1.94345	0.000947969	35.5902
HNE_1466	Putative TonB dependent receptor	transport	24.9644	2.46739	1.30299	0.0312177	44.8418	4.432	2.14796	0.45665	10.1177
HNE_1471	?	?	38.6336	4.59581	2.20032	0.0137273	96.0757	11.4291	3.51463	0.190869	8.40627
HNE_1472	?	?	16.0876	6.80425	2.76644	0.0367741	58.564	24.7697	4.6305	0.000654657	2.36434
HNE_1481	?	?	64.0525	2.8692	1.52065	0.0800447	166.611	7.46324	2.8998	0.00152828	22.3242
HNE_1485	Copper-resistance protein, CopA family	Resistance to stressors	32.6127	3.19184	1.67439	0.0219097	45.7363	4.47625	2.16229	0.394469	10.2175
HNE_1489	?	?	155.593	20.2647	4.34089	0.00299733	227.635	29.6475	4.88984	0.189587	7.67804
HNE_1530	?	?	230.355	14.1231	3.81998	0.0315029	701.595	43.0148	5.42676	0.0639405	16.3105
HNE_1545	?	?	28.3119	3.27317	1.71069	0.0257036	44.8022	5.17962	2.37285	0.387725	8.6497
HNE_1577	Glycosyl hydrolase, family 15	?	110.74	0.400031	-1.32182	0.0224647	108.759	0.392873	-1.34786	0.0797244	276.829
HNE_1589	?	?	70.428	1.48565	0.571093	0.194254	122.014	2.57383	1.36392	0.0155333	47.4056
HNE_1653	TonB-dependent receptor	transport	67.1586	4.1317	2.04674	0.000576085	68.3017	4.20203	2.07109	0.213889	16.2545
HNE_1657	ybgT	?	172.516	0.300946	-1.73242	0.034384	159.087	0.277519	-1.84934	0.0235179	573.246
HNE_1669	?	mRNA processing	44.3117	3.43908	1.78202	0.0355625	102.956	7.99055	2.99829	0.304253	12.8847
HNE_1673	?	?	184.536	0.574311	-0.800097	0.0575644	128.26	0.39917	-1.32493	0.0144794	321.318
HNE_1680	tRNA-Cys	tRNAs	126.879	4.11106	2.03951	0.0285898	159.846	5.17923	2.37274	0.0750064	30.8629
HNE_1682	tRNA-Asn	tRNAs	109.92	2.89027	1.53121	0.00973094	154.635	4.06603	2.02362	0.0939883	38.0309
HNE_1684	Oxidoreductase, short chain dehydrogenase/reductase family	metabolism	27.0076	4.33191	2.115	0.0147502	53.6542	8.60592	3.10533	0.162773	6.23457
HNE_1704	Copper resistance protein D copD	Resistance to stressors	41.6014	3.08252	1.62411	0.0408231	58.6441	4.34532	2.11946	0.304738	13.4959
HNE_1711	?	?	37.2395	3.66056	1.87206	0.0367269	84.2004	8.2767	3.04906	0.201476	10.1732
HNE_1730	tRNA-Phe	tRNAs	255.006	2.49051	1.31644	0.00433577	254.266	2.48329	1.31225	0.00479546	102.391
HNE_1757	nuoM	metabolism	684.082	0.613854	-0.704032	0.103155	427.545	0.383653	-1.38213	0.00782765	1114.41
HNE_1762	Methylmalonyl-CoA epimerase	metabolism	557.069	0.43587	-1.19803	0.0400011	370.464	0.289864	-1.78655	0.0069677	1278.06
HNE_1766	lolD	transport	248.902	0.600942	-0.734703	0.119782	171.673	0.41448	-1.27062	0.0490173	414.187
HNE_1770	pyrH	metabolism	530.702	0.657162	-0.60568	0.121378	316.806	0.392297	-1.34998	0.0438098	807.566
HNE_1776	bamA	transport	868.058	0.521076	-0.940433	0.0634175	499.161	0.299636	-1.73872	0.00621087	1665.89
HNE_1777	Outer membrane protein, OmpH family	transport	1068.37	0.618771	-0.692524	0.0857341	674.711	0.390774	-1.35559	0.0358546	1726.6
HNE_1791	Peptidylprolyl cis-trans isomerase, homolog	metabolism	355.194	0.627338	-0.672685	0.0613591	234.291	0.413801	-1.27299	0.019957	566.193
HNE_1792	tpiA	metabolism	287.247	0.562016	-0.831316	0.0493181	190.149	0.372039	-1.42647	0.00493487	511.101
HNE_1815	rlpA	peptidoglycan-related	76.1048	0.194296	-2.36367	0.00870814	58.5913	0.149584	-2.74097	0.0184483	391.695
HNE_1826	mmsB	metabolism	251.556	0.616762	-0.697215	0.0438857	157.86	0.387039	-1.36945	0.00955355	407.866
HNE_1828	mmsA1	metabolism	399.871	0.598204	-0.741291	0.0656031	264.303	0.395395	-1.33863	0.00419056	668.452
HNE_1829	tRNA-Thr	tRNAs	48.8826	2.50832	1.32672	0.365373	65.4357	3.35771	1.74748	0.0363648	19.4882
HNE_1843	Metallo-beta-lactamase family protein	Resistance to stressors	170.905	0.334655	-1.57925	0.00580643	114.655	0.22451	-2.15515	0.0144945	510.69
HNE_1889	fdxB	metabolism	410.249	0.495093	-1.01423	0.00666359	199.185	0.240378	-2.05662	0.00765412	828.631
HNE_1892	ATP synthase subunit beta atpD	ATP synthesis	1622.2	0.702764	-0.508888	0.169818	960.697	0.416191	-1.26468	0.0339962	2308.31
HNE_1898	Thioesterase family protein	metabolism	73.9835	1.82682	0.869331	0.100572	103.844	2.56415	1.35848	0.0103003	40.4986
HNE_1899	ATPase, AAA family	?	168.582	0.523279	-0.934348	0.071733	129.451	0.401817	-1.31539	0.0283323	322.165
HNE_1903	Radical SAM domain protein	metabolism	115.519	4.22468	2.07884	0.132571	130.635	4.77751	2.25626	0.00118536	27.3438
HNE_1934	tatA2	transport	5704.97	2.70163	1.43383	0.0169484	11272.3	5.33808	2.41632	0.00120394	2111.68
HNE_1939	?	?	134.378	2.25143	1.17084	0.0201996	167.619	2.80836	1.48973	0.0134613	59.6857
HNE_1943	OmpA family protein	transport	728.885	5.16539	2.36888	0.000103851	774.875	5.4913	2.45715	0.0511836	141.11
HNE_1947	Angiotensin-converting enzyme family protein	?	217.461	0.51591	-0.95481	0.0459997	160.936	0.381807	-1.38908	0.0139458	421.51
HNE_1960	GGDEF	c-di-GMP-related	55.3519	0.136113	-2.87712	0.00305019	35.4496	0.0871724	-3.51999	0.0264804	406.661
HNE_1970	Dipeptidase family protein	?	163.104	0.510489	-0.970048	0.0138058	114.495	0.358351	-1.48055	0.0339684	319.506
HNE_1978	?	?	784.474	2.44103	1.28749	0.0292875	329.556	1.02547	0.0362877	0.880441	321.37
HNE_1983	Putative alpha-methylacyl-CoA racemase	metabolism	345.709	0.471987	-1.08318	0.0511779	204.791	0.279595	-1.83859	0.0444396	732.456
HNE_1988	?	?	291.14	1.61706	0.693373	0.154895	490.2	2.72268	1.44503	0.0183097	180.043
HNE_1992	maiA	metabolism	217.602	0.499772	-1.00066	0.0509142	155.25	0.356568	-1.48775	0.0108899	435.402
HNE_1993	astB	metabolism	201.581	0.499992	-1.00002	0.0147874	146.416	0.363164	-1.46131	0.0326303	403.168
HNE_1997	Peptidase, M20/M25/M40 family	?	350.434	0.523885	-0.932678	0.0489106	275.479	0.41183	-1.27988	0.00264709	668.914
HNE_2013	tRNA-dihydrouridine synthase	metabolism	63.3356	1.3297	0.411102	0.131983	115.294	2.42054	1.27533	0.0444336	47.6314
HNE_2025	Transcriptional regulator phaD	transcriptional regulation	39.043	0.304866	-1.71375	0.0669742	43.9801	0.343417	-1.54197	0.0253979	128.066
HNE_2031	pstA	transport	45.4521	3.58621	1.84246	0.018064	48.7936	3.84986	1.94481	0.340964	12.6741
HNE_2032	pstC	transport	48.4615	4.4131	2.14179	0.0243813	59.2713	5.39748	2.43229	0.259725	10.9813
HNE_2043	Nitroreductase family protein	metabolism	141.471	0.513321	-0.962066	0.0262284	108.37	0.393217	-1.3466	0.0469117	275.598
HNE_2044	?	?	34.2805	2.99607	1.58307	0.00525325	53.6325	4.68742	2.22879	0.29285	11.4418
HNE_2045	Putative 4'-phosphopantetheinyl transferase	metabolism	36.9672	3.06355	1.6152	0.0228723	42.0476	3.48457	1.80098	0.469415	12.0668
HNE_2051	Iron-sulfur cluster assembly accessory protein	metabolism	2616.35	3.18115	1.66955	0.104906	5384.29	6.54661	2.71075	0.0232631	822.454
HNE_2053	?	?	463.002	0.449377	-1.154	0.0378841	294.735	0.286062	-1.8056	0.00148843	1030.32
HNE_2067	EAL	c-di-GMP-related	35.0862	0.153596	-2.70279	0.0282489	32.9004	0.144027	-2.79559	0.063427	228.432
HNE_2074	acpP2	metabolism	488.699	0.355787	-1.49091	0.0193986	228.676	0.166483	-2.58656	0.0195311	1373.57
HNE_2079	Acetyltransferase, GNAT family	metabolism	230.71	1.93713	0.953918	0.0172674	330.884	2.77822	1.47416	0.00432867	119.099
HNE_2107	p-aminobenzoyl-glutamate transporter (AbgT) family, permease protein	transport	162.753	0.489073	-1.03188	0.00844716	118.205	0.355208	-1.49326	0.0112124	332.778
HNE_2122	?	?	471.918	0.167476	-2.57797	0.0374515	313.238	0.111163	-3.16925	0.0286997	2817.82
HNE_2150	Chaperone surA	Chaperone	460.613	0.636394	-0.652007	0.0209049	264.588	0.365562	-1.45181	0.00293514	723.785
HNE_2166	Enoyl-CoA hydratase/isomerase family protein	metabolism	231.55	0.440662	-1.18225	0.00272302	127.316	0.242295	-2.04517	0.00151078	525.459
HNE_2178	Sulfatase family protein	metabolism	184.192	0.506338	-0.981828	0.0398323	148.978	0.409538	-1.28793	0.0322929	363.772
HNE_2193	Transcriptional regulator, MarR family	transcriptional regulation	2116.82	16.3419	4.03051	0.0850035	6898	53.253	5.73479	0.0456973	129.533
HNE_2195	?	?	28.3166	6.48924	2.69805	0.0376132	83.5921	19.1566	4.25977	0.338239	4.36362
HNE_2199	Transcriptional regulator, AraC family	transcriptional regulation	55.9576	1.51309	0.597497	0.322896	111.068	3.00327	1.58654	0.00538163	36.9824
HNE_2201	?	?	28.7888	7.59473	2.925	0.0418206	51.3918	13.5576	3.76103	0.442984	3.79063
HNE_2238	tRNA-Ser	tRNAs	56.8771	1.89961	0.925707	0.415785	72.6331	2.42584	1.27849	0.0102837	29.9414
HNE_2244	pepA	metabolism	285.071	0.570304	-0.810198	0.0137002	193.703	0.387516	-1.36767	0.0140318	499.858
HNE_2265	?	?	283.398	0.577551	-0.791981	0.0152331	191.165	0.389583	-1.36	0.0157807	490.69
HNE_2277	?	?	141.283	7.19718	2.84743	0.00195075	113.017	5.75728	2.52539	0.19226	19.6303
HNE_2287	Putative Endoribonuclease L-PSP	?	393.496	0.6735	-0.57025	0.0583402	235.279	0.402699	-1.31223	0.0287814	584.255
HNE_2307	Peptidase, M20/M25/M40 family	?	251.4	0.462861	-1.11135	0.002128	186.081	0.3426	-1.5454	0.00691174	543.144
HNE_2329	Transporter, outer membrane receptor (OMR) family	transport	63.0512	2.471	1.30509	0.157	165.862	6.50016	2.70048	0.0418323	25.5165
HNE_2333	pruA	metabolism	24.3653	6.33967	2.66441	0.0337111	49.4081	12.8556	3.68432	0.460103	3.84331
HNE_2346	?	?	43.7043	3.88031	1.95617	0.0169986	68.6618	6.09617	2.6079	0.185584	11.2631
HNE_2378	secD2	transport	48.9174	4.39176	2.1348	0.16894	109.543	9.83464	3.29787	0.024318	11.1385
HNE_2379	?	?	2789.07	2.93663	1.55416	0.0352994	4439.05	4.67391	2.22463	0.0898677	949.75
HNE_2387	Transcriptional regulator, MarR family	transcriptional regulation	129.486	2.24088	1.16407	0.199922	245.592	4.25022	2.08754	0.0484338	57.7833
HNE_2388	Organic hydroperoxide resistance protein ohr	Resistance to stressors	661.069	10.8742	3.44284	0.060643	1964.8	32.32	5.01435	0.040689	60.7922
HNE_2434	?	?	69.1205	0.350811	-1.51124	0.017534	60.7871	0.308515	-1.69659	0.0441485	197.031
HNE_2435	GGDEF+EAL	c-di-GMP-related	54.4266	0.315547	-1.66407	0.0347511	51.5354	0.298785	-1.74282	0.116201	172.483
HNE_2444	fcs4	metabolism	122.711	0.368889	-1.43874	0.0262341	97.0643	0.29179	-1.777	0.0782247	332.651
HNE_2454	OmpA family protein	transport	30.3896	4.39267	2.1351	0.0217576	79.2279	11.452	3.51753	0.246503	6.91826
HNE_2456	Transporter, outer membrane receptor (OMR) family	transport	32.922	3.63415	1.86162	0.0302076	73.0361	8.0622	3.01117	0.256466	9.05908
HNE_2459	phnD	transport	33.6317	10.7751	3.42964	0.0371822	65.6495	21.0332	4.3946	0.422921	3.12123
HNE_2465	?	DNA repair	46.7654	4.03182	2.01143	0.00710468	58.4148	5.03616	2.33232	0.342828	11.5991
HNE_2466	dnaE2	DNA repair	48.3837	3.9256	1.97291	0.0256014	89.645	7.27332	2.86261	0.264302	12.3252
HNE_2472	?	?	233.399	0.332656	-1.5879	0.0097221	211.112	0.300891	-1.73269	0.0210012	701.622
HNE_2473	?	?	409.877	0.247933	-2.01198	0.0093586	307.62	0.186078	-2.42602	0.0108271	1653.18
HNE_2474	?	?	135.264	0.30713	-1.70308	0.0204374	128.387	0.291515	-1.77836	0.0486414	440.415
HNE_2475	?	?	1213.59	0.38145	-1.39044	0.0639645	789.019	0.248	-2.01159	0.0385739	3181.52
HNE_2510	?	?	1329.63	2.50043	1.32218	0.0188674	2715.35	5.10635	2.35229	0.0752476	531.759
HNE_2512	?	?	1086.8	0.387483	-1.36779	0.0547106	552.429	0.19696	-2.34403	0.00745139	2804.78
HNE_2513	?	?	769.487	0.455306	-1.13509	0.0699651	442.082	0.261581	-1.93467	0.00407847	1690.04
HNE_2520	?	?	289.325	0.568796	-0.814016	0.0582197	178.72	0.351353	-1.50901	0.027423	508.662
HNE_2533	?	?	86.8875	0.233622	-2.09775	0.012915	67.3978	0.181219	-2.4642	0.0197147	371.915
HNE_2542	Type I restriction-modification system, M subunit	DNA organization	236.701	0.526532	-0.925408	0.0554038	161.843	0.360012	-1.47388	0.0253809	449.547
HNE_2549	ThiF family protein	metabolism	106.616	3.95818	1.98484	0.0367895	192.859	7.15998	2.83996	0.00109616	26.9357
HNE_2554	?	?	24.8898	3.53753	1.82274	0.0112507	42.1471	5.99026	2.58262	0.42063	7.03594
HNE_2556	Site-specific recombinase, resolvase family	DNA organization	29.5056	4.61974	2.20781	0.0343978	57.8491	9.05752	3.17912	0.41331	6.38686
HNE_2558	GGDEF	c-di-GMP-related	109.965	0.409823	-1.28693	0.0210774	86.1048	0.320898	-1.63981	0.183215	268.324
HNE_2575	tRNA-Arg	tRNAs	44.2043	1.5855	0.664935	0.0816945	73.6875	2.64298	1.40217	0.046147	27.8804
HNE_2576	ISHne3, transposase	DNA organization	26.2583	3.75661	1.90943	0.00334519	75.5736	10.8118	3.43454	0.199013	6.9899
HNE_2583	?	metabolism	269.422	0.980322	-0.0286731	0.733551	79.1511	0.288	-1.79586	0.0206438	274.83
HNE_2594	Aminotransferase, classes I and II	metabolism	25.6763	2.64257	1.40194	0.00174119	42.5787	4.38213	2.13163	0.425037	9.71643
HNE_2599	tRNA-Gly	tRNAs	267.778	4.75108	2.24825	0.0332331	425.11	7.54256	2.91506	0.0118665	56.3615
HNE_2609	Quaternary ammonium compound-resistance protein sugE	Resistance to stressors	181.428	9.1917	3.20033	0.0021408	501.112	25.3879	4.66607	0.0983613	19.7382
HNE_2617	?	?	69.3264	0.324416	-1.62408	0.0313544	60.8715	0.284851	-1.81172	0.0375503	213.696
HNE_2630	?	?	1300.54	0.521671	-0.938788	0.0114705	839.977	0.336932	-1.56947	0.0276457	2493.02
HNE_2632	Putative TonB system transport protein ExbD	transport	1271.42	0.660723	-0.597882	0.0301175	764.021	0.397041	-1.33264	0.00851403	1924.29
HNE_2634	Putative TonB system transport protein ExbB	transport	3744.28	0.723048	-0.467836	0.117133	2079.17	0.401503	-1.31652	0.0188482	5178.47
HNE_2642	ATPase, AAA family	?	99.4455	1.96823	0.976899	0.169786	140.465	2.78009	1.47513	0.0174416	50.5254
HNE_2647	Antibiotic biosynthesis monooxygenase domain protein	metabolism	986.514	0.322198	-1.63398	0.0154149	357.014	0.116602	-3.10034	0.0221149	3061.82
HNE_2648	Putative glycosyl transferase ExoA	?	438.375	2.94614	1.55883	0.161743	1176.48	7.90667	2.98307	0.00370475	148.796
HNE_2654	tRNA-Met	tRNAs	28.459	5.3293	2.41395	0.0280389	49.2256	9.2181	3.20447	0.040703	5.3401
HNE_2658	tRNA-Ile	tRNAs	1567.2	4.10949	2.03896	0.0217835	2752.01	7.2163	2.85126	0.00618004	381.36
HNE_2660	?	?	191.421	0.375125	-1.41456	0.0764827	162.54	0.318527	-1.65051	0.0229287	510.286
HNE_2662	Transporter, outer membrane receptor (OMR) family	transport	441.298	0.694321	-0.526325	0.0824816	259.251	0.407895	-1.29373	0.00956563	635.582
HNE_2663	?	?	17.9508	0.237624	-2.07325	0.00183832	10.3681	0.137248	-2.86515	0.0404635	75.5429
HNE_2665	Plasmid maintenance system killer protein (toxin-antotoxin system)	Resistance to stressors	743.384	3.90135	1.96397	0.158465	3196.58	16.776	4.06833	0.0266921	190.545
HNE_2685	tRNA-Tyr	tRNAs	73.5032	4.10942	2.03893	0.023226	89.4308	4.9999	2.3219	0.144112	17.8865
HNE_2694	ABC transporter, permease protein	transport	46.227	2.62045	1.38981	0.0476918	90.5188	5.1312	2.3593	0.0672102	17.6409
HNE_2703	?	?	57.2386	0.207289	-2.27028	0.0357101	47.2149	0.170988	-2.54803	0.0178848	276.129
HNE_2720	gcvH	metabolism	1281.12	0.716918	-0.480119	0.13608	554.755	0.310441	-1.68761	0.0370067	1786.99
HNE_2721	gcvPA	metabolism	585.862	0.801787	-0.318709	0.248556	305.487	0.418078	-1.25816	0.0372144	730.695
HNE_2722	Glycine dehydrogenase (aminomethyl-transferring)	metabolism	714.599	0.609601	-0.714063	0.0381334	379.595	0.32382	-1.62674	0.0128801	1172.24
HNE_2724	?	?	3400.26	3.90209	1.96425	0.0090013	10531.3	12.0856	3.59522	0.112588	871.395
HNE_2737	?	?	300.067	0.324115	-1.62542	0.0390143	273.286	0.295187	-1.7603	0.0385201	925.804
HNE_2740	Transcription regulator Rrf2-type	transcriptional regulation	87.922	2.42621	1.2787	0.0465887	128.84	3.55535	1.82999	0.0235461	36.2384
HNE_2759	coaD	metabolism	2089.13	0.595935	-0.746773	0.050696	1370.84	0.391039	-1.35462	0.046285	3505.63
HNE_2772	Acyl-CoA dehydrogenase family protein	metabolism	343.961	0.53177	-0.911125	0.0537552	233.931	0.361662	-1.46729	0.0361937	646.822
HNE_2776	tadA	metabolism	643.041	3.74462	1.90482	0.0159695	1318.27	7.6767	2.94049	0.0883595	171.724
HNE_2807	?	?	22.1323	0.405184	-1.30335	0.043787	28.184	0.515976	-0.954625	0.0529339	54.6228
HNE_2812	Oxidoreductase, short chain dehydrogenase/reductase family	metabolism	380.913	0.579469	-0.787196	0.0040439	233.55	0.355292	-1.49292	0.033677	657.347
HNE_2822	?	?	13.7151	1.08665	0.119886	0.750572	45.8186	3.63022	1.86006	0.0172815	12.6214
HNE_2825	Ser/Thr protein phosphatase family protein	phosphotransfer-related	29.5102	4.15362	2.05437	0.0361321	42.7441	6.01632	2.58888	0.392699	7.10469
HNE_2839	rplE	metabolism	2416	0.774677	-0.368333	0.264516	1276.66	0.409354	-1.28858	0.0494617	3118.72
HNE_2843	rpmC	metabolism	6874.7	0.818857	-0.288317	0.254537	2963.5	0.352988	-1.50231	0.00200392	8395.48
HNE_2859	rplL	metabolism	12648	2.67908	1.42174	0.012378	19927.9	4.22107	2.07761	0.132676	4721.05
HNE_2860	rplJ	metabolism	18265.6	2.81347	1.49235	0.0222845	29992.3	4.61974	2.20781	0.18983	6492.21
HNE_2867	?	?	35.1544	27.3091	4.77131	0.000489393	93.3488	72.5166	6.18024	0.479245	1.28727
HNE_2882	Glyoxalase family protein	metabolism	489.344	2.98986	1.58008	0.204343	1030.53	6.2965	2.65455	0.0225742	163.668
HNE_2905	Transcriptional regulator, BlaI/MecI/CopY family	transcriptional regulation	87.9249	2.79754	1.48416	0.0234741	99.6908	3.1719	1.66535	0.365556	31.4294
HNE_2914	?	?	102.762	0.230708	-2.11586	0.0453468	44.605	0.100142	-3.31988	0.0218525	445.419
HNE_2925	Acetyltransferase, GNAT family	?	212.131	28.6254	4.83923	0.0363443	333.184	44.9606	5.49059	0.138943	7.41058
HNE_2927	Thioesterase family protein	metabolism	37.9568	1.79833	0.846661	0.0395564	61.9854	2.93677	1.55423	0.0060899	21.1066
HNE_2928	?	?	49.0654	2.81439	1.49282	0.0658555	68.6185	3.93596	1.97672	0.0256704	17.4337
HNE_2932	?	?	334.2	0.677851	-0.560959	0.0529053	197.858	0.401311	-1.31721	0.0189049	493.028
HNE_2937	mreB	mreB	797.088	1.02332	0.0332581	0.797073	310.058	0.39806	-1.32894	0.0481729	778.923
HNE_2941	?	?	40.0768	2.82536	1.49843	0.169647	123.141	8.68124	3.1179	0.0115131	14.1847
HNE_2944	?	?	600.055	1.62841	0.703464	0.282892	1371.86	3.72291	1.89643	0.0277366	368.491
HNE_2948	?	?	119.436	7.63671	2.93295	0.126424	129.332	8.2695	3.0478	0.0195002	15.6397
HNE_2957	?	?	994.825	0.414669	-1.26997	0.0121774	400.507	0.166942	-2.58258	0.0175359	2399.08
HNE_3006	?	?	858.615	0.389623	-1.35985	0.00625557	704.041	0.319481	-1.6462	0.00583586	2203.71
HNE_3008	?	?	335.74	3.19457	1.67562	0.0282698	60.0213	0.571104	-0.808175	0.10327	105.097
HNE_3013	cpaD	pilus related	809.972	1.21551	0.281559	0.221843	189.06	0.283719	-1.81747	0.0452249	666.365
HNE_3014	cpaC	pilus related	461.149	1.28639	0.363323	0.127106	117.105	0.326668	-1.6141	0.00741546	358.484
HNE_3015	cpaB	pilus related	818.065	1.39565	0.480938	0.163652	206.232	0.35184	-1.50701	0.00987955	586.153
HNE_3016	cpaA	pilus related	158.826	0.863621	-0.211531	0.136637	56.4543	0.306972	-1.70382	0.0336819	183.907
HNE_3019	tadE	pilus related	58.687	0.158193	-2.66024	0.0445187	55.1069	0.148543	-2.75105	0.0179434	370.983
HNE_3020	flp	pilus related	115.525	0.197008	-2.34368	0.0366165	98.4399	0.167872	-2.57457	0.0129359	586.399
HNE_3039	tacA	pilus related	234.439	0.384408	-1.37929	0.0335637	101.768	0.166868	-2.58322	0.045941	609.871
HNE_3046	tRNA-Phe	tRNAs	109.411	2.13306	1.09292	0.243363	257.724	5.02454	2.32899	0.0474666	51.2931
HNE_3070	?	?	431.054	0.644463	-0.633831	0.0431716	266.066	0.397793	-1.32991	0.0141465	668.857
HNE_3073	?	?	193.368	1.71975	0.7822	0.0724608	310.512	2.76159	1.4655	0.0310979	112.439
HNE_3081	?	?	47.6124	3.55687	1.83061	0.0175125	76.0404	5.68057	2.50604	0.463182	13.3861
HNE_3083	?	?	12665.6	0.878581	-0.186753	0.555298	1280.71	0.0888397	-3.49265	0.0396142	14415.9
HNE_3090	?	?	513.963	0.478919	-1.06215	0.0153005	255.551	0.238127	-2.0702	0.0100679	1073.17
HNE_3116	?	?	25.4282	2.98503	1.57774	0.0401392	55.4994	6.51509	2.70379	0.177282	8.51858
HNE_3122	?	?	16.8276	1.56848	0.649368	0.232697	46.2908	4.31472	2.10927	0.0278599	10.7286
HNE_3129	?	?	95.2324	2.66104	1.41199	0.023293	162.399	4.53786	2.18201	0.332373	35.7876
HNE_3135	?	?	466.923	4.24043	2.08421	0.135244	429.526	3.9008	1.96377	0.0201735	110.112
HNE_3171	SAM-dependent methyltransferase	?	59.593	2.26493	1.17946	0.224378	125.022	4.75164	2.24843	0.0486601	26.3112
HNE_3173	?	?	165.067	0.433943	-1.20442	0.0401011	109.11	0.286837	-1.8017	0.0322766	380.389
HNE_3180	pgk	metabolism	185.862	0.598569	-0.740411	0.0735133	108.354	0.348956	-1.51888	0.0223805	310.51
HNE_3197	?	?	82.046	2.88513	1.52864	0.0319295	188.05	6.61274	2.72525	0.159076	28.4375
HNE_3240	Class I glutamine amidotransferase domain protein	metabolism	123.004	1.74711	0.804971	0.0528071	172.992	2.45713	1.29697	0.0453603	70.4044
HNE_3241	Putative multidrug ABC transporter, permease/ATP-binding protein	transport	687.46	2.91215	1.54208	0.106667	1171.89	4.96424	2.31157	0.0299048	236.067
HNE_3243	sdhC	metabolism	1510.84	0.714328	-0.485341	0.146518	872.901	0.41271	-1.2768	0.0280273	2115.05
HNE_3268	coaBC	metabolism	187.427	1.89949	0.925609	0.232538	386.999	3.92207	1.97161	0.0431295	98.6723
HNE_3269	?	?	43.2126	0.191975	-2.38101	0.00917874	36.4992	0.16215	-2.6246	0.00779501	225.095
HNE_3274	mutM	DNA repair	86.0388	1.3812	0.465925	0.220615	157.703	2.53165	1.34008	0.0354374	62.2927
HNE_3292	pspF	transcriptional regulation	127.267	3.04578	1.60681	0.0235607	289.56	6.9298	2.79281	0.00265195	41.7848
HNE_3293	?	?	3996.89	20.4352	4.35298	0.0369033	10820.5	55.3229	5.78981	0.0955873	195.589
HNE_3303	Transcriptional regulator, ArsR family	transcriptional regulation	95.4706	2.8854	1.52877	0.00631292	163.732	4.94845	2.30698	0.129386	33.0875
HNE_3317	hrcA	transcriptional regulation	1729.34	2.72864	1.44818	0.0562906	2690.95	4.2459	2.08607	0.00188189	633.775
HNE_3353	Hydrolase, alpha/beta fold family	metabolism	200.4	0.685528	-0.544713	0.0305836	112.257	0.384008	-1.38079	0.0140413	292.329
HNE_3362	?	?	98.3164	2.75723	1.46322	0.000145562	134.052	3.7594	1.9105	0.318041	35.6577
HNE_3366	?	?	922.417	1.83721	0.877518	0.0826462	1954.23	3.89232	1.96063	0.00865249	502.074
HNE_3369	?	?	2126.36	2.86671	1.51939	0.0451965	2084.96	2.81089	1.49103	0.013461	741.743
HNE_3377	Metallo-beta-lactamase family lipoprotein	?	199.201	0.611695	-0.709115	0.0445272	117.103	0.359593	-1.47556	0.0287219	325.654
HNE_3383	Putative cyclase	metabolism	249.742	0.407637	-1.29464	0.0183732	134.81	0.220041	-2.18416	0.0171548	612.658
HNE_3384	?	?	189.843	0.689475	-0.53643	0.0897429	96.068	0.348902	-1.51911	0.0353093	275.344
HNE_3385	ada	DNA repair, transcriptional regulation	147.719	2.55742	1.35469	0.0918671	266.495	4.61376	2.20594	0.0187187	57.761
HNE_3401	?	?	385.025	4.62863	2.21059	0.0801076	254.187	3.05575	1.61153	0.00439486	83.1833
HNE_3402	?	?	1529.09	0.461696	-1.11498	0.039446	889.086	0.268452	-1.89726	0.000884765	3311.9
HNE_3403	phaR	transcriptional regulation	186.851	0.364375	-1.4565	0.0245606	148.611	0.289804	-1.78685	0.00599106	512.798
HNE_3421	?	metabolism	731.227	2.75392	1.46149	0.0589727	749.886	2.82419	1.49784	0.0102005	265.522
HNE_3426	soxR	transcriptional regulation	97.0067	1.65609	0.727783	0.0458813	167.091	2.85257	1.51226	0.0269086	58.5757
HNE_3447	tRNA-Arg	tRNAs	2361.05	6.60002	2.72247	0.0183253	4145.03	11.5869	3.53442	0.113438	357.734
HNE_3448	mdeA	metabolism	173.889	0.591247	-0.758166	0.00626365	105.897	0.360063	-1.47368	0.0159507	294.106
HNE_3466	Putative thiol:disulfide interchange protein	metabolism	195.875	2.46544	1.30184	0.00599603	231.444	2.91314	1.54257	0.194674	79.4484
HNE_3504	GGDEF	c-di-GMP-related	27.1274	1.13407	0.18151	0.686473	60.4396	2.5267	1.33725	0.0454796	23.9204
HNE_3508	Creatininase	metabolism	356.934	0.635513	-0.654006	0.0573698	217.717	0.38764	-1.36721	0.0233655	561.647
HNE_3513	?	?	538.825	2.89937	1.53574	0.0897636	546.421	2.94025	1.55594	0.00814255	185.842
HNE_3514	acnA	metabolism	979.439	0.660988	-0.597303	0.0709174	554.212	0.374018	-1.41882	0.0241675	1481.78
HNE_3525	?	?	137.444	0.580251	-0.785252	0.0286076	98.3366	0.415149	-1.2683	0.0211661	236.871
HNE_3530	?	?	734.8	2.10675	1.07502	0.138824	1741.42	4.99283	2.31986	0.0373598	348.784
HNE_3532	?	?	454.954	0.640119	-0.643588	0.0814651	148.094	0.208368	-2.2628	0.0334846	710.733
HNE_3538	TonB-dependent receptor	transport	31.4187	4.27466	2.09581	0.020988	55.2872	7.52209	2.91113	0.284504	7.34998
HNE_3541	ftsK	cell division-related	472.698	1.29968	0.378155	0.0147478	112.904	0.31043	-1.68766	0.000735185	363.703
HNE_3546	?	?	116.687	2.9373	1.55449	0.261776	233.382	5.87481	2.55454	0.00380176	39.7258
HNE_3558	lptE	transport, LPS biosynthesis	508.927	0.552036	-0.857167	0.0457214	385.229	0.41786	-1.25891	0.00745021	921.91
genes marked in yellow are present in CtrA direct regulon
In indirect regulon		%
transport	36	11.7264
tRNAs	16	5.21173
transcriptional regulation	16	5.21173
resistance to stressors	6	1.9544
pilus related	1	0.325733
phosphotransfer-related	6	1.9544	be aware: includes CckA and ChpT
metabolism	82	26.7101
flagella-related	4	1.30293
DNA repair	5	1.62866
DNA organization	6	1.9544

## Sheet: COG classification
Locus tag	NCBI-GI	NC_code	COG	COG category	COG function		COG functions	Name	Percentage		COG functions	Name	Percentage
HNE_0053	114798050	NC_008358	-	-	-		-	None annotated	27.8215		RS-	Poorly characterized	41.7323
HNE_0069	114799723	NC_008358	-	-	-		S	Function unknown	7.87402		JAKLB	Information storage & processing	9.71129
HNE_0119	114797682	NC_008358	-	-	-		R	General function prediction only	6.03675		DYVTMNZWUO	Cell process & signaling	19.4226
HNE_0123	114797302	NC_008358	-	-	-		C	Energy production and conversion	4.98688		CGEFHIPQ	Metabolism	24.147
HNE_0179	114797635	NC_008358	-	-	-		E	Amino acid transport and metabolism	4.98688		multiple classes	multiple classes	4.98688
HNE_0216	114800334	NC_008358	-	-	-		P	Inorganic ion transport and metabolism	4.98688
HNE_0240	114798928	NC_008358	-	-	-		U	Intracellular trafficking, secretion, and vesicular transpor	4.46194
HNE_0243	114797896	NC_008358	-	-	-		K	Transcription	4.19948
HNE_0254	114798160	NC_008358	-	-	-		M	Cell wall/membrane/envelope biogenesis	4.19948
HNE_0376	114800129	NC_008358	-	-	-		T	Signal transduction mechanisms	3.67454
HNE_0410	114798537	NC_008358	-	-	-		J	Translation, ribosomal structure and biogenesis	2.88714
HNE_0427	114799180	NC_008358	-	-	-		L	Replication, recombination and repair	2.62467
HNE_0466	114798371	NC_008358	-	-	-		N	Cell motility	2.62467
HNE_0467	114799949	NC_008358	-	-	-		H	Coenzyme transport and metabolism	2.3622
HNE_0478	114799068	NC_008358	-	-	-		I	Lipid transport and metabolism	2.3622
HNE_0495	114798566	NC_008358	-	-	-		O	Posttranslational modification, protein turnover, chaperones	2.09974
HNE_0535	114798939	NC_008358	-	-	-		Q	Secondary metabolites biosynthesis, transport and catabolism	2.09974
HNE_0635	114799667	NC_008358	-	-	-		G	Carbohydrate transport and metabolism	1.5748
HNE_0682	114799568	NC_008358	-	-	-		IQR	Lipid transport and metabolism; Secondary metabolites biosynthesis, transport and catabolism; General function prediction only	1.31234
HNE_0727	114799912	NC_008358	-	-	-		NU	Cell motility; Intracellular trafficking, secretion, and vesicular transpor	1.31234
HNE_0743	114800096	NC_008358	-	-	-		V	Defense mechanisms	1.31234
HNE_0753	114799424	NC_008358	-	-	-		D	Cell cycle control, cell division, chromosome partitioning	1.04987
HNE_0808	114799321	NC_008358	-	-	-		F	Nucleotide transport and metabolism	0.787402
HNE_0856	114799853	NC_008358	-	-	-		GM	Carbohydrate transport and metabolism; Cell wall/membrane/envelope biogenesis	0.524934
HNE_0859	114797522	NC_008358	-	-	-		OU	Posttranslational modification, protein turnover, chaperones; Intracellular trafficking, secretion, and vesicular transpor	0.524934
HNE_0906	114798468	NC_008358	-	-	-		ER	Amino acid transport and metabolism; General function prediction only	0.262467
HNE_0932	114799963	NC_008358	-	-	-		FJ	Nucleotide transport and metabolism; Translation, ribosomal structure and biogenesis	0.262467
HNE_0969	114799361	NC_008358	-	-	-		IQ	Lipid transport and metabolism; Secondary metabolites biosynthesis, transport and catabolism	0.262467
HNE_1017	114797808	NC_008358	-	-	-		KT	Transcription; Signal transduction mechanisms	0.262467
HNE_1151	114798599	NC_008358	-	-	-		OC	Posttranslational modification, protein turnover, chaperones; Energy production and conversion	0.262467
HNE_1179	114797218	NC_008358	-	-	-				100
HNE_1233	114800164	NC_008358	-	-	-
HNE_1317	114798175	NC_008358	-	-	-
HNE_1328	114799449	NC_008358	-	-	-
HNE_1331	114798831	NC_008358	-	-	-
HNE_1359	114800493	NC_008358	-	-	-
HNE_1390	114798007	NC_008358	-	-	-
HNE_1416	114799730	NC_008358	-	-	-
HNE_1427	114799273	NC_008358	-	-	-
HNE_1431	114798358	NC_008358	-	-	-
HNE_1471	114797255	NC_008358	-	-	-
HNE_1472	114800049	NC_008358	-	-	-
HNE_1530	114799257	NC_008358	-	-	-
HNE_1545	114798949	NC_008358	-	-	-
HNE_1589	114800425	NC_008358	-	-	-
HNE_1673	114797388	NC_008358	-	-	-
HNE_1711	114798627	NC_008358	-	-	-
HNE_1791	114799881	NC_008358	-	-	-
HNE_1939	114798576	NC_008358	-	-	-
HNE_2053	114797350	NC_008358	-	-	-
HNE_2074	114799754	NC_008358	-	-	-
HNE_2122	114797887	NC_008358	-	-	-
HNE_2201	114797647	NC_008358	-	-	-
HNE_2277	114797090	NC_008358	-	-	-
HNE_2346	114797998	NC_008358	-	-	-
HNE_2379	114797064	NC_008358	-	-	-
HNE_2434	114798242	NC_008358	-	-	-
HNE_2472	114798470	NC_008358	-	-	-
HNE_2473	114797273	NC_008358	-	-	-
HNE_2474	114797954	NC_008358	-	-	-
HNE_2475	114797189	NC_008358	-	-	-
HNE_2513	114799527	NC_008358	-	-	-
HNE_2520	114798074	NC_008358	-	-	-
HNE_2617	114800533	NC_008358	-	-	-
HNE_2630	114800067	NC_008358	-	-	-
HNE_2703	114799187	NC_008358	-	-	-
HNE_2724	114797279	NC_008358	-	-	-
HNE_2737	114797452	NC_008358	-	-	-
HNE_2807	114798438	NC_008358	-	-	-
HNE_2822	114798377	NC_008358	-	-	-
HNE_2825	114799107	NC_008358	-	-	-
HNE_2867	114799225	NC_008358	-	-	-
HNE_2914	114800406	NC_008358	-	-	-
HNE_2941	114797131	NC_008358	-	-	-
HNE_2944	114800016	NC_008358	-	-	-
HNE_2957	114799809	NC_008358	-	-	-
HNE_3006	114799126	NC_008358	-	-	-
HNE_3073	114799146	NC_008358	-	-	-
HNE_3081	114799896	NC_008358	-	-	-
HNE_3083	114797586	NC_008358	-	-	-
HNE_3090	114798780	NC_008358	-	-	-
HNE_3116	114797670	NC_008358	-	-	-
HNE_3135	114800198	NC_008358	-	-	-
HNE_3269	114800496	NC_008358	-	-	-
HNE_3293	114800010	NC_008358	-	-	-
HNE_3362	114798616	NC_008358	-	-	-
HNE_3402	114800276	NC_008358	-	-	-
HNE_3530	114798732	NC_008358	-	-	-
HNE_3532	114800343	NC_008358	-	-	-
HNE_0197			-	-	-
HNE_0951			-	-	-
HNE_1063			-	-	-
HNE_1165			-	-	-
HNE_1341			-	-	-
HNE_1680			-	-	-
HNE_1682			-	-	-
HNE_1730			-	-	-
HNE_1829			-	-	-
HNE_2238			-	-	-
HNE_2575			-	-	-
HNE_2599			-	-	-
HNE_2654			-	-	-
HNE_2658			-	-	-
HNE_2685			-	-	-
HNE_3046			-	-	-
HNE_3447			-	-	-
HNE_0310	114799396	NC_008358	COG0045	Energy production and conversion	C
HNE_0313	114799329	NC_008358	COG0508	Energy production and conversion	C
HNE_0400	114800433	NC_008358	COG1301	Energy production and conversion	C
HNE_0767	114799964	NC_008358	COG2010	Energy production and conversion	C
HNE_0903	114799562	NC_008358	COG1017	Energy production and conversion	C
HNE_1138	114797248	NC_008358	COG1282	Energy production and conversion	C
HNE_1139	114799782	NC_008358	COG3288	Energy production and conversion	C
HNE_1140	114799994	NC_008358	COG3288	Energy production and conversion	C
HNE_1757	114797733	NC_008358	COG1008	Energy production and conversion	C
HNE_1828	114799926	NC_008358	COG1012	Energy production and conversion	C
HNE_1889	114800377	NC_008358	COG0633	Energy production and conversion	C
HNE_1892	114800518	NC_008358	COG0055	Energy production and conversion	C
HNE_1983	114798334	NC_008358	COG1804	Energy production and conversion	C
HNE_2043	114799004	NC_008358	COG0778	Energy production and conversion	C
HNE_2333	114799705	NC_008358	COG1012	Energy production and conversion	C
HNE_2583	114798784	NC_008358	COG3794	Energy production and conversion	C
HNE_3070	114800274	NC_008358	COG4231	Energy production and conversion	C
HNE_3243	114798487	NC_008358	COG2009	Energy production and conversion	C
HNE_3514	114799040	NC_008358	COG1048	Energy production and conversion	C
HNE_0390	114797115	NC_008358	COG0206	Cell cycle control, cell division, chromosome partitioning	D
HNE_1978	114800148	NC_008358	COG2919	Cell cycle control, cell division, chromosome partitioning	D
HNE_2937	114800181	NC_008358	COG1077	Cell cycle control, cell division, chromosome partitioning	D
HNE_3541	114797355	NC_008358	COG1674	Cell cycle control, cell division, chromosome partitioning	D
HNE_0071	114798251	NC_008358	COG0118	Amino acid transport and metabolism	E
HNE_0081	114800012	NC_008358	COG0703	Amino acid transport and metabolism	E
HNE_0101	114798776	NC_008358	COG1115	Amino acid transport and metabolism	E
HNE_0490	114800219	NC_008358	COG0241	Amino acid transport and metabolism	E
HNE_0558	114799046	NC_008358	COG0346	Amino acid transport and metabolism	E
HNE_0614	114799971	NC_008358	COG0624	Amino acid transport and metabolism	E
HNE_0866	114799589	NC_008358	COG1506	Amino acid transport and metabolism	E
HNE_1336	114800155	NC_008358	COG1506	Amino acid transport and metabolism	E
HNE_1376	114800217	NC_008358	COG3104	Amino acid transport and metabolism	E
HNE_1947	114799176	NC_008358	COG1164	Amino acid transport and metabolism	E
HNE_1970	114799464	NC_008358	COG2355	Amino acid transport and metabolism	E
HNE_1993	114798889	NC_008358	COG3724	Amino acid transport and metabolism	E
HNE_1997	114797736	NC_008358	COG0624	Amino acid transport and metabolism	E
HNE_2244	114800349	NC_008358	COG0260	Amino acid transport and metabolism	E
HNE_2594	114798265	NC_008358	COG0436	Amino acid transport and metabolism	E
HNE_2720	114799251	NC_008358	COG0509	Amino acid transport and metabolism	E
HNE_2721	114797821	NC_008358	COG0403	Amino acid transport and metabolism	E
HNE_2722	114800538	NC_008358	COG1003	Amino acid transport and metabolism	E
HNE_3448	114799060	NC_008358	COG0626	Amino acid transport and metabolism	E
HNE_1762	114797534	NC_008358	COG3185	Amino acid transport and metabolism; General function prediction only	ER
HNE_1770	114798646	NC_008358	COG0528	Nucleotide transport and metabolism	F
HNE_3173	114797108	NC_008358	COG1051	Nucleotide transport and metabolism	F
HNE_3240	114799238	NC_008358	COG0518	Nucleotide transport and metabolism	F
HNE_2776	114798136	NC_008358	COG0590	Nucleotide transport and metabolism; Translation, ribosomal structure and biogenesis	FJ
HNE_0129	114797244	NC_008358	COG4993	Carbohydrate transport and metabolism	G
HNE_0439	114800448	NC_008358	COG1925	Carbohydrate transport and metabolism	G
HNE_1254	114799230	NC_008358	COG2814	Carbohydrate transport and metabolism	G
HNE_1577	114799613	NC_008358	COG3387	Carbohydrate transport and metabolism	G
HNE_1792	114799671	NC_008358	COG0149	Carbohydrate transport and metabolism	G
HNE_3180	114799328	NC_008358	COG0126	Carbohydrate transport and metabolism	G
HNE_0795	114800250	NC_008358	COG1682	Carbohydrate transport and metabolism; Cell wall/membrane/envelope biogenesis	GM
HNE_0796	114799437	NC_008358	COG1134	Carbohydrate transport and metabolism; Cell wall/membrane/envelope biogenesis	GM
HNE_0463	114797071	NC_008358	COG0262	Coenzyme transport and metabolism	H
HNE_1176	114798743	NC_008358	COG3201	Coenzyme transport and metabolism	H
HNE_2045	114798961	NC_008358	COG2091	Coenzyme transport and metabolism	H
HNE_2107	114799248	NC_008358	COG2978	Coenzyme transport and metabolism	H
HNE_2549	114798531	NC_008358	COG0476	Coenzyme transport and metabolism	H
HNE_2662	114797374	NC_008358	COG4206	Coenzyme transport and metabolism	H
HNE_2759	114799402	NC_008358	COG0669	Coenzyme transport and metabolism	H
HNE_3171	114800231	NC_008358	COG2226	Coenzyme transport and metabolism	H
HNE_3268	114799868	NC_008358	COG0452	Coenzyme transport and metabolism	H
HNE_0065	114798522	NC_008358	COG1024	Lipid transport and metabolism	I
HNE_0166	114798639	NC_008358	COG0657	Lipid transport and metabolism	I
HNE_0516	114800028	NC_008358	COG1960	Lipid transport and metabolism	I
HNE_1058	114799012	NC_008358	COG4770	Lipid transport and metabolism	I
HNE_1169	114799566	NC_008358	COG2030	Lipid transport and metabolism	I
HNE_1182	114799512	NC_008358	COG1024	Lipid transport and metabolism	I
HNE_1826	114798417	NC_008358	COG2084	Lipid transport and metabolism	I
HNE_2166	114799733	NC_008358	COG1024	Lipid transport and metabolism	I
HNE_2772	114797831	NC_008358	COG1960	Lipid transport and metabolism	I
HNE_2444	114797870	NC_008358	COG0318	Lipid transport and metabolism; Secondary metabolites biosynthesis, transport and catabolism	IQ
HNE_0217	114799303	NC_008358	COG1028	Lipid transport and metabolism; Secondary metabolites biosynthesis, transport and catabolism; General function prediction only	IQR
HNE_0834	114800132	NC_008358	COG1028	Lipid transport and metabolism; Secondary metabolites biosynthesis, transport and catabolism; General function prediction only	IQR
HNE_1036	114800536	NC_008358	COG1028	Lipid transport and metabolism; Secondary metabolites biosynthesis, transport and catabolism; General function prediction only	IQR
HNE_1684	114800228	NC_008358	COG1028	Lipid transport and metabolism; Secondary metabolites biosynthesis, transport and catabolism; General function prediction only	IQR
HNE_2812	114799740	NC_008358	COG1028	Lipid transport and metabolism; Secondary metabolites biosynthesis, transport and catabolism; General function prediction only	IQR
HNE_0075	114798620	NC_008358	COG1670	Translation, ribosomal structure and biogenesis	J
HNE_0512	114800420	NC_008358	COG0242	Translation, ribosomal structure and biogenesis	J
HNE_0641	114798727	NC_008358	COG0482	Translation, ribosomal structure and biogenesis	J
HNE_1378	114798241	NC_008358	COG1187	Translation, ribosomal structure and biogenesis	J
HNE_1669	114800462	NC_008358	COG1236	Translation, ribosomal structure and biogenesis	J
HNE_2013	114799466	NC_008358	COG0042	Translation, ribosomal structure and biogenesis	J
HNE_2287	114798769	NC_008358	COG0251	Translation, ribosomal structure and biogenesis	J
HNE_2839	114797583	NC_008358	COG0094	Translation, ribosomal structure and biogenesis	J
HNE_2843	114799564	NC_008358	COG0255	Translation, ribosomal structure and biogenesis	J
HNE_2859	114798365	NC_008358	COG0222	Translation, ribosomal structure and biogenesis	J
HNE_2860	114799263	NC_008358	COG0244	Translation, ribosomal structure and biogenesis	J
HNE_0227	114798925	NC_008358	COG1396	Transcription	K
HNE_0281	114799169	NC_008358	COG1595	Transcription	K
HNE_1123	114800444	NC_008358	COG0583	Transcription	K
HNE_1380	114798946	NC_008358	COG0789	Transcription	K
HNE_1449	114798675	NC_008358	COG2771	Transcription	K
HNE_1459	114800130	NC_008358	COG0583	Transcription	K
HNE_2025	114799904	NC_008358	COG1309	Transcription	K
HNE_2193	114800040	NC_008358	COG1846	Transcription	K
HNE_2199	114799755	NC_008358	COG4977	Transcription	K
HNE_2387	114797843	NC_008358	COG1846	Transcription	K
HNE_2554	114798073	NC_008358	COG3355	Transcription	K
HNE_2740	114798919	NC_008358	COG1959	Transcription	K
HNE_2905	114798097	NC_008358	COG3682	Transcription	K
HNE_3303	114799919	NC_008358	COG0640	Transcription	K
HNE_3317	114800305	NC_008358	COG1420	Transcription	K
HNE_3426	114798478	NC_008358	COG0789	Transcription	K
HNE_3292	114799167	NC_008358	COG3604	Transcription; Signal transduction mechanisms	KT
HNE_0385	114797433	NC_008358	COG0497	Replication, recombination and repair	L
HNE_0741	114799179	NC_008358	COG0593	Replication, recombination and repair	L
HNE_1903	114798617	NC_008358	COG1533	Replication, recombination and repair	L
HNE_2465	114798472	NC_008358	COG0389	Replication, recombination and repair	L
HNE_2466	114798985	NC_008358	COG0587	Replication, recombination and repair	L
HNE_2556	114800258	NC_008358	COG1961	Replication, recombination and repair	L
HNE_2576	114800543	NC_008358	COG3547	Replication, recombination and repair	L
HNE_2642	114800296	NC_008358	COG2256	Replication, recombination and repair	L
HNE_3274	114799193	NC_008358	COG0266	Replication, recombination and repair	L
HNE_3385	114798838	NC_008358	COG0350	Replication, recombination and repair	L
HNE_0357	114799643	NC_008358	COG2335	Cell wall/membrane/envelope biogenesis	M
HNE_0392	114798641	NC_008358	COG1589	Cell wall/membrane/envelope biogenesis	M
HNE_0393	114799909	NC_008358	COG1181	Cell wall/membrane/envelope biogenesis	M
HNE_0425	114799310	NC_008358	COG0438	Cell wall/membrane/envelope biogenesis	M
HNE_0633	114799770	NC_008358	COG0739	Cell wall/membrane/envelope biogenesis	M
HNE_0801	114798217	NC_008358	COG0463	Cell wall/membrane/envelope biogenesis	M
HNE_1194	114799879	NC_008358	COG3206	Cell wall/membrane/envelope biogenesis	M
HNE_1432	114797292	NC_008358	COG2885	Cell wall/membrane/envelope biogenesis	M
HNE_1776	114797815	NC_008358	COG4775	Cell wall/membrane/envelope biogenesis	M
HNE_1777	114798539	NC_008358	COG2825	Cell wall/membrane/envelope biogenesis	M
HNE_1815	114797813	NC_008358	COG0797	Cell wall/membrane/envelope biogenesis	M
HNE_1943	114797966	NC_008358	COG3637	Cell wall/membrane/envelope biogenesis	M
HNE_2454	114799158	NC_008358	COG2885	Cell wall/membrane/envelope biogenesis	M
HNE_2512	114797341	NC_008358	COG3209	Cell wall/membrane/envelope biogenesis	M
HNE_2648	114800176	NC_008358	COG1215	Cell wall/membrane/envelope biogenesis	M
HNE_3369	114798828	NC_008358	COG3133	Cell wall/membrane/envelope biogenesis	M
HNE_0241	114797942	NC_008358	COG1580	Cell motility	N
HNE_0251	114797285	NC_008358	COG1360	Cell motility	N
HNE_0253	114797426	NC_008358	COG1291	Cell motility	N
HNE_0258	114800335	NC_008358	COG2063	Cell motility	N
HNE_0265	114798597	NC_008358	COG5442	-	N
HNE_0266	114797786	NC_008358	COG5443	-	N
HNE_0269	114798179	NC_008358	COG1815	Cell motility	N
HNE_0270	114797235	NC_008358	COG1558	Cell motility	N
HNE_0894	114799250	NC_008358	COG1360	Cell motility	N
HNE_3013	114798148	NC_008358	COG5461	-	N
HNE_0042	114798164	NC_008358	COG3170	Cell motility; Intracellular trafficking, secretion, and vesicular transpor	NU
HNE_0242	114800445	NC_008358	COG1766	Cell motility; Intracellular trafficking, secretion, and vesicular transpor	NU
HNE_0268	114799102	NC_008358	COG1157	Cell motility; Intracellular trafficking, secretion, and vesicular transpor	NU
HNE_0273	114797604	NC_008358	COG1298	Cell motility; Intracellular trafficking, secretion, and vesicular transpor	NU
HNE_0274	114799957	NC_008358	COG1684	Cell motility; Intracellular trafficking, secretion, and vesicular transpor	NU
HNE_0027	114798480	NC_008358	COG0071	Posttranslational modification, protein turnover, chaperones	O
HNE_0085	114797765	NC_008358	COG0484	Posttranslational modification, protein turnover, chaperones	O
HNE_0120	114800218	NC_008358	COG0229	Posttranslational modification, protein turnover, chaperones	O
HNE_1223	114797167	NC_008358	COG0625	Posttranslational modification, protein turnover, chaperones	O
HNE_1992	114798053	NC_008358	COG0625	Posttranslational modification, protein turnover, chaperones	O
HNE_2150	114797858	NC_008358	COG0760	Posttranslational modification, protein turnover, chaperones	O
HNE_2388	114798764	NC_008358	COG1764	Posttranslational modification, protein turnover, chaperones	O
HNE_3384	114797490	NC_008358	COG0625	Posttranslational modification, protein turnover, chaperones	O
HNE_3466	114799212	NC_008358	COG0526	Posttranslational modification, protein turnover, chaperones; Energy production and conversion	OC
HNE_1054	114799456	NC_008358	COG1585	Posttranslational modification, protein turnover, chaperones; Intracellular trafficking, secretion, and vesicular transpor	OU
HNE_3016	114800034	NC_008358	COG4960	Posttranslational modification, protein turnover, chaperones; Intracellular trafficking, secretion, and vesicular transpor	OU
HNE_0164	114799790	NC_008358	COG4771	Inorganic ion transport and metabolism	P
HNE_0199	114799624	NC_008358	COG3420	Inorganic ion transport and metabolism	P
HNE_0214	114799296	NC_008358	COG3263	Inorganic ion transport and metabolism	P
HNE_0530	114800264	NC_008358	COG4771	Inorganic ion transport and metabolism	P
HNE_0610	114799127	NC_008358	COG0659	Inorganic ion transport and metabolism	P
HNE_1323	114800254	NC_008358	COG0168	Inorganic ion transport and metabolism	P
HNE_1337	114799350	NC_008358	COG4771	Inorganic ion transport and metabolism	P
HNE_1466	114798936	NC_008358	COG1629	Inorganic ion transport and metabolism	P
HNE_1653	114799533	NC_008358	COG4771	Inorganic ion transport and metabolism	P
HNE_1704	114798187	NC_008358	COG1276	Inorganic ion transport and metabolism	P
HNE_2031	114799902	NC_008358	COG0581	Inorganic ion transport and metabolism	P
HNE_2032	114797381	NC_008358	COG0573	Inorganic ion transport and metabolism	P
HNE_2178	114798724	NC_008358	COG3119	Inorganic ion transport and metabolism	P
HNE_2329	114797335	NC_008358	COG4774	Inorganic ion transport and metabolism	P
HNE_2456	114797781	NC_008358	COG1629	Inorganic ion transport and metabolism	P
HNE_2459	114798712	NC_008358	COG3221	Inorganic ion transport and metabolism	P
HNE_2609	114797945	NC_008358	COG2076	Inorganic ion transport and metabolism	P
HNE_2694	114798364	NC_008358	COG1178	Inorganic ion transport and metabolism	P
HNE_3538	114799847	NC_008358	COG1629	Inorganic ion transport and metabolism	P
HNE_0934	114798392	NC_008358	COG1228	Secondary metabolites biosynthesis, transport and catabolism	Q
HNE_1189	114799044	NC_008358	COG1020	Secondary metabolites biosynthesis, transport and catabolism	Q
HNE_1190	114800495	NC_008358	COG3321	Secondary metabolites biosynthesis, transport and catabolism	Q
HNE_1407	114798655	NC_008358	COG3208	Secondary metabolites biosynthesis, transport and catabolism	Q
HNE_1485	114798342	NC_008358	COG2132	Secondary metabolites biosynthesis, transport and catabolism	Q
HNE_1898	114799649	NC_008358	COG2050	Secondary metabolites biosynthesis, transport and catabolism	Q
HNE_2927	114800348	NC_008358	COG2050	Secondary metabolites biosynthesis, transport and catabolism	Q
HNE_3525	114798786	NC_008358	COG3653	Secondary metabolites biosynthesis, transport and catabolism	Q
HNE_0105	114798379	NC_008358	COG0319	General function prediction only	R
HNE_0122	114797689	NC_008358	COG2608	Inorganic ion transport and metabolism	R
HNE_0581	114798085	NC_008358	COG3911	General function prediction only	R
HNE_0853	114797798	NC_008358	COG0612	General function prediction only	R
HNE_0930	114797271	NC_008358	COG3173	General function prediction only	R
HNE_1011	114799446	NC_008358	COG1579	General function prediction only	R
HNE_1389	114799215	NC_008358	COG3173	General function prediction only	R
HNE_1415	114799720	NC_008358	COG2130	General function prediction only	R
HNE_1843	114799081	NC_008358	COG0491	General function prediction only	R
HNE_1899	114798057	NC_008358	COG0714	General function prediction only	R
HNE_2079	114797560	NC_008358	COG3153	General function prediction only	R
HNE_2265	114798803	NC_008358	COG2388	General function prediction only	R
HNE_2307	114798019	NC_008358	COG2234	General function prediction only	R
HNE_2665	114799282	NC_008358	COG3549	General function prediction only	R
HNE_2882	114798851	NC_008358	COG3324	General function prediction only	R
HNE_2925	114797058	NC_008358	COG0456	General function prediction only	R
HNE_2932	114799725	NC_008358	COG0733	General function prediction only	R
HNE_3122	114799406	NC_008358	COG5562	General function prediction only	R
HNE_3353	114799194	NC_008358	COG0596	General function prediction only	R
HNE_3377	114799156	NC_008358	COG0491	General function prediction only	R
HNE_3383	114799917	NC_008358	COG1878	General function prediction only	R
HNE_3508	114797561	NC_008358	COG1402	General function prediction only	R
HNE_3546	114798647	NC_008358	COG2802	General function prediction only	R
HNE_0086	114798718	NC_008358	COG5430	Function unknown	S
HNE_0148	114799614	NC_008358	COG5349	-	S
HNE_0239	114799076	NC_008358	COG3334	Function unknown	S
HNE_0371	114797665	NC_008358	COG0718	Function unknown	S
HNE_0378	114800392	NC_008358	COG1873	Function unknown	S
HNE_0625	114798918	NC_008358	COG5331	Function unknown	S
HNE_0638	114797307	NC_008358	COG5385	-	S
HNE_0653	114800365	NC_008358	COG5470	Function unknown	S
HNE_0760	114799760	NC_008358	COG4655	Function unknown	S
HNE_1015	114798076	NC_008358	COG3795	Function unknown	S
HNE_1059	114799833	NC_008358	COG3152	Function unknown	S
HNE_1481	114798855	NC_008358	COG3544	Function unknown	S
HNE_1489	114798432	NC_008358	COG5397	-	S
HNE_1657	114797694	NC_008358	COG4890	Function unknown	S
HNE_1988	114798373	NC_008358	COG2928	Function unknown	S
HNE_2044	114799719	NC_008358	COG3738	Function unknown	S
HNE_2051	114799698	NC_008358	COG0316	Function unknown	S
HNE_2195	114797925	NC_008358	COG2259	Function unknown	S
HNE_2647	114799233	NC_008358	COG1359	Function unknown	S
HNE_2663	114798339	NC_008358	COG5388	-	S
HNE_2928	114799845	NC_008358	COG2363	Function unknown	S
HNE_2948	114799888	NC_008358	COG3212	Function unknown	S
HNE_3129	114799789	NC_008358	COG3714	Function unknown	S
HNE_3197	114798636	NC_008358	COG0759	Function unknown	S
HNE_3366	114797835	NC_008358	COG5508	Function unknown	S
HNE_3401	114797487	NC_008358	COG5349	-	S
HNE_3403	114798839	NC_008358	COG5394	Function unknown	S
HNE_3421	114797812	NC_008358	COG3791	Function unknown	S
HNE_3513	114798088	NC_008358	COG5429	Function unknown	S
HNE_3558	114798875	NC_008358	COG5468	-	S
HNE_0279	114797349	NC_008358	COG5001	Signal transduction mechanisms	T
HNE_0280	114799435	NC_008358	COG2203	Signal transduction mechanisms	T
HNE_0333	114799030	NC_008358	COG0784	Signal transduction mechanisms	T
HNE_0507	114799972	NC_008358	COG0642	Signal transduction mechanisms	T
HNE_0967	114798384	NC_008358	COG0642	Signal transduction mechanisms	T
HNE_1423	114800534	NC_008358	COG5001	Signal transduction mechanisms	T
HNE_1960	114797892	NC_008358	COG2199	Signal transduction mechanisms	T
HNE_2067	114799143	NC_008358	COG2200	Signal transduction mechanisms	T
HNE_2435	114798127	NC_008358	COG5001	Signal transduction mechanisms	T
HNE_2510	114798435	NC_008358	COG1734	Signal transduction mechanisms	T
HNE_2558	114799302	NC_008358	COG2199	Signal transduction mechanisms	T
HNE_2660	114798278	NC_008358	COG2905	Signal transduction mechanisms	T
HNE_3039	114797505	NC_008358	COG2204	Signal transduction mechanisms	T
HNE_3504	114799892	NC_008358	COG2199	Signal transduction mechanisms	T
HNE_0457	114799275	NC_008358	COG4961	Intracellular trafficking, secretion, and vesicular transpor	U
HNE_0458	114798549	NC_008358	COG4961	Intracellular trafficking, secretion, and vesicular transpor	U
HNE_0759	114799024	NC_008358	COG4961	Intracellular trafficking, secretion, and vesicular transpor	U
HNE_1149	114797097	NC_008358	COG3745	Intracellular trafficking, secretion, and vesicular transpor	U
HNE_1150	114799407	NC_008358	COG4964	Intracellular trafficking, secretion, and vesicular transpor	U
HNE_1152	114799365	NC_008358	COG4963	Intracellular trafficking, secretion, and vesicular transpor	U
HNE_1153	114799052	NC_008358	COG4962	Intracellular trafficking, secretion, and vesicular transpor	U
HNE_1154	114797844	NC_008358	COG4965	Intracellular trafficking, secretion, and vesicular transpor	U
HNE_1934	114797323	NC_008358	COG1826	Intracellular trafficking, secretion, and vesicular transpor	U
HNE_2378	114798705	NC_008358	COG0342	Intracellular trafficking, secretion, and vesicular transpor	U
HNE_2632	114798118	NC_008358	COG0848	Intracellular trafficking, secretion, and vesicular transpor	U
HNE_2634	114799271	NC_008358	COG0811	Intracellular trafficking, secretion, and vesicular transpor	U
HNE_3008	114797147	NC_008358	COG5010	Intracellular trafficking, secretion, and vesicular transpor	U
HNE_3014	114799376	NC_008358	COG4964	Intracellular trafficking, secretion, and vesicular transpor	U
HNE_3015	114799072	NC_008358	COG3745	Intracellular trafficking, secretion, and vesicular transpor	U
HNE_3019	114797939	NC_008358	COG4961	Intracellular trafficking, secretion, and vesicular transpor	U
HNE_3020	114798948	NC_008358	COG4961	Intracellular trafficking, secretion, and vesicular transpor	U
HNE_0711	114798693	NC_008358	COG0534	Defense mechanisms	V
HNE_1766	114797117	NC_008358	COG1136	Defense mechanisms	V
HNE_2533	114798868	NC_008358	COG3183	Defense mechanisms	V
HNE_2542	114798203	NC_008358	COG0286	Defense mechanisms	V
HNE_3241	114799785	NC_008358	COG1132	Defense mechanisms	V
List of COGs obtained by feeding in locus tags to mgcv, export cog catagories/the genes marked in orange did not show any result when trying to export COG via Mgcv				Annotation to COG function class obtained via manually searching COG number in: ftp://ftp.ncbi.nih.gov/pub/wolf/COGs/COG0303/cogs.csv
