# Supplementary material for: Integrative and quantitative view of the CtrA regulatory network in a stalked budding bacterium
Source: PLoS Genet. 2020 Apr 23;16(4):e1008724. doi: 10.1371/journal.pgen.1008724 (PMC7200025; doi:10.1371/journal.pgen.1008724)
Supplement: S3 Data — The reads obtained for the CtrA and GcrA ChIP-seq samples and the respective total input (negative control) samples were mapped onto the H. neptunium genome sequence. Shown are the normalized read frequencies in RPM (reads per million reads) determined for a series of 50 bp windows covering the entire length of the chromosome. The corresponding HNE locus tags, feature strands and feature descriptions are indicated. (XLSX) [file pgen.1008724.s019.xlsx]

## Sheet: ChIP-Seq (Full trace, 50 bp)
						Hyphomonas neptunium (Normalized Reads per Million units, RPM)
						CtrA	CtrA Total input	GcrA	GcrA Total input
Start	End	Feature	ID	Feature Strand	Description	(GHA-428)	(GHA-430)	(GHA-465)	(GHA-466)
1	50					93.468	2.92629	38.3983	15.3231
51	100					110.978	3.48368	42.9806	15.8196
101	150					101.092	0.736548	40.647	11.5632
151	200					81.0717	0.298601	39.7984	9.64785
201	250					54.7296	4.59845	38.6528	13.1239
251	300	HNE_0001	HNE_0001	+	conserved hypothetical protein	27.9536	8.10203	31.9066	16.2453
301	350	HNE_0001	HNE_0001	+	conserved hypothetical protein	18.3155	9.85382	25.0331	19.7923
351	400	HNE_0001	HNE_0001	+	conserved hypothetical protein	15.5263	11.6255	14.7653	20.4307
401	450	HNE_0001	HNE_0001	+	conserved hypothetical protein	12.7682	14.3129	11.668	19.4376
451	500	HNE_0001	HNE_0001	+	conserved hypothetical protein	14.1008	18.1151	17.4383	20.2179
501	550	HNE_0001	HNE_0001	+	conserved hypothetical protein	14.1937	17.0601	20.1113	21.1402
551	600	HNE_0001	HNE_0001	+	conserved hypothetical protein	15.0305	17.7767	17.3535	21.9914
601	650	HNE_0001	HNE_0001	+	conserved hypothetical protein	16.3631	14.6513	20.0689	22.2043
651	700	HNE_0001	HNE_0001	+	conserved hypothetical protein	16.9209	10.0131	24.3543	23.694
701	750	HNE_0001	HNE_0001	+	conserved hypothetical protein	18.5324	13.3574	24.7785	23.3393
751	800	HNE_0001	HNE_0001	+	conserved hypothetical protein	17.6957	14.5518	21.8509	22.559
801	850	HNE_0001	HNE_0001	+	conserved hypothetical protein	17.1998	11.0084	19.1355	23.0555
851	900	HNE_0001	HNE_0001	+	conserved hypothetical protein	17.1379	12.4019	17.1837	21.353
901	950	HNE_0001	HNE_0001	+	conserved hypothetical protein	16.2701	12.7204	18.5839	19.6504
951	1000	HNE_0001	HNE_0001	+	conserved hypothetical protein	15.3094	14.2532	24.0148	19.2248
1001	1050	HNE_0001	HNE_0001	+	conserved hypothetical protein	14.4417	17.5975	20.4084	17.9478
1051	1100	HNE_0001	HNE_0001	+	conserved hypothetical protein	15.6503	18.4137	13.5773	16.9547
1101	1150	HNE_0002	HNE_0002	+	putative maf protein	15.1545	22.5344	10.6073	15.0393
1151	1200	HNE_0002	HNE_0002	+	putative maf protein	13.8219	24.0871	7.93422	13.2658
1201	1250	HNE_0002	HNE_0002	+	putative maf protein	15.2164	25.5602	10.7345	15.6778
1251	1300	HNE_0002	HNE_0002	+	putative maf protein	15.6503	26.456	12.4741	18.8701
1301	1350	HNE_0002	HNE_0002	+	putative maf protein	11.7765	23.052	10.3951	19.0119
1351	1400	HNE_0002	HNE_0002	+	putative maf protein	12.0864	19.8271	10.183	19.6504
1401	1450	HNE_0002	HNE_0002	+	putative maf protein	14.5656	17.8165	13.8743	19.0829
1451	1500	HNE_0002	HNE_0002	+	putative maf protein	14.4727	16.224	19.9416	20.6436
1501	1550	HNE_0002	HNE_0002	+	putative maf protein	14.5656	13.3375	20.3235	21.5658
1551	1600	HNE_0002	HNE_0002	+	putative maf protein	15.6813	13.1185	19.4325	19.7213
1601	1650	HNE_0002	HNE_0002	+	putative maf protein	16.8899	10.7098	24.3543	18.1607
1651	1700	HNE_0002	HNE_0002	+	putative maf protein	17.9746	6.39006	28.8942	16.3162
1701	1750	HNE_0003	aroE	+	shikimate 5-dehydrogenase	19.0283	7.14651	36.9557	16.3872
1751	1800	HNE_0003	aroE	+	shikimate 5-dehydrogenase	19.2452	6.78819	38.568	18.941
1801	1850	HNE_0003	aroE	+	shikimate 5-dehydrogenase	17.3238	7.7039	34.1129	18.4444
1851	1900	HNE_0003	aroE	+	shikimate 5-dehydrogenase	16.4251	11.526	28.4274	19.3666
1901	1950	HNE_0003	aroE	+	shikimate 5-dehydrogenase	18.5634	13.8352	23.5481	21.9205
1951	2000	HNE_0003	aroE	+	shikimate 5-dehydrogenase	16.828	14.7907	20.2811	20.0051
2001	2050	HNE_0003	aroE	+	shikimate 5-dehydrogenase	13.481	12.0237	15.9533	14.7555
2051	2100	HNE_0003	aroE	+	shikimate 5-dehydrogenase	13.1711	12.3024	12.6438	11.1376
2101	2150	HNE_0003	aroE	+	shikimate 5-dehydrogenase	12.2413	15.3481	7.1705	9.29315
2151	2200	HNE_0003	aroE	+	shikimate 5-dehydrogenase	13.0781	16.5823	2.58817	8.08717
2201	2250	HNE_0003	aroE	+	shikimate 5-dehydrogenase	14.7516	17.0601	11.4558	10.9957
2251	2300	HNE_0003	aroE	+	shikimate 5-dehydrogenase	14.9995	14.93	21.7237	13.1239
2301	2350	HNE_0003	aroE	+	shikimate 5-dehydrogenase	15.6813	14.2731	18.1596	16.3162
2351	2400	HNE_0003	aroE	+	shikimate 5-dehydrogenase	16.0842	15.6865	13.3651	19.0119
2401	2450	HNE_0003	aroE	+	shikimate 5-dehydrogenase	14.6276	13.8153	18.1172	18.2316
2451	2500	HNE_0003	aroE	+	shikimate 5-dehydrogenase	15.5883	10.7695	27.0697	19.1538
2501	2550	HNE_0003	aroE	+	shikimate 5-dehydrogenase	15.4024	9.33625	31.5248	18.4444
2551	2600	HNE_0004	coaE	+	dephospho-CoA kinase	14.1318	13.4171	23.633	18.0188
2601	2650	HNE_0004	coaE	+	dephospho-CoA kinase	14.3487	18.4336	10.8194	17.5222
2651	2700	HNE_0004	coaE	+	dephospho-CoA kinase	14.5966	18.991	6.95836	16.8128
2701	2750	HNE_0004	coaE	+	dephospho-CoA kinase	13.0781	20.7627	8.82523	18.1607
2751	2800	HNE_0004	coaE	+	dephospho-CoA kinase	13.5739	24.4654	10.3527	20.8564
2801	2850	HNE_0004	coaE	+	dephospho-CoA kinase	15.1235	22.7932	13.3227	21.4949
2851	2900	HNE_0004	coaE	+	dephospho-CoA kinase	14.5037	19.2697	16.8867	18.5863
2901	2950	HNE_0004	coaE	+	dephospho-CoA kinase	14.1628	19.409	20.5781	17.9478
2951	3000	HNE_0004	coaE	+	dephospho-CoA kinase	13.481	17.4582	23.93	17.6641
3001	3050	HNE_0004	coaE	+	dephospho-CoA kinase	13.326	16.3434	27.5364	19.3666
3051	3100	HNE_0004	coaE	+	dephospho-CoA kinase	14.7826	14.3129	34.9191	23.4102
3101	3150	HNE_0004	coaE	+	dephospho-CoA kinase	16.642	15.6666	34.8766	24.7581
3151	3200	HNE_0005	dnaQ	+	DNA polymerase III, epsilon subunit	17.3548	16.0448	26.9	23.8359
3201	3250	HNE_0005	dnaQ	+	DNA polymerase III, epsilon subunit	17.2308	15.8258	18.0748	23.1974
3251	3300	HNE_0005	dnaQ	+	DNA polymerase III, epsilon subunit	16.58	18.2943	20.7054	23.2684
3301	3350	HNE_0005	dnaQ	+	DNA polymerase III, epsilon subunit	15.9602	14.1338	23.7178	21.9914
3351	3400	HNE_0005	dnaQ	+	DNA polymerase III, epsilon subunit	15.6503	15.4078	17.8202	24.3325
3401	3450	HNE_0005	dnaQ	+	DNA polymerase III, epsilon subunit	15.1545	19.3294	14.9774	22.2752
3451	3500	HNE_0005	dnaQ	+	DNA polymerase III, epsilon subunit	14.1937	18.0753	13.747	17.5931
3501	3550	HNE_0005	dnaQ	+	DNA polymerase III, epsilon subunit	13.6979	18.0753	10.8194	17.3803
3551	3600	HNE_0005	dnaQ	+	DNA polymerase III, epsilon subunit	13.1091	17.7767	8.01908	17.0256
3601	3650	HNE_0005	dnaQ	+	DNA polymerase III, epsilon subunit	12.9231	17.9559	9.41924	16.4581
3651	3700	HNE_0005	dnaQ	+	DNA polymerase III, epsilon subunit	13.0781	18.7521	7.46751	12.2726
3701	3750	HNE_0005	dnaQ	+	DNA polymerase III, epsilon subunit	13.6669	19.8868	4.20047	9.29315
3751	3800	HNE_0005	dnaQ	+	DNA polymerase III, epsilon subunit	14.1937	20.8224	3.2246	10.2154
3801	3850	HNE_0005	dnaQ	+	DNA polymerase III, epsilon subunit	13.9148	22.4946	4.87934	13.5496
3851	3900	HNE_0006	secB	-	protein-export protein SecB	13.8528	20.5437	8.44337	15.4649
3901	3950	HNE_0006	secB	-	protein-export protein SecB	15.3094	17.6573	12.8984	15.8906
3951	4000	HNE_0006	secB	-	protein-export protein SecB	17.0139	17.4383	17.0989	18.5154
4001	4050	HNE_0006	secB	-	protein-export protein SecB	17.2308	13.6162	20.3235	18.3025
4051	4100	HNE_0006	secB	-	protein-export protein SecB	17.3548	8.8784	23.8875	17.8769
4101	4150	HNE_0006	secB	-	protein-export protein SecB	16.9829	10.1126	26.009	17.4513
4151	4200	HNE_0006	secB	-	protein-export protein SecB	15.8672	10.5506	27.5364	17.1675
4201	4250	HNE_0006	secB	-	protein-export protein SecB	14.8755	10.2719	20.9599	16.9547
4251	4300	HNE_0006	secB	-	protein-export protein SecB	13.1711	11.6653	16.9292	14.8974
4301	4350	HNE_0006	secB	-	protein-export protein SecB	13.326	11.9639	29.1912	13.8333
4351	4400					14.7826	11.745	35.1736	13.053
4401	4450	HNE_0007	HNE_0007	+	Tim44 domain protein	14.8136	9.15709	30.0397	12.2726
4451	4500	HNE_0007	HNE_0007	+	Tim44 domain protein	14.3177	10.5107	28.088	10.2154
4501	4550	HNE_0007	HNE_0007	+	Tim44 domain protein	13.45	13.4968	17.7353	7.44871
4551	4600	HNE_0007	HNE_0007	+	Tim44 domain protein	12.0554	14.7111	5.2612	6.73931
4601	4650	HNE_0007	HNE_0007	+	Tim44 domain protein	12.5202	18.6725	6.44921	9.86067
4651	4700	HNE_0007	HNE_0007	+	Tim44 domain protein	14.4107	17.8165	10.6921	10.8538
4701	4750	HNE_0007	HNE_0007	+	Tim44 domain protein	13.5739	18.9114	10.48	12.7692
4751	4800	HNE_0007	HNE_0007	+	Tim44 domain protein	12.3343	21.1409	6.49164	16.3872
4801	4850	HNE_0007	HNE_0007	+	Tim44 domain protein	14.1628	19.7276	4.32776	14.6137
4851	4900	HNE_0007	HNE_0007	+	Tim44 domain protein	15.4954	20.5636	5.72792	17.4513
4901	4950	HNE_0007	HNE_0007	+	Tim44 domain protein	15.2474	20.3248	14.2561	21.1402
4951	5000	HNE_0007	HNE_0007	+	Tim44 domain protein	14.5346	19.5285	20.3235	19.5795
5001	5050	HNE_0007	HNE_0007	+	Tim44 domain protein	13.9768	18.1748	20.2386	18.5863
5051	5100	HNE_0007	HNE_0007	+	Tim44 domain protein	15.1854	15.6467	22.6147	17.9478
5101	5150	HNE_0008	HNE_0008	+	putative transglycosylase MltA	15.2474	17.9758	21.5115	14.4718
5151	5200	HNE_0008	HNE_0008	+	putative transglycosylase MltA	13.202	20.9419	11.2861	11.9179
5201	5250	HNE_0008	HNE_0008	+	putative transglycosylase MltA	11.8694	20.9021	2.97003	10.8538
5251	5300	HNE_0008	HNE_0008	+	putative transglycosylase MltA	13.512	23.1913	2.9276	7.02307
5301	5350	HNE_0008	HNE_0008	+	putative transglycosylase MltA	13.357	22.614	2.58817	4.46923
5351	5400	HNE_0008	HNE_0008	+	putative transglycosylase MltA	12.2413	20.0262	0.84858	2.90854
5401	5450	HNE_0008	HNE_0008	+	putative transglycosylase MltA	13.326	19.8271	1.90931	5.60427
5451	5500	HNE_0008	HNE_0008	+	putative transglycosylase MltA	13.388	16.3633	6.49164	9.93161
5501	5550	HNE_0008	HNE_0008	+	putative transglycosylase MltA	14.5656	15.2286	10.7345	11.0667
5551	5600	HNE_0008	HNE_0008	+	putative transglycosylase MltA	14.1937	17.3786	11.3285	13.9752
5601	5650	HNE_0008	HNE_0008	+	putative transglycosylase MltA	12.5822	17.9957	9.54653	15.1102
5651	5700	HNE_0008	HNE_0008	+	putative transglycosylase MltA	13.6049	20.703	6.36435	15.9615
5701	5750	HNE_0008	HNE_0008	+	putative transglycosylase MltA	14.9995	22.3951	6.44921	19.0119
5751	5800	HNE_0008	HNE_0008	+	putative transglycosylase MltA	15.5573	22.6737	11.0315	19.7923
5801	5850	HNE_0008	HNE_0008	+	putative transglycosylase MltA	14.8446	23.0719	14.7653	19.6504
5851	5900	HNE_0008	HNE_0008	+	putative transglycosylase MltA	14.2867	22.2159	11.0315	17.8769
5901	5950	HNE_0008	HNE_0008	+	putative transglycosylase MltA	14.5037	19.9067	12.0498	18.5863
5951	6000	HNE_0008	HNE_0008	+	putative transglycosylase MltA	14.4417	20.265	17.0565	20.5726
6001	6050	HNE_0008	HNE_0008	+	putative transglycosylase MltA	13.295	21.2803	16.8019	19.9342
6051	6100	HNE_0008	HNE_0008	+	putative transglycosylase MltA	14.0388	19.6479	16.4625	18.1607
6101	6150	HNE_0008	HNE_0008	+	putative transglycosylase MltA	14.4107	20.5039	14.341	17.2384
6151	6200	HNE_0008	HNE_0008	+	putative transglycosylase MltA	13.8219	20.484	7.67965	15.2521
6201	6250	HNE_0008	HNE_0008	+	putative transglycosylase MltA	13.326	20.6831	4.49747	11.7761
6251	6300	HNE_0008	HNE_0008	+	putative transglycosylase MltA	11.5285	21.8377	3.98833	7.23589
6301	6350	HNE_0008	HNE_0008	+	putative transglycosylase MltA	10.5059	20.7428	1.82445	3.47607
6351	6400	HNE_0009	HNE_0009	+	Smr domain protein	11.0947	21.9571	1.95173	4.46923
6401	6450	HNE_0009	HNE_0009	+	Smr domain protein	11.0637	22.5941	2.67303	7.51965
6451	6500	HNE_0009	HNE_0009	+	Smr domain protein	11.1257	21.9173	3.73375	9.71879
6501	6550	HNE_0009	HNE_0009	+	Smr domain protein	12.3963	21.9372	5.60063	12.6983
6551	6600	HNE_0009	HNE_0009	+	Smr domain protein	13.45	23.0122	7.38265	14.5427
6601	6650	HNE_0009	HNE_0009	+	Smr domain protein	13.6979	24.0473	7.1705	14.6137
6651	6700	HNE_0009	HNE_0009	+	Smr domain protein	13.1091	23.9279	6.44921	16.2453
6701	6750	HNE_0009	HNE_0009	+	Smr domain protein	13.202	23.6492	6.40678	18.0897
6751	6800	HNE_0009	HNE_0009	+	Smr domain protein	14.5037	20.9817	8.99495	20.9273
6801	6850	HNE_0009	HNE_0009	+	Smr domain protein	14.9065	18.4933	14.1713	21.4949
6851	6900	HNE_0009	HNE_0009	+	Smr domain protein	15.0615	15.0097	19.9841	20.2889
6901	6950	HNE_0010	HNE_0010	-	conserved hypothetical protein	15.9602	12.2028	21.4266	18.7991
6951	7000	HNE_0010	HNE_0010	-	conserved hypothetical protein	15.5883	12.163	16.2503	14.4718
7001	7050	HNE_0010	HNE_0010	-	conserved hypothetical protein	13.6049	12.9195	8.10394	9.29315
7051	7100	HNE_0010	HNE_0010	-	conserved hypothetical protein	12.7372	14.4125	2.84274	7.30683
7101	7150	HNE_0010	HNE_0010	-	conserved hypothetical protein	13.6979	15.149	7.12807	10.641
7151	7200	HNE_0010	HNE_0010	-	conserved hypothetical protein	15.0305	13.8352	15.9109	13.3367
7201	7250	HNE_0010	HNE_0010	-	conserved hypothetical protein	15.3094	12.8796	15.7836	15.8196
7251	7300	HNE_0010	HNE_0010	-	conserved hypothetical protein	14.3797	16.2439	15.3593	18.7282
7301	7350	HNE_0010	HNE_0010	-	conserved hypothetical protein	12.8921	17.3188	17.3959	20.3598
7351	7400	HNE_0010	HNE_0010	-	conserved hypothetical protein	13.9768	14.7708	18.4142	21.0692
7401	7450	HNE_0010	HNE_0010	-	conserved hypothetical protein	14.7826	15.0893	19.8992	22.488
7451	7500	HNE_0010	HNE_0010	-	conserved hypothetical protein	15.3714	17.08	22.2328	23.8359
7501	7550	HNE_0010	HNE_0010	-	conserved hypothetical protein	16.735	16.3434	21.7237	23.4812
7551	7600	HNE_0010	HNE_0010	-	conserved hypothetical protein	15.8672	15.9453	20.7054	24.1906
7601	7650	HNE_0010	HNE_0010	-	conserved hypothetical protein	16.2081	13.3176	32.543	21.9205
7651	7700					16.8899	10.9288	47.2659	17.9478
7701	7750					17.0139	7.60437	48.7085	15.9615
7751	7800	HNE_0011	HNE_0011	-	putative NAD(P)H quinone oxidoreductase, PIG3 family	15.1545	8.26129	36.0222	14.9684
7801	7850	HNE_0011	HNE_0011	-	putative NAD(P)H quinone oxidoreductase, PIG3 family	11.8694	13.2181	22.7844	17.0256
7851	7900	HNE_0011	HNE_0011	-	putative NAD(P)H quinone oxidoreductase, PIG3 family	12.3653	16.1842	16.2927	19.2248
7901	7950	HNE_0011	HNE_0011	-	putative NAD(P)H quinone oxidoreductase, PIG3 family	12.6442	19.5484	13.0257	18.6572
7951	8000	HNE_0011	HNE_0011	-	putative NAD(P)H quinone oxidoreductase, PIG3 family	12.7682	19.1304	16.5897	18.6572
8001	8050	HNE_0011	HNE_0011	-	putative NAD(P)H quinone oxidoreductase, PIG3 family	13.5429	16.7216	18.5839	19.7923
8051	8100	HNE_0011	HNE_0011	-	putative NAD(P)H quinone oxidoreductase, PIG3 family	12.7992	18.3938	19.2628	18.3025
8101	8150	HNE_0011	HNE_0011	-	putative NAD(P)H quinone oxidoreductase, PIG3 family	12.2723	19.5484	17.2686	18.3025
8151	8200	HNE_0011	HNE_0011	-	putative NAD(P)H quinone oxidoreductase, PIG3 family	12.3343	20.3048	13.6621	18.5863
8201	8250	HNE_0011	HNE_0011	-	putative NAD(P)H quinone oxidoreductase, PIG3 family	13.6049	23.6094	9.75867	19.9342
8251	8300	HNE_0011	HNE_0011	-	putative NAD(P)H quinone oxidoreductase, PIG3 family	14.0388	24.0473	7.50993	21.0692
8301	8350	HNE_0011	HNE_0011	-	putative NAD(P)H quinone oxidoreductase, PIG3 family	13.7599	24.1468	8.31609	20.147
8351	8400	HNE_0011	HNE_0011	-	putative NAD(P)H quinone oxidoreductase, PIG3 family	15.1545	24.6246	10.6497	17.6641
8401	8450	HNE_0011	HNE_0011	-	putative NAD(P)H quinone oxidoreductase, PIG3 family	16.3011	24.3658	13.4076	18.0188
8451	8500	HNE_0011	HNE_0011	-	putative NAD(P)H quinone oxidoreductase, PIG3 family	14.9995	24.5649	12.5166	18.3025
8501	8550	HNE_0011	HNE_0011	-	putative NAD(P)H quinone oxidoreductase, PIG3 family	14.1318	24.0473	8.52823	16.8837
8551	8600	HNE_0011	HNE_0011	-	putative NAD(P)H quinone oxidoreductase, PIG3 family	13.8528	22.0367	5.94006	17.3094
8601	8650	HNE_0011	HNE_0011	-	putative NAD(P)H quinone oxidoreductase, PIG3 family	14.2557	18.2943	5.98249	16.2453
8651	8700	HNE_0011	HNE_0011	-	putative NAD(P)H quinone oxidoreductase, PIG3 family	13.9458	16.6619	7.63722	14.4008
8701	8750	HNE_0011	HNE_0011	-	putative NAD(P)H quinone oxidoreductase, PIG3 family	14.4417	13.2181	12.3044	15.7487
8751	8800					17.4788	7.72381	15.6139	18.1607
8801	8850	HNE_0012	HNE_0012	+	conserved hypothetical protein	18.7184	8.95802	21.2569	16.529
8851	8900	HNE_0012	HNE_0012	+	conserved hypothetical protein	23.5839	10.9686	23.5481	18.0188
8901	8950	HNE_0012	HNE_0012	+	conserved hypothetical protein	33.6249	10.8691	23.5057	22.2043
8951	9000	HNE_0012	HNE_0012	+	conserved hypothetical protein	52.0644	14.8902	26.3908	21.5658
9001	9050	HNE_0012	HNE_0012	+	conserved hypothetical protein	63.2211	12.7204	31.058	18.7282
9051	9100	HNE_0013	HNE_0013	+	conserved hypothetical protein	53.366	8.99784	34.3675	17.5931
9101	9150	HNE_0013	HNE_0013	+	conserved hypothetical protein	39.3892	16.1842	23.7178	18.1607
9151	9200	HNE_0013	HNE_0013	+	conserved hypothetical protein	27.1169	20.3048	17.1413	20.7145
9201	9250	HNE_0013	HNE_0013	+	conserved hypothetical protein	17.9126	21.4993	15.6139	23.1265
9251	9300	HNE_0013	HNE_0013	+	conserved hypothetical protein	15.3094	23.7288	11.4558	20.5017
9301	9350	HNE_0013	HNE_0013	+	conserved hypothetical protein	14.2557	23.9677	8.65552	17.9478
9351	9400	HNE_0013	HNE_0013	+	conserved hypothetical protein	14.7206	24.1867	6.32192	16.8128
9401	9450	HNE_0013	HNE_0013	+	conserved hypothetical protein	14.8446	23.689	6.40678	15.5359
9451	9500	HNE_0013	HNE_0013	+	conserved hypothetical protein	13.9148	21.0414	5.34605	15.8906
9501	9550	HNE_0013	HNE_0013	+	conserved hypothetical protein	13.7909	22.6538	6.02492	14.4718
9551	9600	HNE_0013	HNE_0013	+	conserved hypothetical protein	14.5037	24.4853	11.668	14.7555
9601	9650	HNE_0013	HNE_0013	+	conserved hypothetical protein	14.9375	22.8728	13.6621	15.6778
9651	9700	HNE_0014	HNE_0014	-	transcriptional regulator, TetR family	14.4727	22.9923	12.5166	16.1034
9701	9750	HNE_0014	HNE_0014	-	transcriptional regulator, TetR family	14.8136	23.6492	12.9833	16.8128
9751	9800	HNE_0014	HNE_0014	-	transcriptional regulator, TetR family	14.4727	22.6937	12.6014	16.1743
9801	9850	HNE_0014	HNE_0014	-	transcriptional regulator, TetR family	13.9768	24.744	10.5648	14.4008
9851	9900	HNE_0014	HNE_0014	-	transcriptional regulator, TetR family	13.8528	24.0672	5.51577	11.847
9901	9950	HNE_0014	HNE_0014	-	transcriptional regulator, TetR family	13.419	23.2112	2.6306	8.44187
9951	10000	HNE_0014	HNE_0014	-	transcriptional regulator, TetR family	16.0222	28.1879	4.20047	10.7829
10001	10050	HNE_0014	HNE_0014	-	transcriptional regulator, TetR family	15.9602	28.4865	7.12807	15.5359
10051	10100	HNE_0014	HNE_0014	-	transcriptional regulator, TetR family	14.2247	26.7347	10.7345	18.0897
10101	10150	HNE_0014	HNE_0014	-	transcriptional regulator, TetR family	15.9292	27.0134	11.7528	19.2248
10151	10200	HNE_0014	HNE_0014	-	transcriptional regulator, TetR family	16.673	25.7195	8.91009	20.147
10201	10250	HNE_0014	HNE_0014	-	transcriptional regulator, TetR family	17.6957	22.0765	14.6804	16.4581
10251	10300	HNE_0014	HNE_0014	-	transcriptional regulator, TetR family	21.3836	16.5823	34.2402	14.1171
10301	10350					27.7057	9.29644	51.1694	15.6778
10351	10400					31.3626	10.6501	49.4298	18.7991
10401	10450	HNE_0015	HNE_0015	+	carbonic anhydrase	25.9082	11.7848	32.5855	18.5863
10451	10500	HNE_0015	HNE_0015	+	carbonic anhydrase	18.9663	8.75895	19.6446	15.2521
10501	10550	HNE_0015	HNE_0015	+	carbonic anhydrase	15.8672	12.0436	16.1655	15.9615
10551	10600	HNE_0015	HNE_0015	+	carbonic anhydrase	13.9148	14.0143	14.341	19.0829
10601	10650	HNE_0015	HNE_0015	+	carbonic anhydrase	13.233	16.7814	11.965	20.0051
10651	10700	HNE_0015	HNE_0015	+	carbonic anhydrase	13.5739	15.7263	12.9833	18.8701
10701	10750	HNE_0015	HNE_0015	+	carbonic anhydrase	12.8302	15.0694	14.3834	18.3735
10751	10800	HNE_0015	HNE_0015	+	carbonic anhydrase	13.388	18.4336	13.7046	17.8769
10801	10850	HNE_0015	HNE_0015	+	carbonic anhydrase	14.0388	18.4137	11.2437	18.0897
10851	10900	HNE_0015	HNE_0015	+	carbonic anhydrase	13.9148	15.0495	12.8136	18.0188
10901	10950	HNE_0015	HNE_0015	+	carbonic anhydrase	15.4024	16.9207	13.7046	18.8701
10951	11000	HNE_0015	HNE_0015	+	carbonic anhydrase	15.4954	20.8821	15.4442	18.6572
11001	11050	HNE_0015	HNE_0015	+	carbonic anhydrase	16.611	19.9664	16.0382	19.2957
11051	11100	HNE_0015	HNE_0015	+	carbonic anhydrase	17.4788	15.5671	10.6921	21.6367
11101	11150	HNE_0016	ppa	-	inorganic pyrophosphatase	15.6503	14.4324	8.65552	20.076
11151	11200	HNE_0016	ppa	-	inorganic pyrophosphatase	15.1235	16.2638	11.6255	18.5154
11201	11250	HNE_0016	ppa	-	inorganic pyrophosphatase	15.5573	10.4709	18.6263	17.5222
11251	11300	HNE_0016	ppa	-	inorganic pyrophosphatase	15.3404	8.36082	21.8934	13.9752
11301	11350	HNE_0016	ppa	-	inorganic pyrophosphatase	14.7516	13.0389	19.7719	14.7555
11351	11400	HNE_0016	ppa	-	inorganic pyrophosphatase	15.3714	15.4277	11.7528	14.6137
11401	11450	HNE_0016	ppa	-	inorganic pyrophosphatase	15.7433	16.4429	8.57066	15.8196
11451	11500	HNE_0016	ppa	-	inorganic pyrophosphatase	15.0615	15.368	16.5473	17.5931
11501	11550	HNE_0016	ppa	-	inorganic pyrophosphatase	15.8672	15.9254	25.2453	17.8769
11551	11600	HNE_0016	ppa	-	inorganic pyrophosphatase	15.6503	17.7767	27.8334	21.353
11601	11650	HNE_0016	ppa	-	inorganic pyrophosphatase	14.4417	15.0097	28.088	22.2043
11651	11700	HNE_0016	ppa	-	inorganic pyrophosphatase	16.0842	13.437	33.3068	23.4812
11701	11750					12.6752	7.52474	20.9175	16.3162
11751	11800	HNE_0017	HNE_0017	-	transcriptional regulator, LysR family	7.37579	2.78694	11.1164	8.37093
11801	11850	HNE_0017	HNE_0017	-	transcriptional regulator, LysR family	6.81796	2.98601	18.2869	7.37777
11851	11900	HNE_0017	HNE_0017	-	transcriptional regulator, LysR family	9.85505	1.31384	24.821	7.94529
11901	11950	HNE_0017	HNE_0017	-	transcriptional regulator, LysR family	13.9458	7.94278	24.3543	18.3025
11951	12000	HNE_0017	HNE_0017	-	transcriptional regulator, LysR family	15.5263	10.67	22.9965	23.3393
12001	12050	HNE_0017	HNE_0017	-	transcriptional regulator, LysR family	16.4871	12.2625	18.499	23.1265
12051	12100	HNE_0017	HNE_0017	-	transcriptional regulator, LysR family	15.2164	17.8961	14.4683	22.7008
12101	12150	HNE_0017	HNE_0017	-	transcriptional regulator, LysR family	13.0471	16.6619	8.74038	18.7991
12151	12200	HNE_0017	HNE_0017	-	transcriptional regulator, LysR family	12.4583	16.5624	6.74621	16.4581
12201	12250	HNE_0017	HNE_0017	-	transcriptional regulator, LysR family	12.4583	16.1842	12.0923	16.0325
12251	12300	HNE_0017	HNE_0017	-	transcriptional regulator, LysR family	14.1937	13.0389	17.0989	17.735
12301	12350	HNE_0017	HNE_0017	-	transcriptional regulator, LysR family	15.5263	10.8691	22.3601	18.1607
12351	12400	HNE_0017	HNE_0017	-	transcriptional regulator, LysR family	15.1235	13.437	21.8934	19.7923
12401	12450	HNE_0017	HNE_0017	-	transcriptional regulator, LysR family	14.9375	17.279	13.1954	20.4307
12451	12500	HNE_0017	HNE_0017	-	transcriptional regulator, LysR family	15.1545	16.5624	11.1588	18.3735
12501	12550	HNE_0017	HNE_0017	-	transcriptional regulator, LysR family	15.7123	13.6958	16.8867	16.8837
12551	12600	HNE_0017	HNE_0017	-	transcriptional regulator, LysR family	18.6874	13.4768	18.1596	17.1675
12601	12650	HNE_0017	HNE_0017	-	transcriptional regulator, LysR family	18.0676	9.41588	16.5473	19.3666
12651	12700	HNE_0017	HNE_0017	-	transcriptional regulator, LysR family	16.4871	2.01058	17.608	14.6846
12701	12750					17.6647	3.42396	21.2569	8.15811
12751	12800	HNE_0018	HNE_0018	+	oxidoreductase, short chain dehydrogenase/reductase family	16.704	7.56455	18.6688	8.93845
12801	12850	HNE_0018	HNE_0018	+	oxidoreductase, short chain dehydrogenase/reductase family	14.5656	9.4955	7.21293	10.9248
12851	12900	HNE_0018	HNE_0018	+	oxidoreductase, short chain dehydrogenase/reductase family	12.4583	12.2824	2.41845	13.1239
12901	12950	HNE_0018	HNE_0018	+	oxidoreductase, short chain dehydrogenase/reductase family	11.2806	14.094	4.83691	15.2521
12951	13000	HNE_0018	HNE_0018	+	oxidoreductase, short chain dehydrogenase/reductase family	11.9934	17.0601	5.00662	17.2384
13001	13050	HNE_0018	HNE_0018	+	oxidoreductase, short chain dehydrogenase/reductase family	12.8611	15.786	12.559	16.2453
13051	13100	HNE_0018	HNE_0018	+	oxidoreductase, short chain dehydrogenase/reductase family	13.326	7.18632	19.0506	14.259
13101	13150	HNE_0018	HNE_0018	+	oxidoreductase, short chain dehydrogenase/reductase family	13.0781	8.79877	19.6871	14.6137
13151	13200	HNE_0018	HNE_0018	+	oxidoreductase, short chain dehydrogenase/reductase family	12.3033	14.6712	19.0082	16.9547
13201	13250	HNE_0018	HNE_0018	+	oxidoreductase, short chain dehydrogenase/reductase family	12.7992	15.6666	12.6863	18.8701
13251	13300	HNE_0018	HNE_0018	+	oxidoreductase, short chain dehydrogenase/reductase family	14.4107	14.5717	14.8502	19.9342
13301	13350	HNE_0018	HNE_0018	+	oxidoreductase, short chain dehydrogenase/reductase family	16.58	14.4125	20.5356	18.941
13351	13400	HNE_0018	HNE_0018	+	oxidoreductase, short chain dehydrogenase/reductase family	16.4871	18.6128	15.2744	19.7213
13401	13450	HNE_0018	HNE_0018	+	oxidoreductase, short chain dehydrogenase/reductase family	14.9375	19.1104	13.2803	23.6231
13451	13500	HNE_0018	HNE_0018	+	oxidoreductase, short chain dehydrogenase/reductase family	15.4024	16.5027	20.7478	23.5521
13501	13550	HNE_0018	HNE_0018	+	oxidoreductase, short chain dehydrogenase/reductase family	16.828	14.2532	23.0814	21.4239
13551	13600	HNE_0019	HNE_0019	+	carboxymuconolactone decarboxylase domain protein	19.1833	17.916	22.3177	24.2615
13601	13650	HNE_0019	HNE_0019	+	carboxymuconolactone decarboxylase domain protein	20.2989	20.265	22.1904	23.694
13651	13700	HNE_0019	HNE_0019	+	carboxymuconolactone decarboxylase domain protein	18.8114	14.8703	20.1962	19.8632
13701	13750	HNE_0019	HNE_0019	+	carboxymuconolactone decarboxylase domain protein	16.549	14.3328	14.0016	18.1607
13751	13800	HNE_0019	HNE_0019	+	carboxymuconolactone decarboxylase domain protein	15.3404	18.3142	8.69795	18.5154
13801	13850	HNE_0019	HNE_0019	+	carboxymuconolactone decarboxylase domain protein	15.7743	11.6056	13.1954	18.6572
13851	13900	HNE_0019	HNE_0019	+	carboxymuconolactone decarboxylase domain protein	13.8838	5.21556	16.9292	14.8974
13901	13950	HNE_0019	HNE_0019	+	carboxymuconolactone decarboxylase domain protein	11.1876	8.3011	15.9109	13.5496
13951	14000	HNE_0019	HNE_0019	+	carboxymuconolactone decarboxylase domain protein	10.4129	9.63485	16.0806	15.1812
14001	14050	HNE_0019	HNE_0019	+	carboxymuconolactone decarboxylase domain protein	12.8302	5.6336	15.7836	13.7624
14051	14100	HNE_0020	HNE_0020	+	conserved hypothetical protein	16.1772	2.68741	23.336	13.5496
14101	14150	HNE_0020	HNE_0020	+	conserved hypothetical protein	16.8589	4.91696	25.4998	16.6
14151	14200	HNE_0020	HNE_0020	+	conserved hypothetical protein	17.5407	8.42054	18.9233	18.4444
14201	14250	HNE_0020	HNE_0020	+	conserved hypothetical protein	16.797	6.66875	20.4084	19.0829
14251	14300	HNE_0020	HNE_0020	+	conserved hypothetical protein	15.4334	7.18632	24.9058	19.8632
14301	14350	HNE_0020	HNE_0020	+	conserved hypothetical protein	14.6586	12.0635	23.5481	18.1607
14351	14400	HNE_0021	HNE_0021	-	conserved hypothetical protein TIGR02466	13.481	14.1736	17.1413	13.6205
14401	14450	HNE_0021	HNE_0021	-	conserved hypothetical protein TIGR02466	13.357	15.8856	12.5166	11.9889
14451	14500	HNE_0021	HNE_0021	-	conserved hypothetical protein TIGR02466	12.2413	16.0249	5.77035	6.88119
14501	14550	HNE_0021	HNE_0021	-	conserved hypothetical protein TIGR02466	10.9397	16.0249	3.05489	5.67521
14551	14600	HNE_0021	HNE_0021	-	conserved hypothetical protein TIGR02466	11.3736	13.7555	9.97082	10.5701
14601	14650	HNE_0021	HNE_0021	-	conserved hypothetical protein TIGR02466	13.0471	13.9347	18.4566	12.9111
14651	14700	HNE_0021	HNE_0021	-	conserved hypothetical protein TIGR02466	13.5739	10.7695	22.7844	12.3436
14701	14750	HNE_0021	HNE_0021	-	conserved hypothetical protein TIGR02466	14.1008	12.5611	19.4325	12.6273
14751	14800	HNE_0021	HNE_0021	-	conserved hypothetical protein TIGR02466	13.7289	16.2638	14.8926	12.8402
14801	14850	HNE_0021	HNE_0021	-	conserved hypothetical protein TIGR02466	12.6442	14.9499	8.4858	9.64785
14851	14900	HNE_0021	HNE_0021	-	conserved hypothetical protein TIGR02466	12.7992	17.936	3.73375	6.73931
14901	14950	HNE_0021	HNE_0021	-	conserved hypothetical protein TIGR02466	13.9148	16.5027	10.4375	8.44187
14951	15000	HNE_0021	HNE_0021	-	conserved hypothetical protein TIGR02466	13.6359	15.587	16.2503	12.0598
15001	15050	HNE_0022	HNE_0022	-	GTP-binding protein	13.357	18.3341	14.7653	15.9615
15051	15100	HNE_0022	HNE_0022	-	GTP-binding protein	13.7909	19.8868	17.8626	17.8769
15101	15150	HNE_0022	HNE_0022	-	GTP-binding protein	14.6276	22.1164	18.5839	19.7923
15151	15200	HNE_0022	HNE_0022	-	GTP-binding protein	15.3714	21.5789	14.5531	20.4307
15201	15250	HNE_0022	HNE_0022	-	GTP-binding protein	14.4417	17.2193	13.9167	18.2316
15251	15300	HNE_0022	HNE_0022	-	GTP-binding protein	15.2164	18.4336	12.9833	18.4444
15301	15350	HNE_0022	HNE_0022	-	GTP-binding protein	15.4024	18.1947	15.2744	19.5085
15351	15400	HNE_0022	HNE_0022	-	GTP-binding protein	16.4251	18.6725	22.0207	18.941
15401	15450	HNE_0022	HNE_0022	-	GTP-binding protein	18.1296	16.1842	28.2577	21.7077
15451	15500	HNE_0022	HNE_0022	-	GTP-binding protein	16.735	8.10203	29.1063	19.7213
15501	15550	HNE_0023	HNE_0023	-	hypothetical protein	14.2247	10.4311	22.4025	15.7487
15551	15600	HNE_0023	HNE_0023	-	hypothetical protein	12.7062	13.1583	13.2803	14.6846
15601	15650	HNE_0023	HNE_0023	-	hypothetical protein	11.5285	14.8305	5.2612	13.5496
15651	15700	HNE_0023	HNE_0023	-	hypothetical protein	11.8385	17.6174	2.3336	10.0026
15701	15750	HNE_0023	HNE_0023	-	hypothetical protein	12.9851	18.7123	1.82445	5.03675
15751	15800	HNE_0023	HNE_0023	-	hypothetical protein	13.295	19.4489	3.86104	5.60427
15801	15850	HNE_0023	HNE_0023	-	hypothetical protein	14.6586	19.1304	8.82523	10.641
15851	15900	HNE_0023	HNE_0023	-	hypothetical protein	15.2474	16.8411	14.5107	14.8974
15901	15950	HNE_0024	HNE_0024	-	conserved hypothetical protein	15.0925	17.1397	18.0323	17.1675
15951	16000	HNE_0024	HNE_0024	-	conserved hypothetical protein	16.2081	17.9559	22.4025	19.2248
16001	16050	HNE_0024	HNE_0024	-	conserved hypothetical protein	17.3238	13.1185	27.5364	17.3803
16051	16100	HNE_0024	HNE_0024	-	conserved hypothetical protein	17.6027	13.5764	28.1729	18.5154
16101	16150	HNE_0024	HNE_0024	-	conserved hypothetical protein	16.3011	17.0999	25.0755	20.5726
16151	16200	HNE_0024	HNE_0024	-	conserved hypothetical protein	17.2308	18.0156	24.9907	21.9914
16201	16250	HNE_0024	HNE_0024	-	conserved hypothetical protein	18.5944	18.9711	27.0697	24.7581
16251	16300	HNE_0024	HNE_0024	-	conserved hypothetical protein	18.4705	19.9266	25.7544	22.6299
16301	16350	HNE_0024	HNE_0024	-	conserved hypothetical protein	18.0676	15.8657	22.8268	20.147
16351	16400	HNE_0024	HNE_0024	-	conserved hypothetical protein	16.549	13.1982	18.7536	18.6572
16401	16450	HNE_0025	HNE_0025	-	transcriptional regulator, TetR family	13.295	16.5624	12.0498	16.0325
16451	16500	HNE_0025	HNE_0025	-	transcriptional regulator, TetR family	11.0947	17.5378	7.67965	11.0667
16501	16550	HNE_0025	HNE_0025	-	transcriptional regulator, TetR family	10.5059	18.0156	2.3336	6.24273
16551	16600	HNE_0025	HNE_0025	-	transcriptional regulator, TetR family	10.2269	19.0507	0.933438	4.11453
16601	16650	HNE_0025	HNE_0025	-	transcriptional regulator, TetR family	10.6608	20.4641	1.99416	5.03675
16651	16700	HNE_0025	HNE_0025	-	transcriptional regulator, TetR family	11.7765	20.6831	6.19464	9.15127
16701	16750	HNE_0025	HNE_0025	-	transcriptional regulator, TetR family	10.8158	17.1795	7.72208	13.1949
16751	16800	HNE_0025	HNE_0025	-	transcriptional regulator, TetR family	9.3592	15.368	8.40094	13.8333
16801	16850	HNE_0025	HNE_0025	-	transcriptional regulator, TetR family	9.91703	12.7801	10.3102	13.5496
16851	16900	HNE_0025	HNE_0025	-	transcriptional regulator, TetR family	12.4893	12.3621	13.5349	16.2453
16901	16950	HNE_0025	HNE_0025	-	transcriptional regulator, TetR family	15.5883	15.1888	22.6995	17.5931
16951	17000	HNE_0025	HNE_0025	-	transcriptional regulator, TetR family	15.4644	12.7602	37.5072	16.4581
17001	17050					16.0842	6.62894	46.4598	14.9684
17051	17100					17.6027	8.67933	39.0771	17.0966
17101	17150					16.3321	13.8153	26.6454	20.4307
17151	17200					14.6276	12.8796	21.4691	18.4444
17201	17250	HNE_0026	HNE_0026	-	conserved hypothetical protein	13.9768	16.4629	15.4017	17.0966
17251	17300	HNE_0026	HNE_0026	-	conserved hypothetical protein	14.4417	20.6632	8.74038	17.3094
17301	17350	HNE_0026	HNE_0026	-	conserved hypothetical protein	13.6359	22.6339	6.95836	15.9615
17351	17400	HNE_0026	HNE_0026	-	conserved hypothetical protein	12.9541	23.9677	7.1705	16.6
17401	17450	HNE_0026	HNE_0026	-	conserved hypothetical protein	13.7599	22.3154	6.10978	18.1607
17451	17500	HNE_0026	HNE_0026	-	conserved hypothetical protein	14.0388	21.6585	4.11561	18.1607
17501	17550	HNE_0026	HNE_0026	-	conserved hypothetical protein	13.388	19.8868	7.08564	17.806
17551	17600	HNE_0026	HNE_0026	-	conserved hypothetical protein	13.1401	15.9254	16.0382	15.3231
17601	17650	HNE_0026	HNE_0026	-	conserved hypothetical protein	12.9231	14.5518	24.1421	13.9752
17651	17700	HNE_0026	HNE_0026	-	conserved hypothetical protein	12.4583	11.5459	20.1113	11.4214
17701	17750	HNE_0026	HNE_0026	-	conserved hypothetical protein	12.2103	13.3972	9.33438	9.29315
17751	17800	HNE_0026	HNE_0026	-	conserved hypothetical protein	12.9541	18.1748	5.09148	10.3573
17801	17850	HNE_0026	HNE_0026	-	conserved hypothetical protein	12.1794	18.991	7.8918	10.9248
17851	17900	HNE_0026	HNE_0026	-	conserved hypothetical protein	12.8611	19.6479	6.83107	12.6273
17901	17950	HNE_0026	HNE_0026	-	conserved hypothetical protein	13.6979	19.847	5.09148	12.5564
17951	18000	HNE_0026	HNE_0026	-	conserved hypothetical protein	11.1876	17.5577	5.13391	10.1444
18001	18050	HNE_0026	HNE_0026	-	conserved hypothetical protein	9.91703	15.2286	5.2612	7.87435
18051	18100	HNE_0026	HNE_0026	-	conserved hypothetical protein	11.8385	11.4862	14.5956	7.30683
18101	18150					13.202	6.70856	20.4932	10.2863
18151	18200					12.9231	8.63951	17.905	13.9752
18201	18250					13.233	9.45569	22.7844	15.8906
18251	18300	HNE_0027	HNE_0027	+	16 kDa heat shock protein A	12.4583	5.19565	24.3967	15.1812
18301	18350	HNE_0027	HNE_0027	+	16 kDa heat shock protein A	13.1711	10.3316	18.4142	14.4718
18351	18400	HNE_0027	HNE_0027	+	16 kDa heat shock protein A	14.6276	11.944	15.9109	14.6137
18401	18450	HNE_0027	HNE_0027	+	16 kDa heat shock protein A	14.1318	12.3223	15.9533	15.8906
18451	18500	HNE_0027	HNE_0027	+	16 kDa heat shock protein A	12.8921	17.0202	12.7287	18.4444
18501	18550	HNE_0027	HNE_0027	+	16 kDa heat shock protein A	13.202	17.4383	11.9226	18.3735
18551	18600	HNE_0027	HNE_0027	+	16 kDa heat shock protein A	15.6813	19.2896	15.6139	19.3666
18601	18650	HNE_0027	HNE_0027	+	16 kDa heat shock protein A	17.3548	17.5378	15.3593	20.0051
18651	18700	HNE_0027	HNE_0027	+	16 kDa heat shock protein A	17.9746	14.293	19.3901	21.0692
18701	18750	HNE_0027	HNE_0027	+	16 kDa heat shock protein A	18.1606	14.6712	25.6271	23.4102
18751	18800	HNE_0027	HNE_0027	+	16 kDa heat shock protein A	18.3775	16.3434	22.4874	21.9914
18801	18850	HNE_0028	HNE_0028	-	conserved hypothetical protein	17.3858	17.7369	14.7229	21.7786
18851	18900	HNE_0028	HNE_0028	-	conserved hypothetical protein	16.58	19.9465	12.1347	20.5017
18901	18950	HNE_0028	HNE_0028	-	conserved hypothetical protein	15.8053	22.4548	11.1164	19.6504
18951	19000	HNE_0028	HNE_0028	-	conserved hypothetical protein	14.9375	22.0168	10.9043	19.8632
19001	19050	HNE_0028	HNE_0028	-	conserved hypothetical protein	15.2474	23.271	11.668	20.3598
19051	19100	HNE_0028	HNE_0028	-	conserved hypothetical protein	14.3797	25.2815	8.61309	17.1675
19101	19150	HNE_0028	HNE_0028	-	conserved hypothetical protein	12.3343	23.0321	7.08564	14.6137
19151	19200	HNE_0028	HNE_0028	-	conserved hypothetical protein	13.0781	21.559	10.7345	16.6
19201	19250	HNE_0028	HNE_0028	-	conserved hypothetical protein	12.9541	20.1655	13.45	15.394
19251	19300	HNE_0028	HNE_0028	-	conserved hypothetical protein	12.4893	15.0495	11.9226	14.7555
19301	19350	HNE_0028	HNE_0028	-	conserved hypothetical protein	13.481	15.1888	8.14637	13.6914
19351	19400	HNE_0028	HNE_0028	-	conserved hypothetical protein	14.5037	19.1901	4.07318	13.5496
19401	19450	HNE_0028	HNE_0028	-	conserved hypothetical protein	13.8838	18.2346	3.30946	16.8128
19451	19500	HNE_0028	HNE_0028	-	conserved hypothetical protein	14.3487	18.6128	6.49164	17.8769
19501	19550	HNE_0028	HNE_0028	-	conserved hypothetical protein	14.9065	16.7615	11.1164	18.1607
19551	19600	HNE_0028	HNE_0028	-	conserved hypothetical protein	16.2391	16.9804	16.0806	20.147
19601	19650	HNE_0028	HNE_0028	-	conserved hypothetical protein	15.8053	16.5624	17.6505	20.4307
19651	19700	HNE_0028	HNE_0028	-	conserved hypothetical protein	14.5346	16.1045	10.8194	21.4949
19701	19750	HNE_0028	HNE_0028	-	conserved hypothetical protein	15.3094	16.9008	8.40094	20.4307
19751	19800	HNE_0028	HNE_0028	-	conserved hypothetical protein	16.8899	16.2439	20.1113	19.5795
19801	19850	HNE_0028	HNE_0028	-	conserved hypothetical protein	17.7887	11.5658	35.4282	18.5154
19851	19900	HNE_0028	HNE_0028	-	conserved hypothetical protein	15.5573	6.19099	39.2468	16.6709
19901	19950					16.3011	8.55989	33.3068	16.9547
19951	20000	HNE_0029	HNE_0029	+	glycosyl transferase, group 1 family protein	16.673	11.088	21.0448	18.4444
20001	20050	HNE_0029	HNE_0029	+	glycosyl transferase, group 1 family protein	15.1545	13.2778	17.6929	18.3025
20051	20100	HNE_0029	HNE_0029	+	glycosyl transferase, group 1 family protein	14.2557	9.57513	17.0989	16.3872
20101	20150	HNE_0029	HNE_0029	+	glycosyl transferase, group 1 family protein	14.5346	8.42054	15.9109	17.8769
20151	20200	HNE_0029	HNE_0029	+	glycosyl transferase, group 1 family protein	15.0305	12.8398	16.0806	18.3025
20201	20250	HNE_0029	HNE_0029	+	glycosyl transferase, group 1 family protein	13.264	14.2333	14.8077	19.5085
20251	20300	HNE_0029	HNE_0029	+	glycosyl transferase, group 1 family protein	14.1628	15.6467	16.6746	21.6367
20301	20350	HNE_0029	HNE_0029	+	glycosyl transferase, group 1 family protein	14.8755	15.6666	19.3052	20.9273
20351	20400	HNE_0029	HNE_0029	+	glycosyl transferase, group 1 family protein	13.1711	15.7661	18.6263	16.8837
20401	20450	HNE_0029	HNE_0029	+	glycosyl transferase, group 1 family protein	12.1174	17.1198	12.9833	12.2017
20451	20500	HNE_0029	HNE_0029	+	glycosyl transferase, group 1 family protein	13.1711	18.1947	7.12807	11.9179
20501	20550	HNE_0029	HNE_0029	+	glycosyl transferase, group 1 family protein	14.4417	16.5226	8.01908	11.7761
20551	20600	HNE_0029	HNE_0029	+	glycosyl transferase, group 1 family protein	12.7992	17.6971	9.97082	11.9179
20601	20650	HNE_0029	HNE_0029	+	glycosyl transferase, group 1 family protein	11.9934	20.5238	5.8552	12.0598
20651	20700	HNE_0029	HNE_0029	+	glycosyl transferase, group 1 family protein	12.2723	19.5683	3.01246	10.2154
20701	20750	HNE_0029	HNE_0029	+	glycosyl transferase, group 1 family protein	11.9314	20.6433	5.43091	10.8538
20751	20800	HNE_0029	HNE_0029	+	glycosyl transferase, group 1 family protein	12.4893	21.3002	4.20047	11.9889
20801	20850	HNE_0029	HNE_0029	+	glycosyl transferase, group 1 family protein	15.3094	17.7369	5.89763	12.982
20851	20900	HNE_0029	HNE_0029	+	glycosyl transferase, group 1 family protein	17.4788	20.7428	8.78281	16.3872
20901	20950	HNE_0029	HNE_0029	+	glycosyl transferase, group 1 family protein	17.0139	24.4255	9.41924	18.3025
20951	21000	HNE_0029	HNE_0029	+	glycosyl transferase, group 1 family protein	17.0759	22.9923	8.95252	19.4376
21001	21050	HNE_0029	HNE_0029	+	glycosyl transferase, group 1 family protein	15.8672	22.9325	7.55236	17.6641
21051	21100	HNE_0030	HNE_0030	-	riboflavin biosynthesis protein RibD N-terminal domain protein	13.6979	22.1363	7.93422	14.188
21101	21150	HNE_0030	HNE_0030	-	riboflavin biosynthesis protein RibD N-terminal domain protein	12.3653	20.5238	6.83107	12.982
21151	21200	HNE_0030	HNE_0030	-	riboflavin biosynthesis protein RibD N-terminal domain protein	10.9397	20.1058	4.15804	9.71879
21201	21250	HNE_0030	HNE_0030	-	riboflavin biosynthesis protein RibD N-terminal domain protein	9.85505	20.5636	2.16388	7.16495
21251	21300	HNE_0030	HNE_0030	-	riboflavin biosynthesis protein RibD N-terminal domain protein	10.6608	19.409	1.23044	4.61111
21301	21350	HNE_0030	HNE_0030	-	riboflavin biosynthesis protein RibD N-terminal domain protein	11.6215	17.498	0.551577	3.90171
21351	21400	HNE_0030	HNE_0030	-	riboflavin biosynthesis protein RibD N-terminal domain protein	12.9541	17.7568	2.9276	8.58375
21401	21450	HNE_0030	HNE_0030	-	riboflavin biosynthesis protein RibD N-terminal domain protein	13.6359	18.1947	6.02492	14.6137
21451	21500	HNE_0030	HNE_0030	-	riboflavin biosynthesis protein RibD N-terminal domain protein	14.3487	18.1151	7.8918	17.8769
21501	21550	HNE_0031	HNE_0031	-	phosphoglycerate mutase 1 family protein	15.7433	12.6209	13.5773	16.8128
21551	21600	HNE_0031	HNE_0031	-	phosphoglycerate mutase 1 family protein	14.9685	7.60437	16.2503	15.1812
21601	21650	HNE_0031	HNE_0031	-	phosphoglycerate mutase 1 family protein	13.0161	12.0834	14.2137	15.7487
21651	21700	HNE_0031	HNE_0031	-	phosphoglycerate mutase 1 family protein	12.5822	14.9898	13.0681	15.7487
21701	21750	HNE_0031	HNE_0031	-	phosphoglycerate mutase 1 family protein	15.0305	13.3375	13.7046	18.3025
21751	21800	HNE_0031	HNE_0031	-	phosphoglycerate mutase 1 family protein	14.2247	14.3129	18.8809	20.3598
21801	21850	HNE_0031	HNE_0031	-	phosphoglycerate mutase 1 family protein	13.6669	18.5132	21.4266	19.2957
21851	21900	HNE_0031	HNE_0031	-	phosphoglycerate mutase 1 family protein	15.4644	20.5238	19.3476	20.7145
21901	21950	HNE_0031	HNE_0031	-	phosphoglycerate mutase 1 family protein	14.8446	18.5132	19.3901	19.1538
21951	22000	HNE_0031	HNE_0031	-	phosphoglycerate mutase 1 family protein	15.3404	20.6831	19.5173	17.3094
22001	22050	HNE_0031	HNE_0031	-	phosphoglycerate mutase 1 family protein	15.6503	22.9723	15.1047	18.2316
22051	22100	HNE_0031	HNE_0031	-	phosphoglycerate mutase 1 family protein	14.4727	22.9923	10.5648	17.9478
22101	22150	HNE_0031	HNE_0031	-	phosphoglycerate mutase 1 family protein	14.6896	22.2159	9.8011	17.735
22151	22200	HNE_0031	HNE_0031	-	phosphoglycerate mutase 1 family protein	14.5966	19.7873	16.7595	16.9547
22201	22250					15.5573	16.1443	25.7544	17.735
22251	22300	HNE_0032	HNE_0032	-	N-acylglucosamine 2-epimerase	16.8589	13.8352	27.197	20.2179
22301	22350	HNE_0032	HNE_0032	-	N-acylglucosamine 2-epimerase	15.8053	17.6174	23.4208	20.8564
22351	22400	HNE_0032	HNE_0032	-	N-acylglucosamine 2-epimerase	14.1628	15.1092	18.3293	18.3025
22401	22450	HNE_0032	HNE_0032	-	N-acylglucosamine 2-epimerase	12.6752	13.875	12.9833	15.1812
22451	22500	HNE_0032	HNE_0032	-	N-acylglucosamine 2-epimerase	11.5905	17.1198	7.55236	11.3504
22501	22550	HNE_0032	HNE_0032	-	N-acylglucosamine 2-epimerase	10.1959	16.2041	2.12145	5.88803
22551	22600	HNE_0032	HNE_0032	-	N-acylglucosamine 2-epimerase	10.4749	15.2286	3.09732	6.45555
22601	22650	HNE_0032	HNE_0032	-	N-acylglucosamine 2-epimerase	12.2413	17.279	5.34606	13.9752
22651	22700	HNE_0032	HNE_0032	-	N-acylglucosamine 2-epimerase	13.233	21.6187	5.77035	18.4444
22701	22750	HNE_0032	HNE_0032	-	N-acylglucosamine 2-epimerase	13.6669	23.4501	7.38265	16.1743
22751	22800	HNE_0032	HNE_0032	-	N-acylglucosamine 2-epimerase	13.388	23.4302	6.78864	15.3231
22801	22850	HNE_0032	HNE_0032	-	N-acylglucosamine 2-epimerase	14.0078	25.182	4.03076	17.5931
22851	22900	HNE_0032	HNE_0032	-	N-acylglucosamine 2-epimerase	13.6979	26.1574	4.03076	16.1743
22901	22950	HNE_0032	HNE_0032	-	N-acylglucosamine 2-epimerase	12.7992	23.1117	5.98249	12.4855
22951	23000	HNE_0032	HNE_0032	-	N-acylglucosamine 2-epimerase	13.6979	21.9173	8.52823	13.7624
23001	23050	HNE_0032	HNE_0032	-	N-acylglucosamine 2-epimerase	12.6442	19.7873	9.5041	14.8265
23051	23100	HNE_0032	HNE_0032	-	N-acylglucosamine 2-epimerase	11.6215	18.5929	7.80694	14.259
23101	23150	HNE_0032	HNE_0032	-	N-acylglucosamine 2-epimerase	12.0244	19.5086	4.96419	13.9043
23151	23200	HNE_0032	HNE_0032	-	N-acylglucosamine 2-epimerase	13.8219	19.429	5.17634	14.0461
23201	23250	HNE_0032	HNE_0032	-	N-acylglucosamine 2-epimerase	14.8136	20.922	9.07981	15.8196
23251	23300	HNE_0032	HNE_0032	-	N-acylglucosamine 2-epimerase	14.2867	17.7767	14.7653	16.9547
23301	23350	HNE_0032	HNE_0032	-	N-acylglucosamine 2-epimerase	14.8446	17.0601	17.311	17.0256
23351	23400	HNE_0032	HNE_0032	-	N-acylglucosamine 2-epimerase	16.4251	17.6772	25.7544	20.9983
23401	23450	HNE_0032	HNE_0032	-	N-acylglucosamine 2-epimerase	16.1152	12.9394	48.3266	22.559
23451	23500					17.1379	15.2087	50.1511	23.1265
23501	23550	HNE_0033	HNE_0033	+	hypothetical protein	16.1152	17.7568	40.35	23.0555
23551	23600	HNE_0033	HNE_0033	+	hypothetical protein	14.5037	16.1842	31.5672	22.2043
23601	23650	HNE_0033	HNE_0033	+	hypothetical protein	13.9768	16.5027	19.0506	21.9914
23651	23700	HNE_0033	HNE_0033	+	hypothetical protein	13.264	15.2087	12.3044	17.5222
23701	23750	HNE_0033	HNE_0033	+	hypothetical protein	12.2723	12.5412	11.4134	13.9752
23751	23800	HNE_0033	HNE_0033	+	hypothetical protein	11.6525	15.1092	12.6438	15.0393
23801	23850	HNE_0033	HNE_0033	+	hypothetical protein	10.6608	15.7462	8.91009	12.9111
23851	23900	HNE_0033	HNE_0033	+	hypothetical protein	10.8468	15.7661	3.30946	9.50597
23901	23950	HNE_0033	HNE_0033	+	hypothetical protein	12.3343	18.0753	7.21293	11.5632
23951	24000	HNE_0033	HNE_0033	+	hypothetical protein	10.8468	13.5565	10.2678	13.2658
24001	24050	HNE_0033	HNE_0033	+	hypothetical protein	12.4583	13.6361	15.1896	16.3162
24051	24100	HNE_0033	HNE_0033	+	hypothetical protein	13.7289	16.1443	19.0931	20.0051
24101	24150	HNE_0033	HNE_0033	+	hypothetical protein	13.45	15.786	15.9957	19.7213
24151	24200					14.1628	14.512	22.2752	17.735
24201	24250	HNE_0034	HNE_0034	+	prolyl oligopeptidase	15.8053	13.6958	26.2211	18.7282
24251	24300	HNE_0034	HNE_0034	+	prolyl oligopeptidase	15.0925	17.7369	21.0872	18.941
24301	24350	HNE_0034	HNE_0034	+	prolyl oligopeptidase	14.4727	19.5086	17.0565	19.4376
24351	24400	HNE_0034	HNE_0034	+	prolyl oligopeptidase	14.7516	18.5929	12.3044	21.282
24401	24450	HNE_0034	HNE_0034	+	prolyl oligopeptidase	14.5037	19.3294	9.84353	18.0188
24451	24500	HNE_0034	HNE_0034	+	prolyl oligopeptidase	13.0471	19.4489	12.4317	16.8837
24501	24550	HNE_0034	HNE_0034	+	prolyl oligopeptidase	12.5822	14.5916	12.8136	17.2384
24551	24600	HNE_0034	HNE_0034	+	prolyl oligopeptidase	14.5037	17.1198	10.3951	17.4513
24601	24650	HNE_0034	HNE_0034	+	prolyl oligopeptidase	13.357	19.5484	10.4375	17.0256
24651	24700	HNE_0034	HNE_0034	+	prolyl oligopeptidase	11.9934	17.0003	7.25536	14.8974
24701	24750	HNE_0034	HNE_0034	+	prolyl oligopeptidase	11.0947	18.9313	4.03076	12.7692
24751	24800	HNE_0034	HNE_0034	+	prolyl oligopeptidase	11.9004	17.9758	8.74038	12.4145
24801	24850	HNE_0034	HNE_0034	+	prolyl oligopeptidase	14.2557	19.7076	12.8136	14.1171
24851	24900	HNE_0034	HNE_0034	+	prolyl oligopeptidase	14.7826	22.9524	8.40094	15.1812
24901	24950	HNE_0034	HNE_0034	+	prolyl oligopeptidase	13.7599	23.3705	6.91593	15.7487
24951	25000	HNE_0034	HNE_0034	+	prolyl oligopeptidase	13.9458	23.8482	10.3102	17.806
25001	25050	HNE_0034	HNE_0034	+	prolyl oligopeptidase	14.2247	21.6386	13.0257	19.2957
25051	25100	HNE_0034	HNE_0034	+	prolyl oligopeptidase	13.8219	17.1596	15.1047	17.806
25101	25150	HNE_0034	HNE_0034	+	prolyl oligopeptidase	14.3487	16.4031	11.5831	17.5222
25151	25200	HNE_0034	HNE_0034	+	prolyl oligopeptidase	14.1318	15.3083	11.5407	17.4513
25201	25250	HNE_0034	HNE_0034	+	prolyl oligopeptidase	14.3797	13.5565	14.935	16.1034
25251	25300	HNE_0034	HNE_0034	+	prolyl oligopeptidase	14.8446	17.0999	11.2437	17.6641
25301	25350	HNE_0034	HNE_0034	+	prolyl oligopeptidase	14.3487	18.772	6.8735	19.8632
25351	25400	HNE_0034	HNE_0034	+	prolyl oligopeptidase	13.8838	15.3282	14.1289	22.559
25401	25450	HNE_0034	HNE_0034	+	prolyl oligopeptidase	14.7206	16.1643	17.608	22.1333
25451	25500	HNE_0034	HNE_0034	+	prolyl oligopeptidase	13.7909	13.019	14.0016	16.8837
25501	25550	HNE_0034	HNE_0034	+	prolyl oligopeptidase	13.7909	9.65476	11.2437	16.7419
25551	25600	HNE_0034	HNE_0034	+	prolyl oligopeptidase	14.9065	16.2638	9.92839	20.076
25601	25650	HNE_0034	HNE_0034	+	prolyl oligopeptidase	14.9065	18.8915	8.40094	21.7786
25651	25700	HNE_0034	HNE_0034	+	prolyl oligopeptidase	16.3631	16.7615	10.2254	20.7855
25701	25750	HNE_0034	HNE_0034	+	prolyl oligopeptidase	15.9912	14.2731	12.3044	17.5222
25751	25800	HNE_0034	HNE_0034	+	prolyl oligopeptidase	13.326	16.2041	11.1164	15.394
25801	25850	HNE_0034	HNE_0034	+	prolyl oligopeptidase	14.1008	18.7521	11.1588	16.1034
25851	25900	HNE_0034	HNE_0034	+	prolyl oligopeptidase	15.0925	16.2041	14.7653	16.7419
25901	25950	HNE_0034	HNE_0034	+	prolyl oligopeptidase	14.9065	18.2146	17.6505	17.2384
25951	26000	HNE_0034	HNE_0034	+	prolyl oligopeptidase	14.2247	20.3447	18.202	17.5222
26001	26050	HNE_0034	HNE_0034	+	prolyl oligopeptidase	13.295	16.8013	14.935	18.6572
26051	26100	HNE_0034	HNE_0034	+	prolyl oligopeptidase	14.7826	17.6573	13.2379	20.4307
26101	26150	HNE_0034	HNE_0034	+	prolyl oligopeptidase	15.7433	16.3633	20.1538	18.8701
26151	26200	HNE_0034	HNE_0034	+	prolyl oligopeptidase	15.1545	9.25662	22.4025	14.3299
26201	26250	HNE_0034	HNE_0034	+	prolyl oligopeptidase	14.3797	12.2824	20.6629	13.4077
26251	26300	HNE_0034	HNE_0034	+	prolyl oligopeptidase	13.0161	14.731	13.5773	14.6846
26301	26350	HNE_0034	HNE_0034	+	prolyl oligopeptidase	10.9707	12.5412	5.89763	12.7692
26351	26400	HNE_0034	HNE_0034	+	prolyl oligopeptidase	12.1484	16.1443	6.36435	15.8906
26401	26450	HNE_0034	HNE_0034	+	prolyl oligopeptidase	14.4417	17.5378	13.0681	18.0897
26451	26500					17.5717	16.3434	20.3235	18.0188
26501	26550	HNE_0035	HNE_0035	+	conserved hypothetical protein	18.5944	16.6221	20.6205	20.6436
26551	26600	HNE_0035	HNE_0035	+	conserved hypothetical protein	15.6193	20.4044	18.7112	21.7077
26601	26650	HNE_0035	HNE_0035	+	conserved hypothetical protein	14.3797	15.7462	17.608	18.8701
26651	26700	HNE_0035	HNE_0035	+	conserved hypothetical protein	15.0615	15.2884	13.8743	16.2453
26701	26750	HNE_0035	HNE_0035	+	conserved hypothetical protein	14.5656	20.8224	11.8801	14.3299
26751	26800	HNE_0035	HNE_0035	+	conserved hypothetical protein	13.0471	19.5484	8.82523	12.2726
26801	26850	HNE_0035	HNE_0035	+	conserved hypothetical protein	11.4356	18.0554	4.20047	11.4214
26851	26900	HNE_0035	HNE_0035	+	conserved hypothetical protein	9.48316	15.8457	2.88517	9.93161
26901	26950	HNE_0035	HNE_0035	+	conserved hypothetical protein	11.3426	18.9512	5.72792	13.6205
26951	27000	HNE_0035	HNE_0035	+	conserved hypothetical protein	13.512	21.5391	9.88596	17.6641
27001	27050	HNE_0035	HNE_0035	+	conserved hypothetical protein	14.6586	18.8318	11.2437	18.4444
27051	27100	HNE_0035	HNE_0035	+	conserved hypothetical protein	15.8672	19.6678	11.0315	20.7855
27101	27150	HNE_0035	HNE_0035	+	conserved hypothetical protein	16.2081	20.5636	18.6688	21.4949
27151	27200					15.4024	16.2439	22.0207	18.3735
27201	27250					16.3321	15.5471	14.5107	17.3094
27251	27300	HNE_0036	ffh	+	signal recognition particle protein	15.8363	13.7157	11.371	17.0966
27301	27350	HNE_0036	ffh	+	signal recognition particle protein	15.0925	16.2439	11.7528	16.1743
27351	27400	HNE_0036	ffh	+	signal recognition particle protein	15.1545	22.0765	11.8377	19.0829
27401	27450	HNE_0036	ffh	+	signal recognition particle protein	15.3404	22.415	13.6621	22.4171
27451	27500	HNE_0036	ffh	+	signal recognition particle protein	15.4334	22.6737	16.1655	21.5658
27501	27550	HNE_0036	ffh	+	signal recognition particle protein	14.8446	18.2545	16.9292	20.7145
27551	27600	HNE_0036	ffh	+	signal recognition particle protein	14.3177	19.4688	13.6197	19.5085
27601	27650	HNE_0036	ffh	+	signal recognition particle protein	14.3177	23.7089	12.0074	18.3025
27651	27700	HNE_0036	ffh	+	signal recognition particle protein	15.1545	24.1468	13.6197	19.2957
27701	27750	HNE_0036	ffh	+	signal recognition particle protein	14.0388	24.2265	12.0923	19.1538
27751	27800	HNE_0036	ffh	+	signal recognition particle protein	15.3404	24.1468	9.12224	19.7213
27801	27850	HNE_0036	ffh	+	signal recognition particle protein	15.7743	22.8131	8.4858	18.6572
27851	27900	HNE_0036	ffh	+	signal recognition particle protein	16.0222	20.8821	11.7104	19.6504
27901	27950	HNE_0036	ffh	+	signal recognition particle protein	16.642	23.1913	10.8194	19.6504
27951	28000	HNE_0036	ffh	+	signal recognition particle protein	14.5656	24.545	7.38265	16.8128
28001	28050	HNE_0036	ffh	+	signal recognition particle protein	15.3094	24.5052	5.13391	14.4008
28051	28100	HNE_0036	ffh	+	signal recognition particle protein	16.1772	24.9232	4.37019	12.5564
28101	28150	HNE_0036	ffh	+	signal recognition particle protein	15.0305	23.271	4.75205	14.4718
28151	28200	HNE_0036	ffh	+	signal recognition particle protein	14.9685	22.0367	5.5582	17.6641
28201	28250	HNE_0036	ffh	+	signal recognition particle protein	15.2164	21.2007	11.5407	20.2889
28251	28300	HNE_0036	ffh	+	signal recognition particle protein	16.1772	20.3845	11.9226	21.353
28301	28350	HNE_0036	ffh	+	signal recognition particle protein	15.8982	21.2604	10.3951	17.9478
28351	28400	HNE_0036	ffh	+	signal recognition particle protein	14.8136	15.2087	14.3834	14.259
28401	28450	HNE_0036	ffh	+	signal recognition particle protein	14.1628	12.8199	13.4076	13.1239
28451	28500	HNE_0036	ffh	+	signal recognition particle protein	15.1235	18.7919	8.65552	15.6068
28501	28550	HNE_0036	ffh	+	signal recognition particle protein	14.7516	17.9758	7.76451	14.0461
28551	28600	HNE_0036	ffh	+	signal recognition particle protein	12.8611	14.9101	10.6921	10.0026
28601	28650	HNE_0036	ffh	+	signal recognition particle protein	12.7062	14.8504	11.7104	9.78973
28651	28700	HNE_0036	ffh	+	signal recognition particle protein	10.6298	14.3328	7.1705	7.87435
28701	28750	HNE_0036	ffh	+	signal recognition particle protein	10.5988	12.3223	4.96419	5.81709
28751	28800	HNE_0036	ffh	+	signal recognition particle protein	13.0471	14.5717	11.4134	10.7829
28801	28850	HNE_0037	HNE_0037	+	chorismate mutase	15.3404	14.6912	21.3418	14.6137
28851	28900	HNE_0037	HNE_0037	+	chorismate mutase	16.1152	13.0389	24.5664	16.3162
28901	28950	HNE_0037	HNE_0037	+	chorismate mutase	17.5717	16.1443	17.4808	20.3598
28951	29000	HNE_0037	HNE_0037	+	chorismate mutase	17.1689	13.3574	16.0382	20.3598
29001	29050	HNE_0037	HNE_0037	+	chorismate mutase	15.0615	11.9042	23.1662	20.6436
29051	29100	HNE_0037	HNE_0037	+	chorismate mutase	14.0698	9.03765	24.0572	18.4444
29101	29150	HNE_0038	rpsP	+	ribosomal protein S16	13.388	10.8093	17.3535	14.4718
29151	29200	HNE_0038	rpsP	+	ribosomal protein S16	12.8921	17.498	11.2861	20.0051
29201	29250	HNE_0038	rpsP	+	ribosomal protein S16	12.3343	16.4828	10.3527	23.9778
29251	29300	HNE_0038	rpsP	+	ribosomal protein S16	13.202	18.9512	12.6863	21.2111
29301	29350	HNE_0038	rpsP	+	ribosomal protein S16	15.2784	21.6983	11.4983	18.941
29351	29400	HNE_0038	rpsP	+	ribosomal protein S16	14.9685	22.0765	10.1405	19.6504
29401	29450	HNE_0038	rpsP	+	ribosomal protein S16	14.7206	23.5895	13.747	20.2889
29451	29500	HNE_0038	rpsP	+	ribosomal protein S16	17.3858	25.2218	16.0382	19.4376
29501	29550	HNE_0038	rpsP	+	ribosomal protein S16	17.0139	22.5145	20.3235	19.2957
29551	29600	HNE_0038	rpsP	+	ribosomal protein S16	16.9209	17.3587	23.8875	21.4949
29601	29650					17.6647	15.2485	20.8751	21.2111
29651	29700	HNE_0039	HNE_0039	-	acyltransferase family protein	16.4871	9.81401	21.1721	19.7213
29701	29750	HNE_0039	HNE_0039	-	acyltransferase family protein	17.0449	6.07155	23.8875	19.4376
29751	29800	HNE_0039	HNE_0039	-	acyltransferase family protein	18.4395	5.07621	27.4516	19.6504
29801	29850	HNE_0039	HNE_0039	-	acyltransferase family protein	19.1213	3.12535	31.949	17.4513
29851	29900	HNE_0039	HNE_0039	-	acyltransferase family protein	20.3919	2.01058	30.0397	17.5931
29901	29950	HNE_0039	HNE_0039	-	acyltransferase family protein	20.5159	1.13468	24.1421	21.7077
29951	30000	HNE_0039	HNE_0039	-	acyltransferase family protein	20.2059	1.29394	25.3725	21.7786
30001	30050	HNE_0039	HNE_0039	-	acyltransferase family protein	21.4766	2.30918	27.8334	17.806
30051	30100	HNE_0039	HNE_0039	-	acyltransferase family protein	21.0737	1.41338	30.3367	13.8333
30101	30150	HNE_0039	HNE_0039	-	acyltransferase family protein	19.7721	0.258787	27.6213	10.9957
30151	30200	HNE_0039	HNE_0039	-	acyltransferase family protein	18.1606	0.338414	26.7727	10.712
30201	30250	HNE_0039	HNE_0039	-	acyltransferase family protein	16.8899	5.45444	28.2577	13.9043
30251	30300	HNE_0039	HNE_0039	-	acyltransferase family protein	15.7123	6.5294	25.3301	14.4008
30301	30350	HNE_0039	HNE_0039	-	acyltransferase family protein	15.1854	8.24138	20.7902	16.8837
30351	30400	HNE_0039	HNE_0039	-	acyltransferase family protein	15.3404	12.0635	14.4683	19.2957
30401	30450	HNE_0039	HNE_0039	-	acyltransferase family protein	14.0078	10.3714	14.2137	17.5931
30451	30500	HNE_0039	HNE_0039	-	acyltransferase family protein	15.3404	9.01774	20.5356	17.5931
30501	30550	HNE_0039	HNE_0039	-	acyltransferase family protein	16.735	5.43453	25.4574	19.2248
30551	30600	HNE_0039	HNE_0039	-	acyltransferase family protein	16.3631	3.68274	21.5964	18.0188
30601	30650	HNE_0039	HNE_0039	-	acyltransferase family protein	17.4168	4.29985	23.2087	14.9684
30651	30700	HNE_0039	HNE_0039	-	acyltransferase family protein	17.1069	2.32909	25.8817	11.5632
30701	30750	HNE_0039	HNE_0039	-	acyltransferase family protein	16.8899	0.736548	33.6462	13.3367
30751	30800	HNE_0039	HNE_0039	-	acyltransferase family protein	17.6337	0.975429	39.2468	14.9684
30801	30850	HNE_0039	HNE_0039	-	acyltransferase family protein	17.7577	0.537481	27.791	12.9111
30851	30900	HNE_0039	HNE_0039	-	acyltransferase family protein	18.8114	3.48368	19.8143	16.1743
30901	30950	HNE_0039	HNE_0039	-	acyltransferase family protein	18.9043	5.13593	26.8151	18.7991
30951	31000	HNE_0039	HNE_0039	-	acyltransferase family protein	14.7516	3.46377	28.0031	16.8128
31001	31050	HNE_0039	HNE_0039	-	acyltransferase family protein	15.2164	4.35957	25.6271	17.0966
31051	31100	HNE_0039	HNE_0039	-	acyltransferase family protein	17.3548	3.04573	27.0273	15.5359
31101	31150	HNE_0039	HNE_0039	-	acyltransferase family protein	18.9043	1.05506	28.6396	14.188
31151	31200	HNE_0039	HNE_0039	-	acyltransferase family protein	19.7101	1.39347	38.3558	12.2726
31201	31250	HNE_0039	HNE_0039	-	acyltransferase family protein	20.051	0.597201	44.5505	8.44187
31251	31300	HNE_0039	HNE_0039	-	acyltransferase family protein	18.8424	0.0995336	39.2044	10.8538
31301	31350	HNE_0039	HNE_0039	-	acyltransferase family protein	20.175	0.358321	40.1803	13.4786
31351	31400	HNE_0039	HNE_0039	-	acyltransferase family protein	23.8938	1.15459	49.1328	16.6709
31401	31450	HNE_0039	HNE_0039	-	acyltransferase family protein	24.3587	3.06563	44.8475	16.7419
31451	31500	HNE_0039	HNE_0039	-	acyltransferase family protein	22.2513	2.24946	37.974	12.8402
31501	31550	HNE_0039	HNE_0039	-	acyltransferase family protein	19.7411	2.44853	43.1503	14.4718
31551	31600	HNE_0039	HNE_0039	-	acyltransferase family protein	20.3919	7.00716	40.0954	19.0119
31601	31650	HNE_0039	HNE_0039	-	acyltransferase family protein	19.3692	5.01649	29.7852	19.3666
31651	31700	HNE_0039	HNE_0039	-	acyltransferase family protein	18.5634	9.05756	30.3792	19.3666
31701	31750					20.4539	9.59504	31.949	19.6504
31751	31800					19.6481	8.18166	29.1912	19.0119
31801	31850					16.549	15.2087	22.4449	19.0829
31851	31900					15.3094	15.4675	16.3776	16.9547
31901	31950	HNE_0040	HNE_0040	+	beta/gamma crystallin family protein	13.6049	16.8013	12.9833	11.6342
31951	32000	HNE_0040	HNE_0040	+	beta/gamma crystallin family protein	11.4356	18.5531	4.79448	5.74615
32001	32050	HNE_0040	HNE_0040	+	beta/gamma crystallin family protein	11.2496	19.3294	0.763722	3.33418
32051	32100	HNE_0040	HNE_0040	+	beta/gamma crystallin family protein	12.0864	19.8271	1.95173	8.37093
32101	32150	HNE_0040	HNE_0040	+	beta/gamma crystallin family protein	11.9004	18.9711	5.94006	13.1239
32151	32200	HNE_0040	HNE_0040	+	beta/gamma crystallin family protein	12.4583	19.0905	10.183	16.0325
32201	32250	HNE_0040	HNE_0040	+	beta/gamma crystallin family protein	13.9148	17.3985	13.9167	18.2316
32251	32300	HNE_0040	HNE_0040	+	beta/gamma crystallin family protein	14.5966	17.717	17.1837	19.5085
32301	32350	HNE_0040	HNE_0040	+	beta/gamma crystallin family protein	15.0925	18.5332	16.6322	20.3598
32351	32400	HNE_0040	HNE_0040	+	beta/gamma crystallin family protein	14.1318	16.4429	14.044	18.941
32401	32450	HNE_0040	HNE_0040	+	beta/gamma crystallin family protein	13.357	18.0952	12.4317	19.3666
32451	32500	HNE_0040	HNE_0040	+	beta/gamma crystallin family protein	12.9851	19.5484	11.668	18.3025
32501	32550	HNE_0040	HNE_0040	+	beta/gamma crystallin family protein	11.8694	19.1702	8.74038	14.9684
32551	32600	HNE_0040	HNE_0040	+	beta/gamma crystallin family protein	11.4046	17.9758	4.2429	12.5564
32601	32650	HNE_0040	HNE_0040	+	beta/gamma crystallin family protein	11.4046	16.8013	6.53407	10.7829
32651	32700	HNE_0040	HNE_0040	+	beta/gamma crystallin family protein	11.8075	16.5226	11.965	11.4923
32701	32750	HNE_0040	HNE_0040	+	beta/gamma crystallin family protein	11.3116	13.9546	14.9774	13.3367
32751	32800	HNE_0040	HNE_0040	+	beta/gamma crystallin family protein	12.3653	13.2579	22.3177	17.6641
32801	32850	HNE_0040	HNE_0040	+	beta/gamma crystallin family protein	13.7909	12.7801	28.2153	19.3666
32851	32900	HNE_0041	rimM	+	16S rRNA processing protein RimM	13.1401	12.9394	28.979	19.0829
32901	32950	HNE_0041	rimM	+	16S rRNA processing protein RimM	12.0554	15.9652	20.4932	20.2889
32951	33000	HNE_0041	rimM	+	16S rRNA processing protein RimM	11.2186	16.6818	14.2137	19.2248
33001	33050	HNE_0041	rimM	+	16S rRNA processing protein RimM	10.5059	16.4031	11.3285	19.5085
33051	33100	HNE_0041	rimM	+	16S rRNA processing protein RimM	11.1876	16.6022	6.61893	17.806
33101	33150	HNE_0041	rimM	+	16S rRNA processing protein RimM	10.9397	14.0541	7.67965	15.1812
33151	33200	HNE_0041	rimM	+	16S rRNA processing protein RimM	12.5512	15.2087	7.76451	14.7555
33201	33250	HNE_0041	rimM	+	16S rRNA processing protein RimM	12.4893	16.7216	6.74621	14.9684
33251	33300	HNE_0041	rimM	+	16S rRNA processing protein RimM	11.9004	16.3036	7.67965	15.8196
33301	33350	HNE_0041	rimM	+	16S rRNA processing protein RimM	14.6586	17.0003	11.4983	18.5154
33351	33400	HNE_0041	rimM	+	16S rRNA processing protein RimM	14.3797	16.8809	17.4808	17.6641
33401	33450					12.7682	17.0202	17.3959	12.0598
33451	33500	HNE_0042	HNE_0042	+	beta/gamma crystallin domain protein	13.6049	16.4629	7.25536	7.59059
33501	33550	HNE_0042	HNE_0042	+	beta/gamma crystallin domain protein	12.1174	17.0401	3.81861	7.73247
33551	33600	HNE_0042	HNE_0042	+	beta/gamma crystallin domain protein	10.7848	17.9758	6.36435	9.29315
33601	33650	HNE_0042	HNE_0042	+	beta/gamma crystallin domain protein	12.4893	19.409	4.37019	11.2795
33651	33700	HNE_0042	HNE_0042	+	beta/gamma crystallin domain protein	13.0471	18.991	5.94006	15.7487
33701	33750	HNE_0042	HNE_0042	+	beta/gamma crystallin domain protein	13.357	17.3587	8.35851	17.3803
33751	33800	HNE_0042	HNE_0042	+	beta/gamma crystallin domain protein	14.5966	14.074	12.1771	15.8906
33801	33850	HNE_0042	HNE_0042	+	beta/gamma crystallin domain protein	14.9685	11.7051	17.2262	15.4649
33851	33900	HNE_0042	HNE_0042	+	beta/gamma crystallin domain protein	13.6049	7.36548	15.7836	14.4718
33901	33950	HNE_0042	HNE_0042	+	beta/gamma crystallin domain protein	13.9458	6.09145	15.9533	13.9043
33951	34000	HNE_0042	HNE_0042	+	beta/gamma crystallin domain protein	13.9458	11.1677	16.9716	15.8196
34001	34050	HNE_0042	HNE_0042	+	beta/gamma crystallin domain protein	13.202	12.8199	13.1954	15.394
34051	34100	HNE_0042	HNE_0042	+	beta/gamma crystallin domain protein	13.419	10.5506	15.3169	15.5359
34101	34150	HNE_0042	HNE_0042	+	beta/gamma crystallin domain protein	13.6049	14.6513	15.7412	15.8906
34151	34200	HNE_0042	HNE_0042	+	beta/gamma crystallin domain protein	13.6359	20.9021	8.27366	14.259
34201	34250	HNE_0042	HNE_0042	+	beta/gamma crystallin domain protein	12.4893	20.703	3.60647	12.2017
34251	34300	HNE_0042	HNE_0042	+	beta/gamma crystallin domain protein	11.1876	20.703	2.6306	9.64785
34301	34350	HNE_0042	HNE_0042	+	beta/gamma crystallin domain protein	11.2496	21.2803	2.07902	6.52649
34351	34400	HNE_0042	HNE_0042	+	beta/gamma crystallin domain protein	11.1257	21.4594	1.73959	5.17863
34401	34450	HNE_0042	HNE_0042	+	beta/gamma crystallin domain protein	11.2496	20.7428	0.594006	3.61795
34451	34500	HNE_0042	HNE_0042	+	beta/gamma crystallin domain protein	11.0947	19.5484	1.3153	1.98632
34501	34550	HNE_0042	HNE_0042	+	beta/gamma crystallin domain protein	10.01	18.3341	1.23044	1.56068
34551	34600	HNE_0042	HNE_0042	+	beta/gamma crystallin domain protein	9.54514	17.7767	0.169716	1.27692
34601	34650	HNE_0042	HNE_0042	+	beta/gamma crystallin domain protein	10.5368	17.8762	0.806151	1.63162
34651	34700	HNE_0042	HNE_0042	+	beta/gamma crystallin domain protein	9.20424	15.1689	0.933438	1.56068
34701	34750	HNE_0042	HNE_0042	+	beta/gamma crystallin domain protein	6.91093	11.6056	0.678864	1.0641
34751	34800	HNE_0042	HNE_0042	+	beta/gamma crystallin domain protein	4.83455	9.61494	0.381861	0.709401
34801	34850	HNE_0042	HNE_0042	+	beta/gamma crystallin domain protein	4.24573	9.21681	0.127287	0.21282
34851	34900	HNE_0042	HNE_0042	+	beta/gamma crystallin domain protein	4.52464	11.745	0.169716	0.21282
34901	34950	HNE_0042	HNE_0042	+	beta/gamma crystallin domain protein	3.87384	11.9042	0.084858	0.922221
34951	35000	HNE_0042	HNE_0042	+	beta/gamma crystallin domain protein	7.43777	13.3574	4.62476	5.03675
35001	35050	HNE_0043	HNE_0043	-	glycosyl transferase, group 2 family protein	12.9851	17.0202	10.9891	10.4991
35051	35100	HNE_0043	HNE_0043	-	glycosyl transferase, group 2 family protein	15.5883	17.8961	14.1289	15.5359
35101	35150	HNE_0043	HNE_0043	-	glycosyl transferase, group 2 family protein	16.4871	18.1748	15.5714	17.5931
35151	35200	HNE_0043	HNE_0043	-	glycosyl transferase, group 2 family protein	16.549	15.9453	16.0806	17.0966
35201	35250	HNE_0043	HNE_0043	-	glycosyl transferase, group 2 family protein	16.2391	10.4709	16.5473	15.0393
35251	35300	HNE_0043	HNE_0043	-	glycosyl transferase, group 2 family protein	15.6813	14.1736	16.5049	15.6068
35301	35350	HNE_0043	HNE_0043	-	glycosyl transferase, group 2 family protein	14.6586	19.6678	12.7711	17.3803
35351	35400	HNE_0043	HNE_0043	-	glycosyl transferase, group 2 family protein	13.7289	17.4781	7.76451	17.806
35401	35450	HNE_0043	HNE_0043	-	glycosyl transferase, group 2 family protein	12.4583	17.4184	6.10978	16.529
35451	35500	HNE_0043	HNE_0043	-	glycosyl transferase, group 2 family protein	13.6359	18.7521	8.65552	15.4649
35501	35550	HNE_0043	HNE_0043	-	glycosyl transferase, group 2 family protein	15.2784	15.5073	12.856	15.1102
35551	35600	HNE_0043	HNE_0043	-	glycosyl transferase, group 2 family protein	15.2474	12.0436	16.9716	18.6572
35601	35650	HNE_0043	HNE_0043	-	glycosyl transferase, group 2 family protein	14.7516	14.3726	25.0755	22.559
35651	35700	HNE_0043	HNE_0043	-	glycosyl transferase, group 2 family protein	15.3714	10.6899	29.6154	18.3735
35701	35750	HNE_0043	HNE_0043	-	glycosyl transferase, group 2 family protein	13.9458	7.22614	32.2036	14.6137
35751	35800					13.295	12.0037	25.9666	15.9615
35801	35850					14.0388	11.3667	22.5298	17.2384
35851	35900	HNE_0044	kefC	+	glutathione-regulated potassium-efflux system protein KefC	13.7599	7.44511	26.9848	15.1812
35901	35950	HNE_0044	kefC	+	glutathione-regulated potassium-efflux system protein KefC	13.7909	11.8246	23.8875	16.1743
35951	36000	HNE_0044	kefC	+	glutathione-regulated potassium-efflux system protein KefC	13.9148	15.4476	24.3543	18.7991
36001	36050	HNE_0044	kefC	+	glutathione-regulated potassium-efflux system protein KefC	15.7743	16.4031	21.5964	18.3735
36051	36100	HNE_0044	kefC	+	glutathione-regulated potassium-efflux system protein KefC	14.5656	14.2134	16.8443	16.3162
36101	36150	HNE_0044	kefC	+	glutathione-regulated potassium-efflux system protein KefC	14.1937	13.6958	20.4508	17.8769
36151	36200	HNE_0044	kefC	+	glutathione-regulated potassium-efflux system protein KefC	14.6896	16.5425	21.2569	19.0829
36201	36250	HNE_0044	kefC	+	glutathione-regulated potassium-efflux system protein KefC	13.5429	18.2744	14.5531	17.4513
36251	36300	HNE_0044	kefC	+	glutathione-regulated potassium-efflux system protein KefC	13.6049	21.0812	11.371	18.1607
36301	36350	HNE_0044	kefC	+	glutathione-regulated potassium-efflux system protein KefC	13.9148	20.6234	13.8319	18.941
36351	36400	HNE_0044	kefC	+	glutathione-regulated potassium-efflux system protein KefC	12.1794	20.5238	14.3834	17.0966
36401	36450	HNE_0044	kefC	+	glutathione-regulated potassium-efflux system protein KefC	11.3426	21.1409	10.0981	15.1812
36451	36500	HNE_0044	kefC	+	glutathione-regulated potassium-efflux system protein KefC	12.1174	20.7826	7.8918	12.982
36501	36550	HNE_0044	kefC	+	glutathione-regulated potassium-efflux system protein KefC	12.7682	19.7076	6.15221	10.5701
36551	36600	HNE_0044	kefC	+	glutathione-regulated potassium-efflux system protein KefC	13.9148	19.3891	2.97003	10.9248
36601	36650	HNE_0044	kefC	+	glutathione-regulated potassium-efflux system protein KefC	14.9065	19.1104	6.8735	11.1376
36651	36700	HNE_0044	kefC	+	glutathione-regulated potassium-efflux system protein KefC	14.5037	12.5412	14.4683	10.4991
36701	36750	HNE_0044	kefC	+	glutathione-regulated potassium-efflux system protein KefC	13.7599	11.5857	16.0382	12.5564
36751	36800	HNE_0044	kefC	+	glutathione-regulated potassium-efflux system protein KefC	13.0781	14.4125	13.1106	13.5496
36801	36850	HNE_0044	kefC	+	glutathione-regulated potassium-efflux system protein KefC	12.3033	15.6069	8.95252	14.4008
36851	36900	HNE_0044	kefC	+	glutathione-regulated potassium-efflux system protein KefC	13.6359	20.3447	7.12807	18.5154
36901	36950	HNE_0044	kefC	+	glutathione-regulated potassium-efflux system protein KefC	14.8136	22.2557	9.58896	19.7923
36951	37000	HNE_0044	kefC	+	glutathione-regulated potassium-efflux system protein KefC	15.1545	19.3095	14.7229	17.5931
37001	37050	HNE_0044	kefC	+	glutathione-regulated potassium-efflux system protein KefC	14.5656	18.2943	17.5656	19.3666
37051	37100	HNE_0044	kefC	+	glutathione-regulated potassium-efflux system protein KefC	15.5883	23.2909	13.0681	19.7923
37101	37150	HNE_0044	kefC	+	glutathione-regulated potassium-efflux system protein KefC	14.6896	23.689	10.3102	18.0897
37151	37200	HNE_0044	kefC	+	glutathione-regulated potassium-efflux system protein KefC	12.9231	20.4044	10.2254	17.806
37201	37250	HNE_0044	kefC	+	glutathione-regulated potassium-efflux system protein KefC	13.1711	21.3201	8.4858	18.6572
37251	37300	HNE_0044	kefC	+	glutathione-regulated potassium-efflux system protein KefC	12.1484	22.3751	10.0981	19.0119
37301	37350	HNE_0044	kefC	+	glutathione-regulated potassium-efflux system protein KefC	11.8694	20.8423	13.3651	19.7213
37351	37400	HNE_0044	kefC	+	glutathione-regulated potassium-efflux system protein KefC	13.6359	23.1714	11.8801	21.1402
37401	37450	HNE_0044	kefC	+	glutathione-regulated potassium-efflux system protein KefC	14.7206	22.1562	11.1588	19.8632
37451	37500	HNE_0044	kefC	+	glutathione-regulated potassium-efflux system protein KefC	15.3094	22.614	9.37681	17.0966
37501	37550	HNE_0044	kefC	+	glutathione-regulated potassium-efflux system protein KefC	13.0471	24.2663	5.77035	13.8333
37551	37600	HNE_0044	kefC	+	glutathione-regulated potassium-efflux system protein KefC	11.9934	22.3552	3.39432	10.0735
37601	37650	HNE_0044	kefC	+	glutathione-regulated potassium-efflux system protein KefC	11.7765	21.8974	2.41845	8.29999
37651	37700	HNE_0044	kefC	+	glutathione-regulated potassium-efflux system protein KefC	10.3819	20.066	3.09732	7.23589
37701	37750	HNE_0045	trmD	+	tRNA (guanine-N1)-methyltransferase	11.9624	21.2405	4.2429	9.08033
37751	37800	HNE_0045	trmD	+	tRNA (guanine-N1)-methyltransferase	14.0698	21.6784	6.49164	11.1376
37801	37850	HNE_0045	trmD	+	tRNA (guanine-N1)-methyltransferase	13.7289	20.6632	7.97665	10.2863
37851	37900	HNE_0045	trmD	+	tRNA (guanine-N1)-methyltransferase	12.4273	20.5835	5.68549	5.95897
37901	37950	HNE_0045	trmD	+	tRNA (guanine-N1)-methyltransferase	11.5595	18.0952	3.18218	4.18547
37951	38000	HNE_0045	trmD	+	tRNA (guanine-N1)-methyltransferase	12.0864	15.4277	5.43091	11.3504
38001	38050	HNE_0045	trmD	+	tRNA (guanine-N1)-methyltransferase	13.0781	15.9453	9.54653	17.0966
38051	38100	HNE_0045	trmD	+	tRNA (guanine-N1)-methyltransferase	13.512	16.1244	11.074	16.3872
38101	38150	HNE_0045	trmD	+	tRNA (guanine-N1)-methyltransferase	12.7992	13.0389	8.86766	18.3735
38151	38200	HNE_0045	trmD	+	tRNA (guanine-N1)-methyltransferase	12.3033	11.8246	10.4375	17.4513
38201	38250	HNE_0045	trmD	+	tRNA (guanine-N1)-methyltransferase	12.7372	9.13718	16.5473	12.9111
38251	38300	HNE_0045	trmD	+	tRNA (guanine-N1)-methyltransferase	13.8219	5.83267	17.9899	12.6273
38301	38350	HNE_0045	trmD	+	tRNA (guanine-N1)-methyltransferase	14.6276	7.64418	25.3725	13.1239
38351	38400	HNE_0045	trmD	+	tRNA (guanine-N1)-methyltransferase	14.8755	9.81401	50.0238	15.4649
38401	38450	HNE_0045	trmD	+	tRNA (guanine-N1)-methyltransferase	18.9663	13.3773	72.2142	19.5085
38451	38500	HNE_0045	trmD	+	tRNA (guanine-N1)-methyltransferase	20.7638	14.3926	54.6061	19.5085
38501	38550	HNE_0046	rplS	+	ribosomal protein L19	19.7721	16.1443	30.0397	22.2043
38551	38600	HNE_0046	rplS	+	ribosomal protein L19	18.4705	18.9711	23.8875	21.8496
38601	38650	HNE_0046	rplS	+	ribosomal protein L19	19.0283	17.7966	14.4259	19.9342
38651	38700	HNE_0046	rplS	+	ribosomal protein L19	17.6027	15.6268	13.0681	20.8564
38701	38750	HNE_0046	rplS	+	ribosomal protein L19	14.5037	16.5425	14.2561	18.941
38751	38800	HNE_0046	rplS	+	ribosomal protein L19	14.8136	18.7919	12.0498	20.5017
38801	38850	HNE_0046	rplS	+	ribosomal protein L19	14.2867	16.4629	10.8194	18.2316
38851	38900	HNE_0046	rplS	+	ribosomal protein L19	15.4024	14.7509	13.0681	16.8837
38901	38950	HNE_0046	rplS	+	ribosomal protein L19	18.6874	16.1443	15.6563	19.2248
38951	39000	HNE_0046	rplS	+	ribosomal protein L19	19.4312	16.3235	14.7653	18.2316
39001	39050	HNE_0046	rplS	+	ribosomal protein L19	19.865	12.5412	25.9666	19.1538
39051	39100					19.1213	10.033	37.1678	20.2889
39101	39150	HNE_0047	leuC1	+	3-isopropylmalate dehydratase, large subunit	16.8899	10.0927	38.1437	16.3872
39151	39200	HNE_0047	leuC1	+	3-isopropylmalate dehydratase, large subunit	15.4334	6.05164	37.6345	13.5496
39201	39250	HNE_0047	leuC1	+	3-isopropylmalate dehydratase, large subunit	14.2557	5.57388	27.197	11.4923
39251	39300	HNE_0047	leuC1	+	3-isopropylmalate dehydratase, large subunit	11.7455	9.55522	10.3951	10.2154
39301	39350	HNE_0047	leuC1	+	3-isopropylmalate dehydratase, large subunit	9.57613	12.4218	3.9459	12.2726
39351	39400	HNE_0047	leuC1	+	3-isopropylmalate dehydratase, large subunit	10.103	15.7263	4.11561	13.9752
39401	39450	HNE_0047	leuC1	+	3-isopropylmalate dehydratase, large subunit	13.1091	16.1045	5.77035	13.7624
39451	39500	HNE_0047	leuC1	+	3-isopropylmalate dehydratase, large subunit	13.7289	17.4781	7.93422	14.8265
39501	39550	HNE_0047	leuC1	+	3-isopropylmalate dehydratase, large subunit	11.3736	20.703	7.50993	15.7487
39551	39600	HNE_0047	leuC1	+	3-isopropylmalate dehydratase, large subunit	10.6608	20.5636	6.40678	15.1102
39601	39650	HNE_0047	leuC1	+	3-isopropylmalate dehydratase, large subunit	11.5595	21.7779	9.54653	17.8769
39651	39700	HNE_0047	leuC1	+	3-isopropylmalate dehydratase, large subunit	11.4976	21.3997	11.4134	18.5863
39701	39750	HNE_0047	leuC1	+	3-isopropylmalate dehydratase, large subunit	12.7992	22.9723	9.41924	18.4444
39751	39800	HNE_0047	leuC1	+	3-isopropylmalate dehydratase, large subunit	14.2247	23.3108	7.59479	19.2248
39801	39850	HNE_0047	leuC1	+	3-isopropylmalate dehydratase, large subunit	14.0698	21.6784	10.2678	20.7145
39851	39900	HNE_0047	leuC1	+	3-isopropylmalate dehydratase, large subunit	14.0078	20.2849	10.8618	19.8632
39901	39950	HNE_0047	leuC1	+	3-isopropylmalate dehydratase, large subunit	13.1091	16.7017	7.00079	16.6709
39951	40000	HNE_0047	leuC1	+	3-isopropylmalate dehydratase, large subunit	12.1794	15.0893	11.0315	17.2384
40001	40050	HNE_0047	leuC1	+	3-isopropylmalate dehydratase, large subunit	12.8611	16.4828	15.8684	16.8837
40051	40100	HNE_0047	leuC1	+	3-isopropylmalate dehydratase, large subunit	13.419	18.5531	11.2861	16.8128
40101	40150	HNE_0047	leuC1	+	3-isopropylmalate dehydratase, large subunit	13.388	18.9114	7.55236	15.1812
40151	40200	HNE_0047	leuC1	+	3-isopropylmalate dehydratase, large subunit	12.0244	19.0308	4.66719	14.0461
40201	40250	HNE_0047	leuC1	+	3-isopropylmalate dehydratase, large subunit	13.512	21.559	4.03076	16.1743
40251	40300	HNE_0047	leuC1	+	3-isopropylmalate dehydratase, large subunit	14.4727	22.833	6.32192	17.5222
40301	40350	HNE_0047	leuC1	+	3-isopropylmalate dehydratase, large subunit	14.8446	20.0859	11.0315	15.2521
40351	40400	HNE_0047	leuC1	+	3-isopropylmalate dehydratase, large subunit	15.4024	15.2087	14.4683	16.1034
40401	40450	HNE_0047	leuC1	+	3-isopropylmalate dehydratase, large subunit	14.9065	14.7907	14.5956	17.806
40451	40500	HNE_0047	leuC1	+	3-isopropylmalate dehydratase, large subunit	14.0388	15.1291	15.7412	16.3872
40501	40550	HNE_0047	leuC1	+	3-isopropylmalate dehydratase, large subunit	12.1484	9.01774	18.202	11.7051
40551	40600	HNE_0048	bioB	+	biotin synthase	13.6359	8.06222	17.5232	12.9111
40601	40650	HNE_0048	bioB	+	biotin synthase	16.3321	13.0986	14.638	19.1538
40651	40700	HNE_0048	bioB	+	biotin synthase	14.2867	13.6361	9.58896	16.7419
40701	40750	HNE_0048	bioB	+	biotin synthase	15.0305	15.5073	9.97082	18.7991
40751	40800	HNE_0048	bioB	+	biotin synthase	16.4871	11.5658	12.6014	20.4307
40801	40850	HNE_0048	bioB	+	biotin synthase	16.0842	12.5213	11.2861	18.941
40851	40900	HNE_0048	bioB	+	biotin synthase	16.4871	17.717	10.5648	20.9983
40901	40950	HNE_0048	bioB	+	biotin synthase	16.8589	14.4523	15.2744	22.0624
40951	41000	HNE_0048	bioB	+	biotin synthase	18.0056	14.094	19.1779	20.4307
41001	41050	HNE_0048	bioB	+	biotin synthase	17.9126	13.1782	16.42	18.0188
41051	41100	HNE_0048	bioB	+	biotin synthase	16.766	14.4523	11.7104	18.3025
41101	41150	HNE_0048	bioB	+	biotin synthase	16.0532	18.2146	11.074	19.0119
41151	41200	HNE_0048	bioB	+	biotin synthase	14.5037	15.2685	16.2079	18.6572
41201	41250	HNE_0048	bioB	+	biotin synthase	13.9458	14.074	16.9716	18.5154
41251	41300	HNE_0048	bioB	+	biotin synthase	14.1008	17.0601	15.1472	18.5863
41301	41350	HNE_0048	bioB	+	biotin synthase	12.9851	18.991	14.935	16.3162
41351	41400	HNE_0048	bioB	+	biotin synthase	13.1091	19.1503	9.07981	16.8128
41401	41450	HNE_0048	bioB	+	biotin synthase	11.9314	16.1244	9.03738	16.2453
41451	41500	HNE_0048	bioB	+	biotin synthase	15.0615	16.4031	12.1347	16.529
41501	41550	HNE_0048	bioB	+	biotin synthase	17.5717	13.3375	18.0323	15.8906
41551	41600					16.3631	6.58912	24.8634	13.053
41601	41650	HNE_0049	cysK	+	cysteine synthase A	16.2701	10.6501	22.6571	13.4786
41651	41700	HNE_0049	cysK	+	cysteine synthase A	12.7062	16.9008	13.45	16.0325
41701	41750	HNE_0049	cysK	+	cysteine synthase A	12.9231	19.2299	8.86766	19.0829
41751	41800	HNE_0049	cysK	+	cysteine synthase A	15.0615	17.08	8.78281	18.0188
41801	41850	HNE_0049	cysK	+	cysteine synthase A	15.0925	17.8364	12.856	18.4444
41851	41900	HNE_0049	cysK	+	cysteine synthase A	15.5573	22.833	15.1472	20.8564
41901	41950	HNE_0049	cysK	+	cysteine synthase A	15.9912	22.6737	16.6322	20.4307
41951	42000	HNE_0049	cysK	+	cysteine synthase A	16.2391	23.3904	18.7112	19.5085
42001	42050	HNE_0049	cysK	+	cysteine synthase A	15.1545	23.0918	16.6746	20.5726
42051	42100	HNE_0049	cysK	+	cysteine synthase A	13.9148	23.0321	12.559	19.0829
42101	42150	HNE_0049	cysK	+	cysteine synthase A	14.1628	20.8224	10.48	16.1743
42151	42200	HNE_0049	cysK	+	cysteine synthase A	13.7599	19.2896	7.67965	15.394
42201	42250	HNE_0049	cysK	+	cysteine synthase A	12.8921	20.7627	7.21293	19.8632
42251	42300	HNE_0049	cysK	+	cysteine synthase A	13.1401	19.1503	8.57066	19.5795
42301	42350	HNE_0049	cysK	+	cysteine synthase A	13.9148	19.429	15.8684	16.7419
42351	42400	HNE_0049	cysK	+	cysteine synthase A	14.1318	13.2579	23.1662	15.2521
42401	42450	HNE_0049	cysK	+	cysteine synthase A	13.6049	9.85382	22.9965	14.7555
42451	42500	HNE_0049	cysK	+	cysteine synthase A	13.6669	14.8902	13.45	15.8196
42501	42550	HNE_0049	cysK	+	cysteine synthase A	13.9148	14.2134	8.4858	15.1102
42551	42600	HNE_0049	cysK	+	cysteine synthase A	13.7599	12.2028	14.5956	17.4513
42601	42650	HNE_0049	cysK	+	cysteine synthase A	12.8302	11.9838	20.8751	17.0256
42651	42700					13.0781	8.06222	23.3784	13.7624
42701	42750	HNE_0050	HNE_0050	+	glutathione S-transferase	15.3094	7.96269	25.7968	15.8906
42751	42800	HNE_0050	HNE_0050	+	glutathione S-transferase	16.611	10.7695	24.9058	19.9342
42801	42850	HNE_0050	HNE_0050	+	glutathione S-transferase	16.4561	13.6759	19.5173	19.3666
42851	42900	HNE_0050	HNE_0050	+	glutathione S-transferase	14.5346	11.5658	18.0748	15.1812
42901	42950	HNE_0050	HNE_0050	+	glutathione S-transferase	13.6669	10.2121	16.9716	12.6983
42951	43000	HNE_0050	HNE_0050	+	glutathione S-transferase	13.0781	16.1244	10.48	14.4718
43001	43050	HNE_0050	HNE_0050	+	glutathione S-transferase	12.7372	15.9652	5.47334	15.4649
43051	43100	HNE_0050	HNE_0050	+	glutathione S-transferase	13.7599	16.224	6.78864	17.735
43101	43150	HNE_0050	HNE_0050	+	glutathione S-transferase	15.2164	18.4137	14.7229	21.7786
43151	43200	HNE_0050	HNE_0050	+	glutathione S-transferase	16.9519	14.1935	22.6571	25.0419
43201	43250	HNE_0050	HNE_0050	+	glutathione S-transferase	17.8197	14.1537	23.4632	24.6162
43251	43300	HNE_0050	HNE_0050	+	glutathione S-transferase	16.9519	17.2392	21.1296	22.3461
43301	43350	HNE_0050	HNE_0050	+	glutathione S-transferase	15.6193	15.5272	23.8451	19.2248
43351	43400	HNE_0051	HNE_0051	+	glyoxalase family protein	16.735	12.9991	22.0631	15.2521
43401	43450	HNE_0051	HNE_0051	+	glyoxalase family protein	15.6813	15.8059	14.5956	12.4855
43451	43500	HNE_0051	HNE_0051	+	glyoxalase family protein	13.295	20.5636	7.1705	10.1444
43501	43550	HNE_0051	HNE_0051	+	glyoxalase family protein	12.3033	20.9817	3.47918	9.43503
43551	43600	HNE_0051	HNE_0051	+	glyoxalase family protein	11.6835	21.1011	6.74621	9.93161
43601	43650	HNE_0051	HNE_0051	+	glyoxalase family protein	10.6918	20.3646	8.52823	10.8538
43651	43700	HNE_0051	HNE_0051	+	glyoxalase family protein	11.8385	20.9419	9.8011	14.7555
43701	43750	HNE_0051	HNE_0051	+	glyoxalase family protein	13.326	20.5835	12.6438	16.1034
43751	43800	HNE_0051	HNE_0051	+	glyoxalase family protein	12.4273	20.3447	10.3102	15.7487
43801	43850	HNE_0051	HNE_0051	+	glyoxalase family protein	12.3653	20.5835	9.54653	18.3735
43851	43900	HNE_0051	HNE_0051	+	glyoxalase family protein	13.1711	19.6479	13.6621	20.0051
43901	43950	HNE_0051	HNE_0051	+	glyoxalase family protein	13.6049	17.6373	18.202	21.5658
43951	44000	HNE_0051	HNE_0051	+	glyoxalase family protein	13.5429	11.9838	20.5356	19.7213
44001	44050	HNE_0051	HNE_0051	+	glyoxalase family protein	13.9458	13.1982	21.2994	18.7282
44051	44100	HNE_0051	HNE_0051	+	glyoxalase family protein	14.9375	16.5226	19.7295	17.5222
44101	44150	HNE_0051	HNE_0051	+	glyoxalase family protein	14.0078	12.1431	18.5839	16.1034
44151	44200	HNE_0051	HNE_0051	+	glyoxalase family protein	13.7599	9.95336	24.3543	17.3803
44201	44250	HNE_0052	leuD1	+	3-isopropylmalate dehydratase, small subunit	14.4417	11.1279	21.6812	15.4649
44251	44300	HNE_0052	leuD1	+	3-isopropylmalate dehydratase, small subunit	14.3797	10.8093	20.0689	15.6068
44301	44350	HNE_0052	leuD1	+	3-isopropylmalate dehydratase, small subunit	13.9458	11.1677	18.7536	18.3735
44351	44400	HNE_0052	leuD1	+	3-isopropylmalate dehydratase, small subunit	13.233	13.6162	13.6197	20.3598
44401	44450	HNE_0052	leuD1	+	3-isopropylmalate dehydratase, small subunit	13.7599	17.279	15.6987	22.0624
44451	44500	HNE_0052	leuD1	+	3-isopropylmalate dehydratase, small subunit	13.8219	19.0905	16.9292	20.076
44501	44550	HNE_0052	leuD1	+	3-isopropylmalate dehydratase, small subunit	14.8755	15.2087	18.8385	19.5795
44551	44600	HNE_0052	leuD1	+	3-isopropylmalate dehydratase, small subunit	16.1772	17.9758	21.2994	19.1538
44601	44650	HNE_0052	leuD1	+	3-isopropylmalate dehydratase, small subunit	15.8363	21.6386	17.4383	18.8701
44651	44700	HNE_0052	leuD1	+	3-isopropylmalate dehydratase, small subunit	15.3404	16.5823	13.45	19.1538
44701	44750	HNE_0052	leuD1	+	3-isopropylmalate dehydratase, small subunit	13.481	15.1689	15.2744	17.9478
44751	44800	HNE_0052	leuD1	+	3-isopropylmalate dehydratase, small subunit	14.2247	15.8258	20.3235	16.3872
44801	44850	HNE_0052	leuD1	+	3-isopropylmalate dehydratase, small subunit	16.4561	12.1232	22.3601	14.259
44851	44900					17.7267	10.0131	25.7968	16.529
44901	44950					17.6647	7.62427	34.7494	17.5931
44951	45000	HNE_0053	HNE_0053	+	putative lipoprotein	18.1915	10.033	37.2527	17.8769
45001	45050	HNE_0053	HNE_0053	+	putative lipoprotein	18.6874	14.7708	27.2394	22.3461
45051	45100	HNE_0053	HNE_0053	+	putative lipoprotein	15.7743	13.1583	18.0748	20.7855
45101	45150	HNE_0053	HNE_0053	+	putative lipoprotein	15.3714	12.2028	16.8867	20.8564
45151	45200	HNE_0053	HNE_0053	+	putative lipoprotein	16.0222	12.1033	19.0506	22.1333
45201	45250	HNE_0053	HNE_0053	+	putative lipoprotein	14.5346	14.0143	19.1355	19.3666
45251	45300	HNE_0053	HNE_0053	+	putative lipoprotein	13.9768	16.2439	14.2561	18.8701
45301	45350					14.5656	16.8212	14.3834	18.7282
45351	45400					16.2391	20.265	13.9591	22.9846
45401	45450					16.704	22.833	10.0132	25.6094
45451	45500	HNE_0054	HNE_0054	+	hypothetical protein	17.0759	21.6386	11.7953	22.1333
45501	45550	HNE_0054	HNE_0054	+	hypothetical protein	17.3548	17.3188	14.1713	21.6367
45551	45600	HNE_0054	HNE_0054	+	hypothetical protein	16.9519	13.238	22.0207	22.3461
45601	45650	HNE_0054	HNE_0054	+	hypothetical protein	14.9065	13.5764	32.9249	16.3872
45651	45700	HNE_0054	HNE_0054	+	hypothetical protein	13.6049	7.62427	32.0339	13.1239
45701	45750	HNE_0055	HNE_0055	+	putative lipoprotein	13.6979	4.83733	25.8817	14.9684
45751	45800	HNE_0055	HNE_0055	+	putative lipoprotein	13.9768	10.2918	18.7961	17.3803
45801	45850	HNE_0055	HNE_0055	+	putative lipoprotein	14.4417	10.4908	14.2137	19.1538
45851	45900	HNE_0055	HNE_0055	+	putative lipoprotein	15.0925	11.1677	15.826	19.9342
45901	45950	HNE_0055	HNE_0055	+	putative lipoprotein	15.4334	8.22147	22.6995	19.7213
45951	46000	HNE_0055	HNE_0055	+	putative lipoprotein	15.5883	6.05164	27.0273	16.0325
46001	46050	HNE_0055	HNE_0055	+	putative lipoprotein	16.1152	9.21681	23.6754	16.7419
46051	46100					16.704	11.2473	27.5364	20.7145
46101	46150	HNE_0056	leuB	+	3-isopropylmalate dehydrogenase	17.2928	14.2134	26.9848	20.9983
46151	46200	HNE_0056	leuB	+	3-isopropylmalate dehydrogenase	18.3155	18.5332	20.7902	21.282
46201	46250	HNE_0056	leuB	+	3-isopropylmalate dehydrogenase	18.1296	22.3154	12.9408	19.2957
46251	46300	HNE_0056	leuB	+	3-isopropylmalate dehydrogenase	16.549	23.8084	7.50993	16.8837
46301	46350	HNE_0056	leuB	+	3-isopropylmalate dehydrogenase	17.3238	24.3658	7.38265	15.6068
46351	46400	HNE_0056	leuB	+	3-isopropylmalate dehydrogenase	16.3941	23.0719	6.06735	15.6068
46401	46450	HNE_0056	leuB	+	3-isopropylmalate dehydrogenase	14.7516	19.4489	11.5407	15.7487
46451	46500	HNE_0056	leuB	+	3-isopropylmalate dehydrogenase	15.1235	16.2837	15.4017	15.9615
46501	46550	HNE_0056	leuB	+	3-isopropylmalate dehydrogenase	13.419	17.3786	13.0257	16.9547
46551	46600	HNE_0056	leuB	+	3-isopropylmalate dehydrogenase	12.6132	18.5132	8.82523	17.9478
46601	46650	HNE_0056	leuB	+	3-isopropylmalate dehydrogenase	13.264	19.1503	8.95252	16.3162
46651	46700	HNE_0056	leuB	+	3-isopropylmalate dehydrogenase	11.9004	15.6666	12.0923	14.188
46701	46750	HNE_0056	leuB	+	3-isopropylmalate dehydrogenase	12.4583	14.7509	14.4259	16.3162
46751	46800	HNE_0056	leuB	+	3-isopropylmalate dehydrogenase	13.5739	18.7123	15.3169	18.0188
46801	46850	HNE_0056	leuB	+	3-isopropylmalate dehydrogenase	12.9851	15.4476	15.1896	15.2521
46851	46900	HNE_0056	leuB	+	3-isopropylmalate dehydrogenase	10.8777	15.3282	13.7894	12.5564
46901	46950	HNE_0056	leuB	+	3-isopropylmalate dehydrogenase	10.165	17.2989	7.93422	10.712
46951	47000	HNE_0056	leuB	+	3-isopropylmalate dehydrogenase	11.6215	17.2193	3.30946	9.71879
47001	47050	HNE_0056	leuB	+	3-isopropylmalate dehydrogenase	11.7765	19.2697	5.8552	8.86751
47051	47100	HNE_0056	leuB	+	3-isopropylmalate dehydrogenase	12.7992	19.5683	4.79448	8.44187
47101	47150	HNE_0056	leuB	+	3-isopropylmalate dehydrogenase	13.0471	17.6971	6.19464	10.712
47151	47200	HNE_0056	leuB	+	3-isopropylmalate dehydrogenase	12.3963	16.4031	11.5831	13.9752
47201	47250					14.9995	11.9838	18.8385	14.7555
47251	47300	HNE_0057	HNE_0057	+	amidohydrolase family protein	15.2784	9.03765	22.8692	14.6137
47301	47350	HNE_0057	HNE_0057	+	amidohydrolase family protein	12.7682	10.2719	18.6688	14.6846
47351	47400	HNE_0057	HNE_0057	+	amidohydrolase family protein	12.1794	8.40063	17.311	16.0325
47401	47450	HNE_0057	HNE_0057	+	amidohydrolase family protein	12.7682	11.2075	14.8926	17.6641
47451	47500	HNE_0057	HNE_0057	+	amidohydrolase family protein	13.512	11.9639	11.8801	17.0966
47501	47550	HNE_0057	HNE_0057	+	amidohydrolase family protein	13.1711	16.0249	18.0323	18.8701
47551	47600	HNE_0057	HNE_0057	+	amidohydrolase family protein	14.4107	19.5683	19.5598	21.1402
47601	47650	HNE_0057	HNE_0057	+	amidohydrolase family protein	14.1937	15.4078	16.9292	19.2248
47651	47700	HNE_0057	HNE_0057	+	amidohydrolase family protein	14.9375	17.0601	17.7778	19.5085
47701	47750	HNE_0057	HNE_0057	+	amidohydrolase family protein	15.7743	18.3341	17.0989	19.5085
47751	47800	HNE_0057	HNE_0057	+	amidohydrolase family protein	14.8136	17.8165	14.2986	18.1607
47801	47850	HNE_0057	HNE_0057	+	amidohydrolase family protein	15.8363	18.5132	14.1289	20.3598
47851	47900	HNE_0057	HNE_0057	+	amidohydrolase family protein	17.5098	15.149	15.5714	18.6572
47901	47950	HNE_0057	HNE_0057	+	amidohydrolase family protein	22.9021	13.9347	22.7844	17.0256
47951	48000	HNE_0057	HNE_0057	+	amidohydrolase family protein	27.5198	11.9241	28.5547	18.941
48001	48050	HNE_0057	HNE_0057	+	amidohydrolase family protein	26.559	8.55989	26.5181	21.4949
48051	48100	HNE_0057	HNE_0057	+	amidohydrolase family protein	22.7162	11.7051	22.4025	20.7145
48101	48150	HNE_0057	HNE_0057	+	amidohydrolase family protein	18.0366	13.4968	20.4932	20.147
48151	48200	HNE_0057	HNE_0057	+	amidohydrolase family protein	15.9292	14.0143	16.8443	20.3598
48201	48250	HNE_0057	HNE_0057	+	amidohydrolase family protein	13.481	12.2824	15.6139	16.4581
48251	48300	HNE_0057	HNE_0057	+	amidohydrolase family protein	13.233	8.14185	19.9416	17.5931
48301	48350	HNE_0057	HNE_0057	+	amidohydrolase family protein	13.6979	9.69457	18.9658	19.7213
48351	48400	HNE_0057	HNE_0057	+	amidohydrolase family protein	13.0471	7.46502	18.4142	16.1743
48401	48450	HNE_0057	HNE_0057	+	amidohydrolase family protein	12.4583	5.81276	18.6263	14.6137
48451	48500	HNE_0057	HNE_0057	+	amidohydrolase family protein	12.8302	4.47901	17.1837	10.2154
48501	48550	HNE_0058	HNE_0058	+	transcriptional regulator, ArsR family	13.5429	1.05506	20.7478	10.4282
48551	48600	HNE_0058	HNE_0058	+	transcriptional regulator, ArsR family	14.5966	7.08679	20.1538	14.9684
48601	48650	HNE_0058	HNE_0058	+	transcriptional regulator, ArsR family	16.3321	13.1384	12.2196	16.0325
48651	48700	HNE_0058	HNE_0058	+	transcriptional regulator, ArsR family	15.6193	15.6069	11.2437	20.0051
48701	48750	HNE_0058	HNE_0058	+	transcriptional regulator, ArsR family	15.6193	16.3434	14.3834	20.3598
48751	48800	HNE_0058	HNE_0058	+	transcriptional regulator, ArsR family	16.0842	14.5717	17.6505	20.5017
48801	48850	HNE_0058	HNE_0058	+	transcriptional regulator, ArsR family	15.7123	13.3574	20.4932	21.1402
48851	48900	HNE_0058	HNE_0058	+	transcriptional regulator, ArsR family	15.8672	10.7297	23.4632	20.8564
48901	48950	HNE_0059	HNE_0059	+	conserved hypothetical protein	16.611	12.2625	23.5057	23.7649
48951	49000	HNE_0059	HNE_0059	+	conserved hypothetical protein	17.9436	17.0202	23.8451	25.0419
49001	49050	HNE_0059	HNE_0059	+	conserved hypothetical protein	17.1689	13.3574	25.5423	23.3393
49051	49100	HNE_0059	HNE_0059	+	conserved hypothetical protein	14.9685	13.656	25.0331	22.3461
49101	49150	HNE_0059	HNE_0059	+	conserved hypothetical protein	14.6896	16.3036	20.6205	20.3598
49151	49200	HNE_0059	HNE_0059	+	conserved hypothetical protein	14.6896	13.1185	21.4266	19.8632
49201	49250	HNE_0059	HNE_0059	+	conserved hypothetical protein	14.5966	15.7661	23.2935	21.8496
49251	49300	HNE_0059	HNE_0059	+	conserved hypothetical protein	15.2164	16.4629	19.1779	22.2752
49301	49350	HNE_0059	HNE_0059	+	conserved hypothetical protein	14.9685	15.6268	17.2686	22.1333
49351	49400	HNE_0059	HNE_0059	+	conserved hypothetical protein	14.1937	18.3938	16.8443	19.8632
49401	49450	HNE_0059	HNE_0059	+	conserved hypothetical protein	13.264	18.8118	15.7836	19.0829
49451	49500	HNE_0060	HNE_0060	-	conserved hypothetical protein	14.0698	19.0706	9.37681	20.4307
49501	49550	HNE_0060	HNE_0060	-	conserved hypothetical protein	14.9995	18.2346	6.5765	21.0692
49551	49600	HNE_0060	HNE_0060	-	conserved hypothetical protein	15.3404	15.4874	9.88596	20.076
49601	49650	HNE_0060	HNE_0060	-	conserved hypothetical protein	16.8589	16.423	16.6322	20.0051
49651	49700	HNE_0060	HNE_0060	-	conserved hypothetical protein	17.6027	10.8492	24.3118	17.2384
49701	49750	HNE_0060	HNE_0060	-	conserved hypothetical protein	16.9519	5.335	34.2826	16.529
49751	49800	HNE_0060	HNE_0060	-	conserved hypothetical protein	16.3011	10.1524	36.9557	19.2957
49801	49850					16.3321	14.4921	27.9607	20.2889
49851	49900					16.1772	12.1431	20.1962	22.488
49901	49950	HNE_0061	asd	+	aspartate-semialdehyde dehydrogenase	16.1152	12.1232	20.2811	24.1906
49951	50000	HNE_0061	asd	+	aspartate-semialdehyde dehydrogenase	15.3714	16.9406	21.1721	21.9205
50001	50050	HNE_0061	asd	+	aspartate-semialdehyde dehydrogenase	13.7909	14.4125	20.2386	20.076
50051	50100	HNE_0061	asd	+	aspartate-semialdehyde dehydrogenase	12.8921	12.8398	16.3776	18.1607
50101	50150	HNE_0061	asd	+	aspartate-semialdehyde dehydrogenase	11.1257	15.7064	8.99495	16.8128
50151	50200	HNE_0061	asd	+	aspartate-semialdehyde dehydrogenase	11.2496	17.1795	15.9109	18.8701
50201	50250	HNE_0061	asd	+	aspartate-semialdehyde dehydrogenase	15.1235	18.6526	20.7054	21.1402
50251	50300	HNE_0061	asd	+	aspartate-semialdehyde dehydrogenase	16.704	19.429	16.8867	22.0624
50301	50350	HNE_0061	asd	+	aspartate-semialdehyde dehydrogenase	15.7743	20.703	17.4383	22.7718
50351	50400	HNE_0061	asd	+	aspartate-semialdehyde dehydrogenase	16.1772	19.1503	15.7836	22.3461
50401	50450	HNE_0061	asd	+	aspartate-semialdehyde dehydrogenase	17.4788	18.1748	20.1113	21.9205
50451	50500	HNE_0061	asd	+	aspartate-semialdehyde dehydrogenase	17.5407	12.8597	27.494	19.7923
50501	50550	HNE_0061	asd	+	aspartate-semialdehyde dehydrogenase	17.2618	5.29519	24.5664	17.6641
50551	50600	HNE_0061	asd	+	aspartate-semialdehyde dehydrogenase	15.6813	7.80343	20.7478	18.5154
50601	50650	HNE_0061	asd	+	aspartate-semialdehyde dehydrogenase	14.2867	13.5764	18.5415	19.7923
50651	50700	HNE_0061	asd	+	aspartate-semialdehyde dehydrogenase	15.0925	16.9008	16.7595	21.353
50701	50750	HNE_0061	asd	+	aspartate-semialdehyde dehydrogenase	15.7433	13.9745	19.8992	22.0624
50751	50800	HNE_0061	asd	+	aspartate-semialdehyde dehydrogenase	15.8982	13.1583	21.5964	20.7855
50801	50850	HNE_0061	asd	+	aspartate-semialdehyde dehydrogenase	15.5263	18.4336	18.8385	20.2889
50851	50900	HNE_0061	asd	+	aspartate-semialdehyde dehydrogenase	15.8363	16.8411	19.0931	22.3461
50901	50950	HNE_0061	asd	+	aspartate-semialdehyde dehydrogenase	15.4024	16.7415	17.2262	21.9205
50951	51000					14.3487	18.2545	14.638	21.6367
51001	51050	HNE_0062	HNE_0062	-	YbaK/prolyl-tRNA synthetase domain protein	15.9292	16.5226	17.3535	22.9846
51051	51100	HNE_0062	HNE_0062	-	YbaK/prolyl-tRNA synthetase domain protein	15.9912	18.772	15.2744	22.559
51101	51150	HNE_0062	HNE_0062	-	YbaK/prolyl-tRNA synthetase domain protein	15.7123	21.0613	13.9167	21.4239
51151	51200	HNE_0062	HNE_0062	-	YbaK/prolyl-tRNA synthetase domain protein	16.3011	20.6433	10.2254	19.8632
51201	51250	HNE_0062	HNE_0062	-	YbaK/prolyl-tRNA synthetase domain protein	14.8136	21.5789	11.2437	18.8701
51251	51300	HNE_0062	HNE_0062	-	YbaK/prolyl-tRNA synthetase domain protein	14.4107	19.4489	17.8202	18.7991
51301	51350	HNE_0062	HNE_0062	-	YbaK/prolyl-tRNA synthetase domain protein	15.3094	17.9559	16.3776	19.8632
51351	51400	HNE_0062	HNE_0062	-	YbaK/prolyl-tRNA synthetase domain protein	15.0925	19.2697	15.9533	20.6436
51401	51450	HNE_0062	HNE_0062	-	YbaK/prolyl-tRNA synthetase domain protein	14.3177	18.3142	23.5905	21.5658
51451	51500	HNE_0062	HNE_0062	-	YbaK/prolyl-tRNA synthetase domain protein	15.4334	15.8856	29.7427	20.147
51501	51550	HNE_0062	HNE_0062	-	YbaK/prolyl-tRNA synthetase domain protein	14.7206	14.2731	26.9	19.7213
51551	51600	HNE_0063	HNE_0063	+	conserved hypothetical protein	12.7992	11.3866	21.1721	19.5085
51601	51650	HNE_0063	HNE_0063	+	conserved hypothetical protein	12.0244	11.4663	22.3601	17.8769
51651	51700	HNE_0063	HNE_0063	+	conserved hypothetical protein	13.0471	14.2333	20.9175	18.6572
51701	51750	HNE_0063	HNE_0063	+	conserved hypothetical protein	13.481	12.3621	17.6505	18.1607
51751	51800	HNE_0063	HNE_0063	+	conserved hypothetical protein	12.7682	15.5272	13.5349	17.8769
51801	51850	HNE_0063	HNE_0063	+	conserved hypothetical protein	12.5202	17.498	8.74038	17.5222
51851	51900	HNE_0063	HNE_0063	+	conserved hypothetical protein	12.8611	15.6268	7.59479	17.4513
51901	51950	HNE_0063	HNE_0063	+	conserved hypothetical protein	13.9458	14.6712	12.1347	16.1034
51951	52000	HNE_0063	HNE_0063	+	conserved hypothetical protein	15.3094	14.4125	15.7412	15.9615
52001	52050	HNE_0063	HNE_0063	+	conserved hypothetical protein	15.5573	8.44045	18.8809	13.1239
52051	52100	HNE_0063	HNE_0063	+	conserved hypothetical protein	16.1462	3.46377	21.4266	16.2453
52101	52150	HNE_0063	HNE_0063	+	conserved hypothetical protein	16.1462	8.42054	18.4142	20.4307
52151	52200	HNE_0063	HNE_0063	+	conserved hypothetical protein	14.7206	12.2028	19.6446	17.4513
52201	52250	HNE_0063	HNE_0063	+	conserved hypothetical protein	13.7289	11.8047	21.8934	17.0966
52251	52300	HNE_0063	HNE_0063	+	conserved hypothetical protein	14.3797	14.1935	18.2869	16.6
52301	52350	HNE_0063	HNE_0063	+	conserved hypothetical protein	15.1235	17.4184	12.856	14.8974
52351	52400	HNE_0064	hisE	-	phosphoribosyl-ATP diphosphatase	12.9851	19.1901	7.50993	11.9889
52401	52450	HNE_0064	hisE	-	phosphoribosyl-ATP diphosphatase	11.7455	20.3048	3.35189	7.09401
52451	52500	HNE_0064	hisE	-	phosphoribosyl-ATP diphosphatase	11.0947	18.8318	1.10315	3.33418
52501	52550	HNE_0064	hisE	-	phosphoribosyl-ATP diphosphatase	11.0017	19.2896	0.933438	3.83077
52551	52600	HNE_0064	hisE	-	phosphoribosyl-ATP diphosphatase	13.0161	20.484	0.763722	4.04359
52601	52650	HNE_0064	hisE	-	phosphoribosyl-ATP diphosphatase	14.3177	20.1456	2.12145	4.25641
52651	52700	HNE_0064	hisE	-	phosphoribosyl-ATP diphosphatase	13.0161	20.1456	2.29117	7.16495
52701	52750	HNE_0064	hisE	-	phosphoribosyl-ATP diphosphatase	11.8385	15.9851	4.5399	10.2863
52751	52800					10.5988	13.9546	15.7412	11.847
52801	52850					10.5059	13.1384	19.9416	15.1102
52851	52900	HNE_0065	HNE_0065	+	enoyl-CoA hydratase/isomerase family protein	12.3033	12.8996	17.0989	18.0897
52901	52950	HNE_0065	HNE_0065	+	enoyl-CoA hydratase/isomerase family protein	12.9541	17.7966	17.1413	18.1607
52951	53000	HNE_0065	HNE_0065	+	enoyl-CoA hydratase/isomerase family protein	13.6359	20.4243	11.8377	14.8974
53001	53050	HNE_0065	HNE_0065	+	enoyl-CoA hydratase/isomerase family protein	13.9768	20.703	6.02492	10.2863
53051	53100	HNE_0065	HNE_0065	+	enoyl-CoA hydratase/isomerase family protein	11.7145	19.5484	5.09148	8.29999
53101	53150	HNE_0065	HNE_0065	+	enoyl-CoA hydratase/isomerase family protein	10.134	18.2346	8.95252	10.0735
53151	53200	HNE_0065	HNE_0065	+	enoyl-CoA hydratase/isomerase family protein	11.4046	18.5132	7.21293	12.8402
53201	53250	HNE_0065	HNE_0065	+	enoyl-CoA hydratase/isomerase family protein	11.4976	18.573	5.77035	13.9752
53251	53300	HNE_0065	HNE_0065	+	enoyl-CoA hydratase/isomerase family protein	12.2723	18.1947	9.29195	16.6709
53301	53350	HNE_0065	HNE_0065	+	enoyl-CoA hydratase/isomerase family protein	12.6442	18.4535	11.371	19.0119
53351	53400	HNE_0065	HNE_0065	+	enoyl-CoA hydratase/isomerase family protein	13.0781	20.1257	12.0498	18.5154
53401	53450	HNE_0065	HNE_0065	+	enoyl-CoA hydratase/isomerase family protein	14.9375	21.6983	10.7345	18.0897
53451	53500	HNE_0065	HNE_0065	+	enoyl-CoA hydratase/isomerase family protein	14.9375	22.9723	5.60063	18.8701
53501	53550	HNE_0065	HNE_0065	+	enoyl-CoA hydratase/isomerase family protein	15.2784	22.2557	9.41924	21.5658
53551	53600	HNE_0065	HNE_0065	+	enoyl-CoA hydratase/isomerase family protein	14.7826	18.4933	17.608	20.2889
53601	53650	HNE_0065	HNE_0065	+	enoyl-CoA hydratase/isomerase family protein	15.3714	17.7369	16.2079	16.3162
53651	53700	HNE_0065	HNE_0065	+	enoyl-CoA hydratase/isomerase family protein	14.6896	17.8762	10.183	12.3436
53701	53750	HNE_0066	hisF	-	imidazoleglycerol phosphate synthase, cyclase subunit	11.3736	15.8457	5.00662	6.17179
53751	53800	HNE_0066	hisF	-	imidazoleglycerol phosphate synthase, cyclase subunit	9.6691	15.3879	2.3336	5.17863
53801	53850	HNE_0066	hisF	-	imidazoleglycerol phosphate synthase, cyclase subunit	9.04929	16.2041	1.78202	8.22905
53851	53900	HNE_0066	hisF	-	imidazoleglycerol phosphate synthase, cyclase subunit	9.6691	17.7568	3.43675	10.8538
53901	53950	HNE_0066	hisF	-	imidazoleglycerol phosphate synthase, cyclase subunit	11.6835	16.1643	6.95836	12.6273
53951	54000	HNE_0066	hisF	-	imidazoleglycerol phosphate synthase, cyclase subunit	13.9768	18.4336	9.71624	15.0393
54001	54050	HNE_0066	hisF	-	imidazoleglycerol phosphate synthase, cyclase subunit	13.8528	21.1608	7.42508	13.4786
54051	54100	HNE_0066	hisF	-	imidazoleglycerol phosphate synthase, cyclase subunit	12.6442	20.5835	3.43675	9.71879
54101	54150	HNE_0066	hisF	-	imidazoleglycerol phosphate synthase, cyclase subunit	13.326	23.3108	1.69716	7.51965
54151	54200	HNE_0066	hisF	-	imidazoleglycerol phosphate synthase, cyclase subunit	12.9541	23.5297	1.86688	8.08717
54201	54250	HNE_0066	hisF	-	imidazoleglycerol phosphate synthase, cyclase subunit	13.6669	25.4209	4.28533	11.2795
54251	54300	HNE_0066	hisF	-	imidazoleglycerol phosphate synthase, cyclase subunit	15.7743	28.387	3.73375	12.3436
54301	54350	HNE_0066	hisF	-	imidazoleglycerol phosphate synthase, cyclase subunit	15.7123	26.675	1.90931	14.3299
54351	54400	HNE_0066	hisF	-	imidazoleglycerol phosphate synthase, cyclase subunit	15.2164	23.1515	4.62476	14.9684
54401	54450	HNE_0066	hisF	-	imidazoleglycerol phosphate synthase, cyclase subunit	17.1069	21.3997	10.1405	17.2384
54451	54500	HNE_0066	hisF	-	imidazoleglycerol phosphate synthase, cyclase subunit	18.5944	20.922	22.8692	21.9914
54501	54550					17.1069	19.0109	37.3375	21.7077
54551	54600					17.5098	10.9288	42.2593	16.0325
54601	54650	HNE_0067	HNE_0067	+	hypothetical protein	19.6481	7.08679	30.5913	9.43503
54651	54700	HNE_0067	HNE_0067	+	hypothetical protein	26.2801	13.1583	12.8984	5.17863
54701	54750	HNE_0067	HNE_0067	+	hypothetical protein	42.1784	13.4968	3.69132	2.8376
54751	54800	HNE_0067	HNE_0067	+	hypothetical protein	91.6395	13.4768	2.67303	6.95213
54801	54850	HNE_0067	HNE_0067	+	hypothetical protein	166.544	12.4019	12.1347	12.2017
54851	54900					187.897	8.65942	22.8268	13.2658
54901	54950	HNE_0068	HNE_0068	+	putative diguanylate cyclase	157.867	9.43578	24.6513	14.188
54951	55000	HNE_0068	HNE_0068	+	putative diguanylate cyclase	111.753	10.8293	26.7303	14.6137
55001	55050	HNE_0068	HNE_0068	+	putative diguanylate cyclase	53.0561	9.31634	29.3184	15.2521
55051	55100	HNE_0068	HNE_0068	+	putative diguanylate cyclase	25.2884	14.0541	23.8451	18.4444
55101	55150	HNE_0068	HNE_0068	+	putative diguanylate cyclase	19.5861	18.8118	18.5839	19.2248
55151	55200	HNE_0068	HNE_0068	+	putative diguanylate cyclase	16.4561	19.0507	14.5531	19.6504
55201	55250	HNE_0068	HNE_0068	+	putative diguanylate cyclase	16.3941	21.6784	10.0981	21.9914
55251	55300	HNE_0068	HNE_0068	+	putative diguanylate cyclase	15.0305	16.9406	12.2196	18.3025
55301	55350	HNE_0068	HNE_0068	+	putative diguanylate cyclase	12.1794	13.019	15.7412	12.6983
55351	55400	HNE_0068	HNE_0068	+	putative diguanylate cyclase	9.51415	14.6513	9.5041	9.36409
55401	55450	HNE_0068	HNE_0068	+	putative diguanylate cyclase	6.19814	12.4815	1.90931	3.83077
55451	55500	HNE_0068	HNE_0068	+	putative diguanylate cyclase	4.02879	10.7098	0.339432	0.567521
55501	55550	HNE_0068	HNE_0068	+	putative diguanylate cyclase	10.2579	13.5764	2.29117	7.23589
55551	55600	HNE_0068	HNE_0068	+	putative diguanylate cyclase	27.5817	15.4476	7.84937	14.0461
55601	55650	HNE_0068	HNE_0068	+	putative diguanylate cyclase	59.1613	12.9792	17.5232	13.7624
55651	55700	HNE_0068	HNE_0068	+	putative diguanylate cyclase	77.3838	11.4862	20.7478	14.3299
55701	55750					127.496	6.27062	23.1238	12.6273
55751	55800					139.458	1.31384	29.0639	11.2795
55801	55850					96.3811	3.5434	40.053	11.7761
55851	55900					73.9438	5.29519	60.1219	11.9179
55901	55950					45.1845	6.78819	65.8498	14.1171
55951	56000	HNE_0069	HNE_0069	+	conserved hypothetical protein	30.2779	4.55864	57.3216	13.8333
56001	56050	HNE_0069	HNE_0069	+	conserved hypothetical protein	25.2884	1.7916	39.4165	11.847
56051	56100	HNE_0069	HNE_0069	+	conserved hypothetical protein	22.2513	6.90763	25.5847	14.188
56101	56150	HNE_0069	HNE_0069	+	conserved hypothetical protein	17.7577	8.0025	24.4391	16.6
56151	56200	HNE_0069	HNE_0069	+	conserved hypothetical protein	14.1318	8.46035	20.5356	19.0119
56201	56250	HNE_0070	hisA	-	phosphoribosylformimino-5-aminoimidazole carboxamide ribotide isomerase	14.6896	14.4125	15.7836	19.5795
56251	56300	HNE_0070	hisA	-	phosphoribosylformimino-5-aminoimidazole carboxamide ribotide isomerase	15.5573	18.7919	12.7287	17.6641
56301	56350	HNE_0070	hisA	-	phosphoribosylformimino-5-aminoimidazole carboxamide ribotide isomerase	15.6813	22.0765	7.55236	16.6
56351	56400	HNE_0070	hisA	-	phosphoribosylformimino-5-aminoimidazole carboxamide ribotide isomerase	15.1854	23.8482	8.57066	15.394
56401	56450	HNE_0070	hisA	-	phosphoribosylformimino-5-aminoimidazole carboxamide ribotide isomerase	14.2867	26.4162	9.07981	15.7487
56451	56500	HNE_0070	hisA	-	phosphoribosylformimino-5-aminoimidazole carboxamide ribotide isomerase	13.357	27.1727	6.61893	14.3299
56501	56550	HNE_0070	hisA	-	phosphoribosylformimino-5-aminoimidazole carboxamide ribotide isomerase	12.8921	25.4408	4.58233	13.6914
56551	56600	HNE_0070	hisA	-	phosphoribosylformimino-5-aminoimidazole carboxamide ribotide isomerase	13.7289	24.8436	3.98833	15.4649
56601	56650	HNE_0070	hisA	-	phosphoribosylformimino-5-aminoimidazole carboxamide ribotide isomerase	13.326	23.689	3.13975	13.3367
56651	56700	HNE_0070	hisA	-	phosphoribosylformimino-5-aminoimidazole carboxamide ribotide isomerase	13.512	21.8576	2.24874	9.86067
56701	56750	HNE_0070	hisA	-	phosphoribosylformimino-5-aminoimidazole carboxamide ribotide isomerase	13.233	19.8868	2.24874	7.30683
56751	56800	HNE_0070	hisA	-	phosphoribosylformimino-5-aminoimidazole carboxamide ribotide isomerase	12.4583	19.8868	2.67303	5.74615
56801	56850	HNE_0070	hisA	-	phosphoribosylformimino-5-aminoimidazole carboxamide ribotide isomerase	12.2413	21.4196	4.2429	10.0026
56851	56900	HNE_0070	hisA	-	phosphoribosylformimino-5-aminoimidazole carboxamide ribotide isomerase	13.0781	21.6983	8.69795	14.0461
56901	56950	HNE_0070	hisA	-	phosphoribosylformimino-5-aminoimidazole carboxamide ribotide isomerase	14.6896	19.6678	11.7104	13.9043
56951	57000	HNE_0071	hisH	-	imidazoleglycerol phosphate synthase, glutamine amidotransferase subunit	13.419	19.0905	8.82523	13.9752
57001	57050	HNE_0071	hisH	-	imidazoleglycerol phosphate synthase, glutamine amidotransferase subunit	11.8694	19.6877	6.15221	12.2017
57051	57100	HNE_0071	hisH	-	imidazoleglycerol phosphate synthase, glutamine amidotransferase subunit	11.1876	18.4734	7.84937	11.4214
57101	57150	HNE_0071	hisH	-	imidazoleglycerol phosphate synthase, glutamine amidotransferase subunit	10.072	19.2896	8.95252	11.7051
57151	57200	HNE_0071	hisH	-	imidazoleglycerol phosphate synthase, glutamine amidotransferase subunit	9.42118	19.4887	5.64306	10.3573
57201	57250	HNE_0071	hisH	-	imidazoleglycerol phosphate synthase, glutamine amidotransferase subunit	10.9087	20.2053	3.39432	8.79657
57251	57300	HNE_0071	hisH	-	imidazoleglycerol phosphate synthase, glutamine amidotransferase subunit	12.5822	22.2358	4.15804	7.30683
57301	57350	HNE_0071	hisH	-	imidazoleglycerol phosphate synthase, glutamine amidotransferase subunit	11.3116	22.196	6.66135	7.87435
57351	57400	HNE_0071	hisH	-	imidazoleglycerol phosphate synthase, glutamine amidotransferase subunit	11.3116	21.9173	7.50993	7.73247
57401	57450	HNE_0071	hisH	-	imidazoleglycerol phosphate synthase, glutamine amidotransferase subunit	12.4273	21.4793	4.15804	4.68205
57451	57500	HNE_0071	hisH	-	imidazoleglycerol phosphate synthase, glutamine amidotransferase subunit	11.2806	18.1947	1.14558	2.34102
57501	57550	HNE_0071	hisH	-	imidazoleglycerol phosphate synthase, glutamine amidotransferase subunit	11.9314	16.2439	4.20047	6.17179
57551	57600	HNE_0071	hisH	-	imidazoleglycerol phosphate synthase, glutamine amidotransferase subunit	11.2806	15.7661	14.7229	11.847
57601	57650					12.2413	14.7509	34.2402	16.0325
57651	57700	HNE_0072	HNE_0072	+	putative transporter	14.5037	12.8	42.5139	17.4513
57701	57750	HNE_0072	HNE_0072	+	putative transporter	13.7909	13.875	29.3609	15.8196
57751	57800	HNE_0072	HNE_0072	+	putative transporter	12.8611	18.0156	14.7229	17.9478
57801	57850	HNE_0072	HNE_0072	+	putative transporter	13.419	20.1257	8.57066	19.6504
57851	57900	HNE_0072	HNE_0072	+	putative transporter	13.264	20.265	7.08564	19.8632
57901	57950	HNE_0072	HNE_0072	+	putative transporter	13.0781	21.1608	6.53407	19.1538
57951	58000	HNE_0072	HNE_0072	+	putative transporter	14.0388	17.6573	5.98249	15.394
58001	58050	HNE_0072	HNE_0072	+	putative transporter	14.3797	15.149	6.53407	11.4214
58051	58100	HNE_0072	HNE_0072	+	putative transporter	14.1937	16.5425	9.67381	10.9957
58101	58150	HNE_0072	HNE_0072	+	putative transporter	15.4644	12.1033	13.2379	14.6846
58151	58200	HNE_0072	HNE_0072	+	putative transporter	16.549	9.41588	14.935	15.9615
58201	58250	HNE_0072	HNE_0072	+	putative transporter	15.7433	13.3375	11.5831	16.529
58251	58300	HNE_0072	HNE_0072	+	putative transporter	16.3011	17.2193	8.82523	16.8128
58301	58350	HNE_0072	HNE_0072	+	putative transporter	16.4871	12.3621	11.965	14.6846
58351	58400	HNE_0072	HNE_0072	+	putative transporter	15.8982	13.7555	18.8809	15.394
58401	58450	HNE_0072	HNE_0072	+	putative transporter	15.0615	18.0753	22.9965	18.7991
58451	58500	HNE_0072	HNE_0072	+	putative transporter	15.2164	17.7966	25.6271	20.9983
58501	58550	HNE_0072	HNE_0072	+	putative transporter	15.8982	20.3646	22.8692	22.3461
58551	58600	HNE_0072	HNE_0072	+	putative transporter	14.7206	22.5941	12.6863	20.9273
58601	58650	HNE_0072	HNE_0072	+	putative transporter	13.7289	24.1468	7.80694	18.5863
58651	58700	HNE_0072	HNE_0072	+	putative transporter	13.481	24.764	8.10394	18.7282
58701	58750	HNE_0072	HNE_0072	+	putative transporter	14.6276	24.6047	9.8011	20.8564
58751	58800	HNE_0072	HNE_0072	+	putative transporter	14.6276	21.9571	13.0681	20.9983
58801	58850	HNE_0072	HNE_0072	+	putative transporter	14.2557	22.9126	15.8684	22.3461
58851	58900	HNE_0072	HNE_0072	+	putative transporter	15.2784	23.4899	11.2861	20.2179
58901	58950	HNE_0072	HNE_0072	+	putative transporter	14.7516	23.0719	5.38848	15.8196
58951	59000	HNE_0072	HNE_0072	+	putative transporter	14.6586	22.7136	4.45505	13.6914
59001	59050	HNE_0073	hisB	-	imidazoleglycerol phosphate dehydratase	15.8053	21.1409	3.52161	10.3573
59051	59100	HNE_0073	hisB	-	imidazoleglycerol phosphate dehydratase	15.2474	17.4184	7.08564	10.9248
59101	59150	HNE_0073	hisB	-	imidazoleglycerol phosphate dehydratase	15.3404	15.3481	15.6139	13.6205
59151	59200	HNE_0073	hisB	-	imidazoleglycerol phosphate dehydratase	15.5263	13.4968	23.7602	15.3231
59201	59250	HNE_0073	hisB	-	imidazoleglycerol phosphate dehydratase	14.4417	13.656	23.3784	16.4581
59251	59300	HNE_0073	hisB	-	imidazoleglycerol phosphate dehydratase	14.5346	16.1842	20.3659	20.2889
59301	59350	HNE_0073	hisB	-	imidazoleglycerol phosphate dehydratase	16.1152	17.8364	18.8809	21.4239
59351	59400	HNE_0073	hisB	-	imidazoleglycerol phosphate dehydratase	19.3072	17.8961	18.8809	19.9342
59401	59450	HNE_0073	hisB	-	imidazoleglycerol phosphate dehydratase	22.7162	15.8059	19.8568	19.4376
59451	59500	HNE_0073	hisB	-	imidazoleglycerol phosphate dehydratase	34.0278	10.8492	28.2577	19.0829
59501	59550	HNE_0073	hisB	-	imidazoleglycerol phosphate dehydratase	56.2481	8.0025	32.543	17.2384
59551	59600	HNE_0073	hisB	-	imidazoleglycerol phosphate dehydratase	74.0678	9.91354	34.5796	16.8837
59601	59650	HNE_0073	hisB	-	imidazoleglycerol phosphate dehydratase	90.5859	5.61369	33.6038	14.6846
59651	59700	HNE_0074	HNE_0074	+	putative diguanylate cyclase	90.4929	3.30451	32.0339	14.8974
59701	59750	HNE_0074	HNE_0074	+	putative diguanylate cyclase	67.5598	6.94744	36.9132	18.4444
59751	59800	HNE_0074	HNE_0074	+	putative diguanylate cyclase	43.294	7.30576	32.1612	19.5085
59801	59850	HNE_0074	HNE_0074	+	putative diguanylate cyclase	23.274	7.1266	24.3543	19.2957
59851	59900	HNE_0074	HNE_0074	+	putative diguanylate cyclase	16.3321	7.00716	21.2145	16.3162
59901	59950	HNE_0074	HNE_0074	+	putative diguanylate cyclase	16.0222	12.1232	19.9416	15.6068
59951	60000	HNE_0074	HNE_0074	+	putative diguanylate cyclase	15.0305	18.5531	17.8626	18.2316
60001	60050	HNE_0074	HNE_0074	+	putative diguanylate cyclase	12.9851	18.7521	11.5831	18.0897
60051	60100	HNE_0074	HNE_0074	+	putative diguanylate cyclase	13.326	21.34	7.1705	18.5154
60101	60150	HNE_0074	HNE_0074	+	putative diguanylate cyclase	15.3714	22.415	10.5224	20.8564
60151	60200	HNE_0074	HNE_0074	+	putative diguanylate cyclase	15.0925	22.8728	13.3227	22.1333
60201	60250	HNE_0074	HNE_0074	+	putative diguanylate cyclase	15.2784	23.052	17.9475	20.5017
60251	60300	HNE_0074	HNE_0074	+	putative diguanylate cyclase	14.5966	21.4993	16.123	17.3094
60301	60350	HNE_0074	HNE_0074	+	putative diguanylate cyclase	13.8838	23.0719	11.4983	17.806
60351	60400	HNE_0074	HNE_0074	+	putative diguanylate cyclase	14.9995	24.764	10.3102	18.7991
60401	60450	HNE_0074	HNE_0074	+	putative diguanylate cyclase	14.9685	24.1668	11.965	17.6641
60451	60500	HNE_0074	HNE_0074	+	putative diguanylate cyclase	15.5883	24.4255	12.0498	18.6572
60501	60550	HNE_0074	HNE_0074	+	putative diguanylate cyclase	15.8053	25.4209	12.5166	20.9273
60551	60600	HNE_0074	HNE_0074	+	putative diguanylate cyclase	17.1689	26.4162	15.3169	21.4949
60601	60650	HNE_0074	HNE_0074	+	putative diguanylate cyclase	18.0986	26.894	12.6438	20.3598
60651	60700	HNE_0074	HNE_0074	+	putative diguanylate cyclase	15.2474	23.251	7.42508	16.1034
60701	60750	HNE_0074	HNE_0074	+	putative diguanylate cyclase	12.9541	20.3646	4.58233	13.1239
60751	60800	HNE_0074	HNE_0074	+	putative diguanylate cyclase	13.1711	19.9266	5.89763	12.3436
60801	60850	HNE_0074	HNE_0074	+	putative diguanylate cyclase	13.202	16.7814	12.6014	12.1308
60851	60900	HNE_0074	HNE_0074	+	putative diguanylate cyclase	13.45	19.0109	13.9591	15.394
60901	60950	HNE_0074	HNE_0074	+	putative diguanylate cyclase	13.7909	22.6937	12.6438	18.2316
60951	61000	HNE_0074	HNE_0074	+	putative diguanylate cyclase	14.3177	23.1515	11.8377	18.941
61001	61050	HNE_0074	HNE_0074	+	putative diguanylate cyclase	14.8446	24.5052	10.3951	19.7213
61051	61100	HNE_0074	HNE_0074	+	putative diguanylate cyclase	14.5346	23.3705	9.92839	21.2111
61101	61150	HNE_0074	HNE_0074	+	putative diguanylate cyclase	14.2867	22.6937	12.3468	21.282
61151	61200	HNE_0074	HNE_0074	+	putative diguanylate cyclase	16.2391	19.2498	13.2379	19.1538
61201	61250	HNE_0074	HNE_0074	+	putative diguanylate cyclase	18.3155	16.7216	12.5166	18.4444
61251	61300	HNE_0074	HNE_0074	+	putative diguanylate cyclase	17.3858	21.0613	10.3102	19.3666
61301	61350	HNE_0074	HNE_0074	+	putative diguanylate cyclase	15.8672	22.614	11.6255	19.2248
61351	61400	HNE_0074	HNE_0074	+	putative diguanylate cyclase	16.8899	23.4302	12.1347	19.7213
61401	61450	HNE_0074	HNE_0074	+	putative diguanylate cyclase	17.3548	22.6737	11.4558	20.7855
61451	61500	HNE_0074	HNE_0074	+	putative diguanylate cyclase	16.797	21.2007	11.7104	19.6504
61501	61550	HNE_0075	HNE_0075	-	putative acetyltransferase	16.828	21.758	12.8984	18.8701
61551	61600	HNE_0075	HNE_0075	-	putative acetyltransferase	15.8672	20.9618	13.9167	17.5931
61601	61650	HNE_0075	HNE_0075	-	putative acetyltransferase	14.0388	20.1058	11.4134	15.1812
61651	61700	HNE_0075	HNE_0075	-	putative acetyltransferase	14.5966	21.9969	8.14637	15.9615
61701	61750	HNE_0075	HNE_0075	-	putative acetyltransferase	14.8136	22.415	8.52823	15.1812
61751	61800	HNE_0075	HNE_0075	-	putative acetyltransferase	14.4107	20.3048	11.2013	13.053
61801	61850	HNE_0075	HNE_0075	-	putative acetyltransferase	13.8219	21.5988	6.8735	12.8402
61851	61900	HNE_0075	HNE_0075	-	putative acetyltransferase	13.1091	22.3353	3.35189	13.3367
61901	61950	HNE_0075	HNE_0075	-	putative acetyltransferase	13.45	20.9817	7.46751	17.6641
61951	62000	HNE_0075	HNE_0075	-	putative acetyltransferase	14.1008	20.8622	13.45	19.1538
62001	62050	HNE_0076	HNE_0076	-	conserved hypothetical protein	13.7909	19.0109	15.8684	16.8128
62051	62100	HNE_0076	HNE_0076	-	conserved hypothetical protein	13.6359	15.5272	16.9716	17.6641
62101	62150	HNE_0076	HNE_0076	-	conserved hypothetical protein	14.7826	16.1244	12.8984	19.7923
62151	62200	HNE_0076	HNE_0076	-	conserved hypothetical protein	13.9148	20.703	11.6255	20.8564
62201	62250	HNE_0076	HNE_0076	-	conserved hypothetical protein	14.7826	23.2112	17.4808	22.2752
62251	62300	HNE_0076	HNE_0076	-	conserved hypothetical protein	15.9912	19.1304	14.044	22.7008
62301	62350	HNE_0076	HNE_0076	-	conserved hypothetical protein	15.4334	19.0706	12.6438	20.7145
62351	62400	HNE_0076	HNE_0076	-	conserved hypothetical protein	14.7826	22.3154	16.8019	20.5726
62401	62450	HNE_0076	HNE_0076	-	conserved hypothetical protein	15.6503	18.2146	15.5714	19.2248
62451	62500	HNE_0077	HNE_0077	-	hypothetical protein	15.8363	17.2193	14.8077	18.3735
62501	62550	HNE_0077	HNE_0077	-	hypothetical protein	14.8446	18.2545	10.6073	17.5222
62551	62600	HNE_0077	HNE_0077	-	hypothetical protein	13.0161	16.642	4.92177	14.5427
62601	62650	HNE_0077	HNE_0077	-	hypothetical protein	13.5739	16.0448	7.34022	14.5427
62651	62700	HNE_0077	HNE_0077	-	hypothetical protein	14.9995	15.7064	15.3593	16.3162
62701	62750	HNE_0077	HNE_0077	-	hypothetical protein	15.4644	13.6361	17.0565	17.9478
62751	62800	HNE_0077	HNE_0077	-	hypothetical protein	16.4871	12.5014	17.608	18.3025
62801	62850	HNE_0077	HNE_0077	-	hypothetical protein	17.8507	13.9745	24.227	20.3598
62851	62900					17.6027	16.8809	29.2336	23.1265
62901	62950	HNE_0078	mclA	-	malyl-CoA lyase	16.611	20.1456	25.6695	25.0419
62951	63000	HNE_0078	mclA	-	malyl-CoA lyase	16.9829	14.8106	17.3535	21.8496
63001	63050	HNE_0078	mclA	-	malyl-CoA lyase	16.797	15.4078	12.8136	18.4444
63051	63100	HNE_0078	mclA	-	malyl-CoA lyase	17.1689	22.2756	10.3951	20.0051
63101	63150	HNE_0078	mclA	-	malyl-CoA lyase	16.4251	23.251	11.5831	19.5795
63151	63200	HNE_0078	mclA	-	malyl-CoA lyase	16.0532	24.2663	11.9226	19.0119
63201	63250	HNE_0078	mclA	-	malyl-CoA lyase	15.0305	25.2218	8.1888	16.6
63251	63300	HNE_0078	mclA	-	malyl-CoA lyase	14.3487	26.1375	7.29779	17.3094
63301	63350	HNE_0078	mclA	-	malyl-CoA lyase	15.9602	25.2417	6.53407	18.3735
63351	63400	HNE_0078	mclA	-	malyl-CoA lyase	16.3011	24.8237	7.29779	17.3803
63401	63450	HNE_0078	mclA	-	malyl-CoA lyase	14.5037	24.6644	7.55236	20.147
63451	63500	HNE_0078	mclA	-	malyl-CoA lyase	14.6276	21.8576	9.16467	20.3598
63501	63550	HNE_0078	mclA	-	malyl-CoA lyase	14.8446	19.0109	13.747	18.6572
63551	63600	HNE_0078	mclA	-	malyl-CoA lyase	14.1628	17.7369	14.4683	17.6641
63601	63650	HNE_0078	mclA	-	malyl-CoA lyase	13.8838	15.9453	18.0323	18.3735
63651	63700	HNE_0078	mclA	-	malyl-CoA lyase	13.481	12.9991	18.0323	17.9478
63701	63750	HNE_0078	mclA	-	malyl-CoA lyase	13.419	15.5671	12.4317	16.3162
63751	63800	HNE_0078	mclA	-	malyl-CoA lyase	13.9768	18.5929	9.58896	18.4444
63801	63850	HNE_0078	mclA	-	malyl-CoA lyase	14.4727	18.8118	10.3527	20.6436
63851	63900	HNE_0078	mclA	-	malyl-CoA lyase	13.9458	15.9055	11.9226	20.7145
63901	63950	HNE_0078	mclA	-	malyl-CoA lyase	14.2247	15.5073	14.7229	19.7213
63951	64000	HNE_0078	mclA	-	malyl-CoA lyase	14.3487	15.4675	19.6446	19.3666
64001	64050					13.388	15.5671	25.7968	19.0119
64051	64100	HNE_0079	HNE_0079	+	conserved hypothetical protein	13.8838	11.2672	29.1912	15.8906
64101	64150	HNE_0079	HNE_0079	+	conserved hypothetical protein	15.9602	8.61961	27.5789	14.9684
64151	64200	HNE_0079	HNE_0079	+	conserved hypothetical protein	16.2081	11.1876	21.6388	14.3299
64201	64250	HNE_0079	HNE_0079	+	conserved hypothetical protein	13.481	12.8597	13.8319	15.1812
64251	64300	HNE_0079	HNE_0079	+	conserved hypothetical protein	12.7062	16.2837	10.2678	17.5222
64301	64350	HNE_0080	xerD	-	tyrosine recombinase XerD	14.0698	16.861	10.6073	18.4444
64351	64400	HNE_0080	xerD	-	tyrosine recombinase XerD	13.9458	17.3985	19.1355	18.5154
64401	64450	HNE_0080	xerD	-	tyrosine recombinase XerD	15.3714	19.7674	19.8568	18.1607
64451	64500	HNE_0080	xerD	-	tyrosine recombinase XerD	15.4954	19.6479	11.8377	19.8632
64501	64550	HNE_0080	xerD	-	tyrosine recombinase XerD	14.0388	20.8025	10.183	20.9273
64551	64600	HNE_0080	xerD	-	tyrosine recombinase XerD	14.0698	17.5378	11.668	18.0897
64601	64650	HNE_0080	xerD	-	tyrosine recombinase XerD	13.0781	15.4675	15.4866	17.4513
64651	64700	HNE_0080	xerD	-	tyrosine recombinase XerD	13.45	20.8821	11.4558	19.6504
64701	64750	HNE_0080	xerD	-	tyrosine recombinase XerD	14.9065	23.1316	11.074	19.8632
64751	64800	HNE_0080	xerD	-	tyrosine recombinase XerD	15.2474	24.7042	10.8618	18.7282
64801	64850	HNE_0080	xerD	-	tyrosine recombinase XerD	14.9685	23.3904	8.4858	19.1538
64851	64900	HNE_0080	xerD	-	tyrosine recombinase XerD	14.3797	22.5145	6.44921	19.0119
64901	64950	HNE_0080	xerD	-	tyrosine recombinase XerD	13.419	21.9969	6.36435	15.1812
64951	65000	HNE_0080	xerD	-	tyrosine recombinase XerD	13.326	20.7627	9.03738	11.5632
65001	65050	HNE_0080	xerD	-	tyrosine recombinase XerD	14.1937	22.5344	7.38265	13.6914
65051	65100	HNE_0080	xerD	-	tyrosine recombinase XerD	16.0222	23.7487	6.40678	17.0966
65101	65150	HNE_0080	xerD	-	tyrosine recombinase XerD	18.7184	23.1714	15.232	18.2316
65151	65200	HNE_0080	xerD	-	tyrosine recombinase XerD	18.5634	22.415	20.8751	19.4376
65201	65250	HNE_0080	xerD	-	tyrosine recombinase XerD	19.4932	20.6433	19.0931	20.5017
65251	65300					18.2535	18.1748	17.3535	18.2316
65301	65350					15.5883	15.2485	17.6929	18.3735
65351	65400					14.6276	9.13718	30.6337	18.3025
65401	65450					14.7826	10.3316	43.4049	14.6137
65451	65500					13.264	10.6103	42.8109	12.3436
65501	65550	HNE_0081	aroK	+	shikimate kinase	12.9231	10.3714	26.603	13.9043
65551	65600	HNE_0081	aroK	+	shikimate kinase	13.5429	15.6268	10.6073	17.2384
65601	65650	HNE_0081	aroK	+	shikimate kinase	12.1794	14.6115	10.48	19.0829
65651	65700	HNE_0081	aroK	+	shikimate kinase	11.4356	13.6361	11.668	19.2248
65701	65750	HNE_0081	aroK	+	shikimate kinase	10.9707	16.9207	9.58896	17.3803
65751	65800	HNE_0081	aroK	+	shikimate kinase	10.3509	18.6725	7.80694	15.5359
65801	65850	HNE_0081	aroK	+	shikimate kinase	10.5368	17.9957	6.27949	14.6137
65851	65900	HNE_0081	aroK	+	shikimate kinase	11.0327	19.2697	3.64889	14.8974
65901	65950	HNE_0081	aroK	+	shikimate kinase	12.8302	20.6433	5.5582	15.4649
65951	66000	HNE_0081	aroK	+	shikimate kinase	14.7206	19.1503	8.61309	14.4008
66001	66050	HNE_0081	aroK	+	shikimate kinase	14.1937	12.1033	10.9891	13.1239
66051	66100	HNE_0081	aroK	+	shikimate kinase	15.2474	16.3633	16.9292	17.806
66101	66150	HNE_0082	aroB	+	3-dehydroquinate synthase	14.8446	24.5251	14.935	19.7923
66151	66200	HNE_0082	aroB	+	3-dehydroquinate synthase	14.9685	23.9876	9.03738	19.5795
66201	66250	HNE_0082	aroB	+	3-dehydroquinate synthase	15.4644	24.9829	8.10394	20.2889
66251	66300	HNE_0082	aroB	+	3-dehydroquinate synthase	14.7826	24.4255	9.5041	21.1402
66301	66350	HNE_0082	aroB	+	3-dehydroquinate synthase	16.1462	24.744	12.1771	21.5658
66351	66400	HNE_0082	aroB	+	3-dehydroquinate synthase	14.6586	24.963	7.8918	18.4444
66401	66450	HNE_0082	aroB	+	3-dehydroquinate synthase	13.7289	24.107	5.47334	18.941
66451	66500	HNE_0082	aroB	+	3-dehydroquinate synthase	13.9148	23.6293	7.12807	19.7213
66501	66550	HNE_0082	aroB	+	3-dehydroquinate synthase	13.388	21.6386	9.37681	19.2248
66551	66600	HNE_0082	aroB	+	3-dehydroquinate synthase	15.1235	22.9325	8.99495	20.6436
66601	66650	HNE_0082	aroB	+	3-dehydroquinate synthase	13.7909	17.5776	8.10394	18.0188
66651	66700	HNE_0082	aroB	+	3-dehydroquinate synthase	14.3797	14.074	8.65552	16.8837
66701	66750	HNE_0082	aroB	+	3-dehydroquinate synthase	15.3094	20.265	9.07981	18.3025
66751	66800	HNE_0082	aroB	+	3-dehydroquinate synthase	13.326	21.6386	12.8136	15.5359
66801	66850	HNE_0082	aroB	+	3-dehydroquinate synthase	13.295	18.1151	12.9408	13.1239
66851	66900	HNE_0082	aroB	+	3-dehydroquinate synthase	12.8302	18.2744	9.63139	14.1171
66901	66950	HNE_0082	aroB	+	3-dehydroquinate synthase	11.9934	20.1456	3.47918	11.1376
66951	67000	HNE_0082	aroB	+	3-dehydroquinate synthase	11.6525	18.5929	2.24874	7.09401
67001	67050	HNE_0082	aroB	+	3-dehydroquinate synthase	14.3177	16.8212	3.60647	9.78973
67051	67100	HNE_0082	aroB	+	3-dehydroquinate synthase	16.8899	15.5671	6.02492	12.6273
67101	67150	HNE_0082	aroB	+	3-dehydroquinate synthase	18.0056	14.3926	11.371	12.6273
67151	67200	HNE_0082	aroB	+	3-dehydroquinate synthase	20.175	7.26595	17.3959	10.712
67201	67250	HNE_0083	HNE_0083	+	CBS/transporter domain protein	21.0427	0.796269	18.7112	10.0735
67251	67300	HNE_0083	HNE_0083	+	CBS/transporter domain protein	20.02	7.18632	18.4142	14.3299
67301	67350	HNE_0083	HNE_0083	+	CBS/transporter domain protein	16.1462	12.8796	16.0382	16.6709
67351	67400	HNE_0083	HNE_0083	+	CBS/transporter domain protein	15.2164	11.0084	16.42	16.9547
67401	67450	HNE_0083	HNE_0083	+	CBS/transporter domain protein	15.7743	13.1982	17.5656	17.5931
67451	67500	HNE_0083	HNE_0083	+	CBS/transporter domain protein	13.264	16.9008	14.6804	17.0966
67501	67550	HNE_0083	HNE_0083	+	CBS/transporter domain protein	12.7682	14.3926	13.747	16.2453
67551	67600	HNE_0083	HNE_0083	+	CBS/transporter domain protein	13.388	16.0249	13.4924	17.3094
67601	67650	HNE_0083	HNE_0083	+	CBS/transporter domain protein	13.388	16.0249	10.183	16.8128
67651	67700	HNE_0083	HNE_0083	+	CBS/transporter domain protein	13.326	14.9898	10.0557	15.4649
67701	67750	HNE_0083	HNE_0083	+	CBS/transporter domain protein	13.7289	18.7919	8.61309	18.1607
67751	67800	HNE_0083	HNE_0083	+	CBS/transporter domain protein	14.0078	17.5577	10.3102	19.4376
67801	67850	HNE_0083	HNE_0083	+	CBS/transporter domain protein	14.5346	12.5213	15.7836	18.941
67851	67900	HNE_0083	HNE_0083	+	CBS/transporter domain protein	15.6813	14.7509	16.0382	20.2889
67901	67950	HNE_0083	HNE_0083	+	CBS/transporter domain protein	14.8755	14.512	17.9475	17.3094
67951	68000	HNE_0083	HNE_0083	+	CBS/transporter domain protein	14.9685	14.3328	21.8934	17.0966
68001	68050	HNE_0083	HNE_0083	+	CBS/transporter domain protein	15.6193	18.1947	18.6688	22.7718
68051	68100	HNE_0083	HNE_0083	+	CBS/transporter domain protein	15.7123	19.0308	18.3718	24.1906
68101	68150	HNE_0083	HNE_0083	+	CBS/transporter domain protein	15.8363	18.6128	17.6929	22.2043
68151	68200	HNE_0083	HNE_0083	+	CBS/transporter domain protein	16.704	18.4137	11.0315	21.1402
68201	68250	HNE_0083	HNE_0083	+	CBS/transporter domain protein	17.0449	21.8974	8.44337	21.2111
68251	68300	HNE_0083	HNE_0083	+	CBS/transporter domain protein	15.8982	22.4349	8.1888	19.2957
68301	68350	HNE_0083	HNE_0083	+	CBS/transporter domain protein	15.1545	21.5391	14.2986	19.1538
68351	68400	HNE_0083	HNE_0083	+	CBS/transporter domain protein	15.3404	21.9372	16.8867	21.2111
68401	68450	HNE_0083	HNE_0083	+	CBS/transporter domain protein	14.7516	20.1655	13.6197	19.7213
68451	68500	HNE_0083	HNE_0083	+	CBS/transporter domain protein	14.2867	20.4243	11.074	17.4513
68501	68550	HNE_0084	HNE_0084	-	BolA family protein	13.512	21.2604	7.67965	16.6
68551	68600	HNE_0084	HNE_0084	-	BolA family protein	13.264	20.2849	7.84937	17.6641
68601	68650	HNE_0084	HNE_0084	-	BolA family protein	14.3487	17.6373	10.2254	18.4444
68651	68700	HNE_0084	HNE_0084	-	BolA family protein	16.0532	15.7263	15.0199	20.4307
68701	68750	HNE_0084	HNE_0084	-	BolA family protein	20.4539	11.6852	41.835	18.5154
68751	68800	HNE_0084	HNE_0084	-	BolA family protein	21.8794	6.58912	75.7358	12.7692
68801	68850	HNE_0085	HNE_0085	+	DnaJ domain protein	19.2142	8.95802	65.468	8.22905
68851	68900	HNE_0085	HNE_0085	+	DnaJ domain protein	17.7887	13.6958	24.2694	9.15127
68901	68950	HNE_0085	HNE_0085	+	DnaJ domain protein	16.4561	17.7767	4.70962	11.1376
68951	69000	HNE_0085	HNE_0085	+	DnaJ domain protein	13.481	19.0706	5.17634	10.3573
69001	69050	HNE_0085	HNE_0085	+	DnaJ domain protein	11.9934	20.0461	7.80694	8.72563
69051	69100	HNE_0085	HNE_0085	+	DnaJ domain protein	12.9541	21.6386	6.19464	6.73931
69101	69150	HNE_0085	HNE_0085	+	DnaJ domain protein	12.7372	20.7229	2.07902	5.17863
69151	69200	HNE_0085	HNE_0085	+	DnaJ domain protein	11.6835	19.429	1.44259	6.59743
69201	69250	HNE_0085	HNE_0085	+	DnaJ domain protein	13.326	19.8868	9.84353	8.93845
69251	69300	HNE_0085	HNE_0085	+	DnaJ domain protein	15.3094	17.5975	19.2628	11.3504
69301	69350	HNE_0085	HNE_0085	+	DnaJ domain protein	13.8219	15.8258	16.9292	12.2017
69351	69400	HNE_0085	HNE_0085	+	DnaJ domain protein	12.9541	16.6221	15.9109	12.8402
69401	69450	HNE_0085	HNE_0085	+	DnaJ domain protein	13.0161	13.2977	15.3169	12.1308
69451	69500					12.9231	11.0681	7.00079	8.93845
69501	69550					13.9148	10.0131	8.10394	7.80341
69551	69600					18.1606	6.39006	19.3052	9.43503
69601	69650					26.59	3.34433	27.4516	10.2154
69651	69700					39.8231	1.41338	36.4889	10.9248
69701	69750					47.5398	0.258787	43.1079	11.847
69751	69800					49.5851	0.318507	45.9506	13.8333
69801	69850	HNE_0086	HNE_0086	+	spore coat family protein	47.5088	1.4731	32.7552	15.394
69851	69900	HNE_0086	HNE_0086	+	spore coat family protein	34.8336	8.55989	19.0506	16.4581
69901	69950	HNE_0086	HNE_0086	+	spore coat family protein	22.0344	12.6607	14.5956	16.9547
69951	70000	HNE_0086	HNE_0086	+	spore coat family protein	16.1462	12.601	12.856	19.7923
70001	70050	HNE_0086	HNE_0086	+	spore coat family protein	13.6979	16.6022	11.965	21.0692
70051	70100	HNE_0086	HNE_0086	+	spore coat family protein	12.9851	18.5531	12.4741	18.1607
70101	70150	HNE_0086	HNE_0086	+	spore coat family protein	13.419	13.238	15.9109	17.3803
70151	70200	HNE_0086	HNE_0086	+	spore coat family protein	13.1091	10.6899	17.4383	15.5359
70201	70250	HNE_0086	HNE_0086	+	spore coat family protein	12.8921	13.4968	17.1837	14.188
70251	70300	HNE_0086	HNE_0086	+	spore coat family protein	12.7682	9.39597	17.7778	11.3504
70301	70350	HNE_0086	HNE_0086	+	spore coat family protein	14.4417	7.4053	13.4076	11.2085
70351	70400	HNE_0087	HNE_0087	+	conserved hypothetical protein	17.7267	15.3282	10.3951	16.4581
70401	70450	HNE_0087	HNE_0087	+	conserved hypothetical protein	16.4561	15.5073	9.20709	16.529
70451	70500	HNE_0087	HNE_0087	+	conserved hypothetical protein	14.6896	13.9148	9.12224	17.6641
70501	70550	HNE_0087	HNE_0087	+	conserved hypothetical protein	15.8363	18.4933	14.5107	18.2316
70551	70600	HNE_0087	HNE_0087	+	conserved hypothetical protein	15.3714	18.1549	14.4683	17.735
70601	70650	HNE_0087	HNE_0087	+	conserved hypothetical protein	13.357	16.7017	13.3651	15.8196
70651	70700	HNE_0087	HNE_0087	+	conserved hypothetical protein	14.2557	19.409	12.0074	12.982
70701	70750	HNE_0087	HNE_0087	+	conserved hypothetical protein	13.7289	19.2697	5.72792	10.9248
70751	70800	HNE_0087	HNE_0087	+	conserved hypothetical protein	12.4583	16.8411	1.99416	10.4991
70801	70850	HNE_0087	HNE_0087	+	conserved hypothetical protein	15.0925	18.3938	6.66135	12.6273
70851	70900	HNE_0087	HNE_0087	+	conserved hypothetical protein	14.7826	15.4874	14.935	13.1949
70901	70950	HNE_0087	HNE_0087	+	conserved hypothetical protein	12.8921	11.4265	17.5656	12.7692
70951	71000	HNE_0087	HNE_0087	+	conserved hypothetical protein	13.8528	14.3726	15.1896	16.0325
71001	71050	HNE_0087	HNE_0087	+	conserved hypothetical protein	13.5739	17.5975	9.71624	16.6709
71051	71100	HNE_0088	HNE_0088	+	fimbrial usher protein	11.9314	17.7767	7.59479	15.5359
71101	71150	HNE_0088	HNE_0088	+	fimbrial usher protein	11.9314	17.916	7.67965	17.0256
71151	71200	HNE_0088	HNE_0088	+	fimbrial usher protein	11.9624	17.3587	7.80694	17.5222
71201	71250	HNE_0088	HNE_0088	+	fimbrial usher protein	11.0947	15.4675	9.84353	16.4581
71251	71300	HNE_0088	HNE_0088	+	fimbrial usher protein	10.6298	13.5963	11.2013	15.6068
71301	71350	HNE_0088	HNE_0088	+	fimbrial usher protein	11.9934	15.1291	12.8136	16.2453
71351	71400	HNE_0088	HNE_0088	+	fimbrial usher protein	14.1937	19.7076	16.4625	18.7282
71401	71450	HNE_0088	HNE_0088	+	fimbrial usher protein	14.4107	18.0156	16.3776	18.7991
71451	71500	HNE_0088	HNE_0088	+	fimbrial usher protein	15.4644	16.5823	17.1413	18.8701
71501	71550	HNE_0088	HNE_0088	+	fimbrial usher protein	15.9602	17.8762	19.2203	21.4239
71551	71600	HNE_0088	HNE_0088	+	fimbrial usher protein	14.0078	19.2299	17.0565	18.941
71601	71650	HNE_0088	HNE_0088	+	fimbrial usher protein	13.1091	19.0905	15.9109	16.7419
71651	71700	HNE_0088	HNE_0088	+	fimbrial usher protein	15.0615	17.7966	18.1596	17.806
71701	71750	HNE_0088	HNE_0088	+	fimbrial usher protein	16.2701	17.2193	17.4383	19.8632
71751	71800	HNE_0088	HNE_0088	+	fimbrial usher protein	14.2867	14.6314	18.7536	19.0829
71801	71850	HNE_0088	HNE_0088	+	fimbrial usher protein	13.357	11.1478	21.8509	16.1034
71851	71900	HNE_0088	HNE_0088	+	fimbrial usher protein	15.8053	7.80343	18.8385	15.2521
71901	71950	HNE_0088	HNE_0088	+	fimbrial usher protein	15.2474	10.7695	19.2628	16.9547
71951	72000	HNE_0088	HNE_0088	+	fimbrial usher protein	14.0698	14.3527	22.9965	17.3803
72001	72050	HNE_0088	HNE_0088	+	fimbrial usher protein	14.8755	15.7263	17.1837	18.2316
72051	72100	HNE_0088	HNE_0088	+	fimbrial usher protein	15.0615	18.4535	12.2196	19.2248
72101	72150	HNE_0088	HNE_0088	+	fimbrial usher protein	14.4727	18.4535	14.0016	17.3094
72151	72200	HNE_0088	HNE_0088	+	fimbrial usher protein	13.7909	17.8762	15.3169	16.4581
72201	72250	HNE_0088	HNE_0088	+	fimbrial usher protein	12.7682	17.0999	12.3893	16.3872
72251	72300	HNE_0088	HNE_0088	+	fimbrial usher protein	10.3819	17.7767	10.0132	16.6
72301	72350	HNE_0088	HNE_0088	+	fimbrial usher protein	11.0017	19.2697	6.10978	17.3094
72351	72400	HNE_0088	HNE_0088	+	fimbrial usher protein	12.7682	16.7615	11.7953	16.7419
72401	72450	HNE_0088	HNE_0088	+	fimbrial usher protein	14.5656	19.9465	16.5049	17.8769
72451	72500	HNE_0088	HNE_0088	+	fimbrial usher protein	15.1235	23.8084	13.4924	19.4376
72501	72550	HNE_0088	HNE_0088	+	fimbrial usher protein	13.8528	21.3201	12.8136	16.1034
72551	72600	HNE_0088	HNE_0088	+	fimbrial usher protein	13.1401	21.121	7.38265	11.847
72601	72650	HNE_0088	HNE_0088	+	fimbrial usher protein	11.6215	20.5039	3.30946	9.64785
72651	72700	HNE_0088	HNE_0088	+	fimbrial usher protein	11.2806	18.3142	3.09732	8.15811
72701	72750	HNE_0088	HNE_0088	+	fimbrial usher protein	10.7538	16.7017	4.5399	7.30683
72751	72800	HNE_0088	HNE_0088	+	fimbrial usher protein	10.1959	16.7017	5.30363	7.66153
72801	72850	HNE_0088	HNE_0088	+	fimbrial usher protein	11.2186	14.8106	10.0132	11.4923
72851	72900	HNE_0088	HNE_0088	+	fimbrial usher protein	10.8777	14.93	14.638	15.2521
72901	72950	HNE_0088	HNE_0088	+	fimbrial usher protein	12.5512	16.1643	12.0923	16.6709
72951	73000	HNE_0088	HNE_0088	+	fimbrial usher protein	14.6896	16.3434	10.6921	18.7991
73001	73050	HNE_0088	HNE_0088	+	fimbrial usher protein	14.5037	18.3341	10.0132	18.0188
73051	73100	HNE_0088	HNE_0088	+	fimbrial usher protein	15.0925	19.409	5.94006	16.529
73101	73150	HNE_0088	HNE_0088	+	fimbrial usher protein	16.4561	20.7627	4.2429	17.3094
73151	73200	HNE_0088	HNE_0088	+	fimbrial usher protein	16.797	18.7322	8.06151	17.8769
73201	73250	HNE_0088	HNE_0088	+	fimbrial usher protein	15.9602	18.5132	12.9833	19.0119
73251	73300	HNE_0088	HNE_0088	+	fimbrial usher protein	16.642	16.8013	20.0689	20.2889
73301	73350	HNE_0088	HNE_0088	+	fimbrial usher protein	16.828	12.3024	18.5415	18.0897
73351	73400	HNE_0089	HNE_0089	+	putative lipoprotein	14.9685	15.0893	13.6197	17.2384
73401	73450	HNE_0089	HNE_0089	+	putative lipoprotein	14.2557	17.0003	12.6014	18.3025
73451	73500	HNE_0089	HNE_0089	+	putative lipoprotein	14.1008	16.7017	12.7287	19.9342
73501	73550	HNE_0089	HNE_0089	+	putative lipoprotein	13.1401	16.0647	17.8202	18.8701
73551	73600	HNE_0089	HNE_0089	+	putative lipoprotein	12.5512	13.7754	19.7719	15.6068
73601	73650	HNE_0089	HNE_0089	+	putative lipoprotein	12.1484	12.581	17.4383	15.8906
73651	73700	HNE_0089	HNE_0089	+	putative lipoprotein	13.326	15.6268	16.9292	17.3803
73701	73750	HNE_0089	HNE_0089	+	putative lipoprotein	15.0615	13.5764	25.8817	17.3094
73751	73800	HNE_0089	HNE_0089	+	putative lipoprotein	15.2164	14.8703	31.7369	20.147
73801	73850					15.4024	18.4535	32.6279	22.2043
73851	73900	HNE_0090	HNE_0090	+	putative NADH-quinone oxidoreductase	15.1854	16.5624	27.0273	20.8564
73901	73950	HNE_0090	HNE_0090	+	putative NADH-quinone oxidoreductase	14.5037	19.2498	15.5714	19.2957
73951	74000	HNE_0090	HNE_0090	+	putative NADH-quinone oxidoreductase	15.4644	21.9173	10.3527	19.3666
74001	74050	HNE_0090	HNE_0090	+	putative NADH-quinone oxidoreductase	15.1545	22.6937	9.88596	19.8632
74051	74100	HNE_0090	HNE_0090	+	putative NADH-quinone oxidoreductase	13.7909	21.977	14.0016	18.0897
74101	74150	HNE_0090	HNE_0090	+	putative NADH-quinone oxidoreductase	14.3487	22.0566	12.6438	18.0188
74151	74200	HNE_0090	HNE_0090	+	putative NADH-quinone oxidoreductase	15.3404	23.47	9.84353	19.0829
74201	74250	HNE_0090	HNE_0090	+	putative NADH-quinone oxidoreductase	14.9375	24.2066	8.40094	18.1607
74251	74300	HNE_0090	HNE_0090	+	putative NADH-quinone oxidoreductase	15.7743	24.3061	9.84353	19.7213
74301	74350	HNE_0090	HNE_0090	+	putative NADH-quinone oxidoreductase	16.9209	20.4442	12.262	18.2316
74351	74400	HNE_0090	HNE_0090	+	putative NADH-quinone oxidoreductase	16.4561	18.3341	14.2986	18.2316
74401	74450	HNE_0090	HNE_0090	+	putative NADH-quinone oxidoreductase	15.0305	20.0461	11.668	18.5863
74451	74500	HNE_0090	HNE_0090	+	putative NADH-quinone oxidoreductase	13.233	18.354	6.32192	14.5427
74501	74550	HNE_0090	HNE_0090	+	putative NADH-quinone oxidoreductase	12.5512	11.0084	9.16467	11.9889
74551	74600	HNE_0090	HNE_0090	+	putative NADH-quinone oxidoreductase	13.6049	10.7496	11.965	13.9043
74601	74650	HNE_0090	HNE_0090	+	putative NADH-quinone oxidoreductase	13.6979	15.0893	12.0498	18.4444
74651	74700	HNE_0090	HNE_0090	+	putative NADH-quinone oxidoreductase	15.3094	12.2625	15.9957	17.9478
74701	74750	HNE_0090	HNE_0090	+	putative NADH-quinone oxidoreductase	17.0449	10.6103	21.3418	18.4444
74751	74800	HNE_0090	HNE_0090	+	putative NADH-quinone oxidoreductase	16.2081	11.526	23.3784	18.5154
74801	74850	HNE_0090	HNE_0090	+	putative NADH-quinone oxidoreductase	16.9519	13.5565	22.4449	20.6436
74851	74900	HNE_0090	HNE_0090	+	putative NADH-quinone oxidoreductase	17.1998	14.6513	16.42	22.559
74901	74950	HNE_0091	HNE_0091	-	putative undecaprenol kinase	16.1462	10.2321	13.7894	17.4513
74951	75000	HNE_0091	HNE_0091	-	putative undecaprenol kinase	15.5883	11.9042	15.826	15.4649
75001	75050	HNE_0091	HNE_0091	-	putative undecaprenol kinase	14.9995	17.279	14.2137	17.4513
75051	75100	HNE_0091	HNE_0091	-	putative undecaprenol kinase	13.5739	18.354	11.7953	16.7419
75101	75150	HNE_0091	HNE_0091	-	putative undecaprenol kinase	11.9314	19.4887	6.15221	13.6205
75151	75200	HNE_0091	HNE_0091	-	putative undecaprenol kinase	12.2103	20.2451	2.84274	13.1949
75201	75250	HNE_0091	HNE_0091	-	putative undecaprenol kinase	12.8921	21.8775	2.67303	14.4718
75251	75300	HNE_0091	HNE_0091	-	putative undecaprenol kinase	13.0471	22.5941	5.94006	14.5427
75301	75350	HNE_0091	HNE_0091	-	putative undecaprenol kinase	13.7289	24.2862	8.69795	15.394
75351	75400	HNE_0091	HNE_0091	-	putative undecaprenol kinase	12.8611	21.34	7.21293	12.982
75401	75450	HNE_0091	HNE_0091	-	putative undecaprenol kinase	11.1567	18.3142	3.60647	6.17179
75451	75500	HNE_0091	HNE_0091	-	putative undecaprenol kinase	11.0327	19.0109	1.48502	4.82393
75501	75550	HNE_0091	HNE_0091	-	putative undecaprenol kinase	13.0781	15.7263	6.8735	11.1376
75551	75600	HNE_0091	HNE_0091	-	putative undecaprenol kinase	14.2247	13.019	14.2986	14.7555
75601	75650	HNE_0091	HNE_0091	-	putative undecaprenol kinase	15.4954	10.5107	18.4566	14.6137
75651	75700	HNE_0091	HNE_0091	-	putative undecaprenol kinase	19.0283	5.61369	29.0639	13.6205
75701	75750	HNE_0091	HNE_0091	-	putative undecaprenol kinase	21.1357	1.91104	29.4033	10.5701
75751	75800					19.2762	0.457854	28.4274	10.0735
75801	75850					13.264	0.0995336	27.5789	11.9889
75851	75900					14.1008	1.93095	24.2694	15.7487
75901	75950					17.1689	4.33966	27.1546	14.1171
75951	76000	HNE_0092	gltD	+	glutamate synthase, small subunit	16.673	6.44978	28.6396	12.9111
76001	76050	HNE_0092	gltD	+	glutamate synthase, small subunit	16.1772	9.35616	23.93	16.8128
76051	76100	HNE_0092	gltD	+	glutamate synthase, small subunit	15.0305	13.9745	17.2686	18.0188
76101	76150	HNE_0092	gltD	+	glutamate synthase, small subunit	13.6669	16.8411	11.8801	17.4513
76151	76200	HNE_0092	gltD	+	glutamate synthase, small subunit	12.9541	18.5132	10.777	19.7923
76201	76250	HNE_0092	gltD	+	glutamate synthase, small subunit	13.326	21.9969	14.5956	20.7145
76251	76300	HNE_0092	gltD	+	glutamate synthase, small subunit	15.0305	21.6983	16.5473	18.4444
76301	76350	HNE_0092	gltD	+	glutamate synthase, small subunit	14.0698	17.5179	13.7894	14.3299
76351	76400	HNE_0092	gltD	+	glutamate synthase, small subunit	13.481	18.8517	8.27366	10.9248
76401	76450	HNE_0092	gltD	+	glutamate synthase, small subunit	14.5037	19.7276	4.28533	9.86067
76451	76500	HNE_0092	gltD	+	glutamate synthase, small subunit	14.2867	17.9758	6.95836	10.9248
76501	76550	HNE_0092	gltD	+	glutamate synthase, small subunit	13.8219	16.642	13.8743	14.188
76551	76600	HNE_0092	gltD	+	glutamate synthase, small subunit	13.233	13.437	17.7778	15.5359
76601	76650	HNE_0092	gltD	+	glutamate synthase, small subunit	13.5429	15.9055	19.1355	16.1034
76651	76700	HNE_0092	gltD	+	glutamate synthase, small subunit	15.8053	20.484	20.4084	19.0829
76701	76750	HNE_0092	gltD	+	glutamate synthase, small subunit	15.3094	20.4243	16.5049	18.6572
76751	76800	HNE_0092	gltD	+	glutamate synthase, small subunit	12.9231	20.6035	9.33438	16.8837
76801	76850	HNE_0092	gltD	+	glutamate synthase, small subunit	12.4273	21.2604	5.98249	16.6
76851	76900	HNE_0092	gltD	+	glutamate synthase, small subunit	13.8528	20.922	10.3527	14.4008
76901	76950	HNE_0092	gltD	+	glutamate synthase, small subunit	14.6586	17.9758	17.6505	15.3231
76951	77000	HNE_0092	gltD	+	glutamate synthase, small subunit	14.4727	12.9394	23.1662	16.3162
77001	77050	HNE_0092	gltD	+	glutamate synthase, small subunit	15.6813	12.2426	25.3301	17.0966
77051	77100	HNE_0092	gltD	+	glutamate synthase, small subunit	16.2701	12.1431	21.5964	17.3803
77101	77150	HNE_0092	gltD	+	glutamate synthase, small subunit	16.2081	8.08213	20.4932	18.0897
77151	77200	HNE_0092	gltD	+	glutamate synthase, small subunit	17.5098	7.66409	24.0572	17.8769
77201	77250	HNE_0092	gltD	+	glutamate synthase, small subunit	16.704	12.163	19.4325	17.5222
77251	77300	HNE_0092	gltD	+	glutamate synthase, small subunit	14.5346	14.8305	9.97082	17.0966
77301	77350	HNE_0092	gltD	+	glutamate synthase, small subunit	15.4024	15.7263	6.95836	18.6572
77351	77400	HNE_0092	gltD	+	glutamate synthase, small subunit	16.4561	16.2837	10.2678	17.2384
77401	77450	HNE_0092	gltD	+	glutamate synthase, small subunit	15.2784	14.5717	11.6255	15.4649
77451	77500	HNE_0093	gltB	+	glutamate synthase, large subunit	15.6503	18.0952	9.8011	15.0393
77501	77550	HNE_0093	gltB	+	glutamate synthase, large subunit	15.8672	19.6479	9.46167	16.6709
77551	77600	HNE_0093	gltB	+	glutamate synthase, large subunit	14.2247	20.484	11.1588	20.0051
77601	77650	HNE_0093	gltB	+	glutamate synthase, large subunit	13.295	23.7089	11.6255	18.5863
77651	77700	HNE_0093	gltB	+	glutamate synthase, large subunit	14.0698	22.4747	11.2013	19.0119
77701	77750	HNE_0093	gltB	+	glutamate synthase, large subunit	15.7433	21.8178	9.54653	19.4376
77751	77800	HNE_0093	gltB	+	glutamate synthase, large subunit	15.6813	17.2591	12.7287	16.4581
77801	77850	HNE_0093	gltB	+	glutamate synthase, large subunit	15.1545	12.5213	21.2569	16.8837
77851	77900	HNE_0093	gltB	+	glutamate synthase, large subunit	14.9065	13.8352	19.7719	17.5931
77901	77950	HNE_0093	gltB	+	glutamate synthase, large subunit	12.5512	13.7954	13.0257	14.5427
77951	78000	HNE_0093	gltB	+	glutamate synthase, large subunit	10.7538	10.67	11.8377	13.3367
78001	78050	HNE_0093	gltB	+	glutamate synthase, large subunit	11.2496	6.44978	19.3476	14.8265
78051	78100	HNE_0093	gltB	+	glutamate synthase, large subunit	13.5429	10.0728	23.1238	17.3803
78101	78150	HNE_0093	gltB	+	glutamate synthase, large subunit	17.4478	15.2286	24.5664	22.488
78151	78200	HNE_0093	gltB	+	glutamate synthase, large subunit	20.7018	16.4629	25.7544	28.0923
78201	78250	HNE_0093	gltB	+	glutamate synthase, large subunit	19.3072	14.1537	26.0938	27.7376
78251	78300	HNE_0093	gltB	+	glutamate synthase, large subunit	15.7743	12.3024	18.8809	21.2111
78301	78350	HNE_0093	gltB	+	glutamate synthase, large subunit	14.8755	15.6467	13.747	20.7145
78351	78400	HNE_0093	gltB	+	glutamate synthase, large subunit	14.5656	17.4582	12.0923	19.4376
78401	78450	HNE_0093	gltB	+	glutamate synthase, large subunit	12.8921	15.4874	10.4375	16.1743
78451	78500	HNE_0093	gltB	+	glutamate synthase, large subunit	11.0637	16.2638	9.46167	15.8196
78501	78550	HNE_0093	gltB	+	glutamate synthase, large subunit	12.0244	17.5577	8.31609	13.5496
78551	78600	HNE_0093	gltB	+	glutamate synthase, large subunit	14.7206	13.7754	13.7894	13.9752
78601	78650	HNE_0093	gltB	+	glutamate synthase, large subunit	15.2164	14.8703	17.0989	17.0966
78651	78700	HNE_0093	gltB	+	glutamate synthase, large subunit	15.1545	14.7111	19.9416	19.0119
78701	78750	HNE_0093	gltB	+	glutamate synthase, large subunit	16.1462	12.4616	21.1721	19.1538
78751	78800	HNE_0093	gltB	+	glutamate synthase, large subunit	16.3941	11.0283	23.2935	16.3872
78801	78850	HNE_0093	gltB	+	glutamate synthase, large subunit	15.5263	11.9838	20.9599	16.2453
78851	78900	HNE_0093	gltB	+	glutamate synthase, large subunit	14.8446	16.224	16.4625	18.5154
78901	78950	HNE_0093	gltB	+	glutamate synthase, large subunit	13.7599	15.6865	15.0623	17.8769
78951	79000	HNE_0093	gltB	+	glutamate synthase, large subunit	13.7599	13.2181	13.7894	17.3094
79001	79050	HNE_0093	gltB	+	glutamate synthase, large subunit	15.8672	15.1092	14.341	18.1607
79051	79100	HNE_0093	gltB	+	glutamate synthase, large subunit	16.3941	10.889	18.1172	15.8196
79101	79150	HNE_0093	gltB	+	glutamate synthase, large subunit	17.6647	8.34091	20.4932	14.3299
79151	79200	HNE_0093	gltB	+	glutamate synthase, large subunit	17.3238	12.3422	21.0872	15.9615
79201	79250	HNE_0093	gltB	+	glutamate synthase, large subunit	16.5181	15.1888	15.7412	17.5931
79251	79300	HNE_0093	gltB	+	glutamate synthase, large subunit	16.4251	18.6128	10.3102	17.735
79301	79350	HNE_0093	gltB	+	glutamate synthase, large subunit	16.642	18.5332	15.0623	17.735
79351	79400	HNE_0093	gltB	+	glutamate synthase, large subunit	16.3631	19.847	18.202	18.5154
79401	79450	HNE_0093	gltB	+	glutamate synthase, large subunit	15.4954	16.7615	21.7661	19.7213
79451	79500	HNE_0093	gltB	+	glutamate synthase, large subunit	15.5263	15.1092	20.9175	20.4307
79501	79550	HNE_0093	gltB	+	glutamate synthase, large subunit	15.7123	15.4874	14.935	18.3025
79551	79600	HNE_0093	gltB	+	glutamate synthase, large subunit	14.7206	10.1922	17.4383	15.6068
79601	79650	HNE_0093	gltB	+	glutamate synthase, large subunit	13.1401	3.94153	18.8809	12.6273
79651	79700	HNE_0093	gltB	+	glutamate synthase, large subunit	13.388	7.68399	15.1047	16.3162
79701	79750	HNE_0093	gltB	+	glutamate synthase, large subunit	14.5346	12.9792	14.0864	18.8701
79751	79800	HNE_0093	gltB	+	glutamate synthase, large subunit	14.1937	10.3316	13.4076	17.9478
79801	79850	HNE_0093	gltB	+	glutamate synthase, large subunit	14.1937	13.0787	14.5531	18.941
79851	79900	HNE_0093	gltB	+	glutamate synthase, large subunit	15.0305	16.1643	14.044	19.5085
79901	79950	HNE_0093	gltB	+	glutamate synthase, large subunit	15.1545	15.7064	13.5773	20.4307
79951	80000	HNE_0093	gltB	+	glutamate synthase, large subunit	16.0842	17.3188	14.4259	20.3598
80001	80050	HNE_0093	gltB	+	glutamate synthase, large subunit	17.1379	15.1092	21.2994	20.076
80051	80100	HNE_0093	gltB	+	glutamate synthase, large subunit	17.6647	16.1045	28.5547	20.7855
80101	80150	HNE_0093	gltB	+	glutamate synthase, large subunit	18.6874	15.6069	31.058	20.6436
80151	80200	HNE_0093	gltB	+	glutamate synthase, large subunit	19.0283	13.8352	28.0456	19.9342
80201	80250	HNE_0093	gltB	+	glutamate synthase, large subunit	17.1069	11.4265	21.9358	19.2248
80251	80300	HNE_0093	gltB	+	glutamate synthase, large subunit	14.2247	10.7894	16.717	17.4513
80301	80350	HNE_0093	gltB	+	glutamate synthase, large subunit	11.8075	13.2977	10.0981	14.3299
80351	80400	HNE_0093	gltB	+	glutamate synthase, large subunit	10.8468	13.5167	6.61893	15.2521
80401	80450	HNE_0093	gltB	+	glutamate synthase, large subunit	11.0947	9.89364	10.9467	14.4008
80451	80500	HNE_0093	gltB	+	glutamate synthase, large subunit	11.3736	10.9686	12.1771	12.5564
80501	80550	HNE_0093	gltB	+	glutamate synthase, large subunit	12.3033	16.9008	8.57066	14.188
80551	80600	HNE_0093	gltB	+	glutamate synthase, large subunit	11.9004	16.5027	10.6073	15.0393
80601	80650	HNE_0093	gltB	+	glutamate synthase, large subunit	13.0471	15.3879	14.4683	17.0256
80651	80700	HNE_0093	gltB	+	glutamate synthase, large subunit	15.0615	16.5624	15.1047	20.8564
80701	80750	HNE_0093	gltB	+	glutamate synthase, large subunit	15.4644	18.4734	15.3593	23.1974
80751	80800	HNE_0093	gltB	+	glutamate synthase, large subunit	15.8982	14.9699	16.9292	21.5658
80801	80850	HNE_0093	gltB	+	glutamate synthase, large subunit	14.7826	13.6759	21.0872	19.5085
80851	80900	HNE_0093	gltB	+	glutamate synthase, large subunit	14.7826	14.1935	22.3177	21.4239
80901	80950	HNE_0093	gltB	+	glutamate synthase, large subunit	16.828	10.67	18.1596	20.0051
80951	81000	HNE_0093	gltB	+	glutamate synthase, large subunit	15.8672	14.9101	19.8568	18.7282
81001	81050	HNE_0093	gltB	+	glutamate synthase, large subunit	13.9148	18.6128	20.1962	19.4376
81051	81100	HNE_0093	gltB	+	glutamate synthase, large subunit	14.1628	17.1198	14.8926	20.8564
81101	81150	HNE_0093	gltB	+	glutamate synthase, large subunit	15.0615	19.7475	11.7104	21.0692
81151	81200	HNE_0093	gltB	+	glutamate synthase, large subunit	15.3714	20.7826	8.61309	18.8701
81201	81250	HNE_0093	gltB	+	glutamate synthase, large subunit	13.7289	20.0859	10.6921	17.806
81251	81300	HNE_0093	gltB	+	glutamate synthase, large subunit	13.481	21.0613	10.8618	15.3231
81301	81350	HNE_0093	gltB	+	glutamate synthase, large subunit	13.6359	19.1901	8.1888	15.0393
81351	81400	HNE_0093	gltB	+	glutamate synthase, large subunit	12.6132	19.0905	6.61893	14.7555
81401	81450	HNE_0093	gltB	+	glutamate synthase, large subunit	11.4666	21.0613	5.98249	15.0393
81451	81500	HNE_0093	gltB	+	glutamate synthase, large subunit	11.5905	21.5789	5.89763	17.4513
81501	81550	HNE_0093	gltB	+	glutamate synthase, large subunit	13.233	22.0965	5.98249	19.3666
81551	81600	HNE_0093	gltB	+	glutamate synthase, large subunit	13.6359	20.9419	6.74621	20.7145
81601	81650	HNE_0093	gltB	+	glutamate synthase, large subunit	13.8219	20.4243	10.0981	19.6504
81651	81700	HNE_0093	gltB	+	glutamate synthase, large subunit	14.8136	15.8258	12.559	18.8701
81701	81750	HNE_0093	gltB	+	glutamate synthase, large subunit	15.0615	10.5107	11.965	19.2957
81751	81800	HNE_0093	gltB	+	glutamate synthase, large subunit	13.45	12.0436	16.9716	16.529
81801	81850	HNE_0093	gltB	+	glutamate synthase, large subunit	13.6979	9.89364	22.4874	15.5359
81851	81900	HNE_0093	gltB	+	glutamate synthase, large subunit	16.673	12.2227	19.3052	18.8701
81901	81950	HNE_0093	gltB	+	glutamate synthase, large subunit	17.2308	18.9711	20.0265	22.2752
81951	82000	HNE_0093	gltB	+	glutamate synthase, large subunit	16.828	18.0554	21.3842	23.0555
82001	82050	HNE_0094	HNE_0094	-	putative lipoprotein	16.5181	19.1702	17.5232	21.2111
82051	82100	HNE_0094	HNE_0094	-	putative lipoprotein	15.3094	21.8576	15.7412	19.3666
82101	82150	HNE_0094	HNE_0094	-	putative lipoprotein	13.7599	20.9021	12.9408	19.0829
82151	82200	HNE_0094	HNE_0094	-	putative lipoprotein	12.2103	18.4734	14.2137	18.1607
82201	82250	HNE_0094	HNE_0094	-	putative lipoprotein	14.1008	18.8118	15.5714	16.529
82251	82300	HNE_0094	HNE_0094	-	putative lipoprotein	14.6896	19.628	7.97665	15.6068
82301	82350	HNE_0094	HNE_0094	-	putative lipoprotein	14.3177	18.9313	3.86104	16.3872
82351	82400	HNE_0094	HNE_0094	-	putative lipoprotein	15.9292	18.7322	9.41924	16.7419
82401	82450	HNE_0094	HNE_0094	-	putative lipoprotein	16.4251	17.6174	15.0623	16.529
82451	82500	HNE_0094	HNE_0094	-	putative lipoprotein	17.1069	15.0694	16.3776	20.8564
82501	82550	HNE_0094	HNE_0094	-	putative lipoprotein	16.828	14.6912	17.5232	24.7581
82551	82600	HNE_0094	HNE_0094	-	putative lipoprotein	15.4334	15.1092	21.2569	21.6367
82601	82650	HNE_0094	HNE_0094	-	putative lipoprotein	15.4024	16.4031	26.3908	19.2957
82651	82700	HNE_0094	HNE_0094	-	putative lipoprotein	15.1545	14.5717	21.6812	19.3666
82701	82750	HNE_0094	HNE_0094	-	putative lipoprotein	15.2164	11.5459	17.4383	18.1607
82751	82800	HNE_0094	HNE_0094	-	putative lipoprotein	13.326	12.2824	17.6505	16.9547
82801	82850	HNE_0094	HNE_0094	-	putative lipoprotein	12.7992	13.3972	18.8385	18.0188
82851	82900	HNE_0094	HNE_0094	-	putative lipoprotein	14.1318	8.91821	24.5664	13.6914
82901	82950					14.0388	6.44978	23.1662	13.9043
82951	83000					13.6979	10.6103	16.4625	16.1034
83001	83050					12.6132	11.3866	13.7046	13.4786
83051	83100					12.4583	10.889	15.6563	14.6846
83101	83150					14.2867	13.4768	18.7961	17.3803
83151	83200	HNE_0095	HNE_0095	+	aminotransferase, classes I and II	14.4727	12.2625	19.6871	17.3803
83201	83250	HNE_0095	HNE_0095	+	aminotransferase, classes I and II	12.3653	12.382	11.6255	15.1102
83251	83300	HNE_0095	HNE_0095	+	aminotransferase, classes I and II	12.8921	14.7111	8.69795	14.8974
83301	83350	HNE_0095	HNE_0095	+	aminotransferase, classes I and II	13.7909	10.8691	15.6139	16.1743
83351	83400	HNE_0095	HNE_0095	+	aminotransferase, classes I and II	12.9231	8.83858	18.7536	16.9547
83401	83450	HNE_0095	HNE_0095	+	aminotransferase, classes I and II	14.3177	11.1478	17.8626	18.3025
83451	83500	HNE_0095	HNE_0095	+	aminotransferase, classes I and II	15.3714	12.581	15.6563	18.8701
83501	83550	HNE_0095	HNE_0095	+	aminotransferase, classes I and II	14.2247	9.99317	16.0382	20.2889
83551	83600	HNE_0095	HNE_0095	+	aminotransferase, classes I and II	13.8528	8.06222	19.1779	18.1607
83601	83650	HNE_0095	HNE_0095	+	aminotransferase, classes I and II	14.8755	7.4053	16.8867	16.1743
83651	83700	HNE_0095	HNE_0095	+	aminotransferase, classes I and II	13.388	7.96269	11.2861	15.7487
83701	83750	HNE_0095	HNE_0095	+	aminotransferase, classes I and II	13.45	10.8691	14.638	18.5154
83751	83800	HNE_0095	HNE_0095	+	aminotransferase, classes I and II	15.4644	7.7039	25.9241	20.6436
83801	83850	HNE_0095	HNE_0095	+	aminotransferase, classes I and II	15.2784	7.46502	25.8393	19.1538
83851	83900	HNE_0095	HNE_0095	+	aminotransferase, classes I and II	14.9065	12.2824	18.2869	19.0119
83901	83950	HNE_0095	HNE_0095	+	aminotransferase, classes I and II	15.8363	11.4464	25.2453	17.5222
83951	84000	HNE_0095	HNE_0095	+	aminotransferase, classes I and II	16.0842	10.0131	24.4391	19.0119
84001	84050	HNE_0095	HNE_0095	+	aminotransferase, classes I and II	14.1008	9.7941	16.6746	19.2248
84051	84100	HNE_0095	HNE_0095	+	aminotransferase, classes I and II	14.0698	10.5307	14.8926	17.5222
84101	84150	HNE_0095	HNE_0095	+	aminotransferase, classes I and II	13.7289	12.7801	19.0082	20.5017
84151	84200	HNE_0095	HNE_0095	+	aminotransferase, classes I and II	14.7826	13.1185	21.3842	22.559
84201	84250	HNE_0095	HNE_0095	+	aminotransferase, classes I and II	16.735	16.642	21.9358	23.9778
84251	84300	HNE_0095	HNE_0095	+	aminotransferase, classes I and II	17.3238	16.6022	23.1662	24.1196
84301	84350	HNE_0095	HNE_0095	+	aminotransferase, classes I and II	18.7494	14.5518	22.0631	21.7786
84351	84400	HNE_0096	HNE_0096	-	carboxyl transferase domain protein	18.3465	15.8059	24.3543	21.6367
84401	84450	HNE_0096	HNE_0096	-	carboxyl transferase domain protein	18.3155	15.9254	30.1246	22.2043
84451	84500	HNE_0096	HNE_0096	-	carboxyl transferase domain protein	18.6254	10.9089	29.6579	20.7145
84501	84550	HNE_0096	HNE_0096	-	carboxyl transferase domain protein	17.0449	6.42987	20.3659	16.2453
84551	84600	HNE_0096	HNE_0096	-	carboxyl transferase domain protein	14.4727	10.3515	11.2861	14.3299
84601	84650	HNE_0096	HNE_0096	-	carboxyl transferase domain protein	14.6896	14.4921	12.4317	17.3094
84651	84700	HNE_0096	HNE_0096	-	carboxyl transferase domain protein	15.5263	12.2227	16.5049	17.8769
84701	84750	HNE_0096	HNE_0096	-	carboxyl transferase domain protein	14.7826	12.3024	17.2262	18.3025
84751	84800	HNE_0096	HNE_0096	-	carboxyl transferase domain protein	15.3714	16.423	14.9774	18.7991
84801	84850	HNE_0096	HNE_0096	-	carboxyl transferase domain protein	16.4561	15.2087	11.8801	19.7923
84851	84900	HNE_0096	HNE_0096	-	carboxyl transferase domain protein	15.3094	11.8047	11.6255	18.8701
84901	84950	HNE_0096	HNE_0096	-	carboxyl transferase domain protein	14.2867	12.7403	14.0864	16.4581
84951	85000	HNE_0096	HNE_0096	-	carboxyl transferase domain protein	14.9065	14.6912	14.4683	19.4376
85001	85050	HNE_0096	HNE_0096	-	carboxyl transferase domain protein	15.8053	14.4921	16.2927	19.8632
85051	85100	HNE_0096	HNE_0096	-	carboxyl transferase domain protein	14.9065	11.307	18.7536	17.3803
85101	85150	HNE_0096	HNE_0096	-	carboxyl transferase domain protein	14.2557	7.80343	19.8143	15.6778
85151	85200	HNE_0096	HNE_0096	-	carboxyl transferase domain protein	13.6979	11.6852	18.3718	13.7624
85201	85250	HNE_0096	HNE_0096	-	carboxyl transferase domain protein	12.5202	14.3328	13.9591	14.4718
85251	85300	HNE_0096	HNE_0096	-	carboxyl transferase domain protein	12.8921	17.5179	11.074	17.1675
85301	85350	HNE_0096	HNE_0096	-	carboxyl transferase domain protein	13.9768	18.0952	8.91009	19.4376
85351	85400	HNE_0096	HNE_0096	-	carboxyl transferase domain protein	12.4583	17.0999	10.0132	21.5658
85401	85450	HNE_0096	HNE_0096	-	carboxyl transferase domain protein	13.45	18.8318	9.07981	21.9205
85451	85500	HNE_0096	HNE_0096	-	carboxyl transferase domain protein	13.9458	14.2731	9.8011	19.4376
85501	85550	HNE_0096	HNE_0096	-	carboxyl transferase domain protein	11.5285	13.9148	15.9533	17.735
85551	85600	HNE_0096	HNE_0096	-	carboxyl transferase domain protein	10.8777	16.7415	15.4442	17.9478
85601	85650	HNE_0096	HNE_0096	-	carboxyl transferase domain protein	10.7848	16.2041	11.2861	17.1675
85651	85700	HNE_0096	HNE_0096	-	carboxyl transferase domain protein	11.8694	17.2989	11.4558	17.2384
85701	85750	HNE_0096	HNE_0096	-	carboxyl transferase domain protein	12.8611	17.4582	12.8136	17.6641
85751	85800	HNE_0096	HNE_0096	-	carboxyl transferase domain protein	12.6132	17.0999	14.8502	18.3735
85801	85850	HNE_0096	HNE_0096	-	carboxyl transferase domain protein	14.1628	18.5132	12.6438	18.1607
85851	85900	HNE_0096	HNE_0096	-	carboxyl transferase domain protein	15.6193	17.4781	11.9226	17.1675
85901	85950	HNE_0096	HNE_0096	-	carboxyl transferase domain protein	16.2391	15.4277	23.6754	20.076
85951	86000					15.2164	11.2672	28.0456	18.6572
86001	86050	HNE_0097	HNE_0097	+	SCP-2 sterol transfer family protein	15.4954	10.0529	23.336	15.6778
86051	86100	HNE_0097	HNE_0097	+	SCP-2 sterol transfer family protein	15.1545	11.9639	20.6205	19.0119
86101	86150	HNE_0097	HNE_0097	+	SCP-2 sterol transfer family protein	14.2867	14.3726	16.9292	22.488
86151	86200	HNE_0097	HNE_0097	+	SCP-2 sterol transfer family protein	15.6503	17.1198	12.7287	21.8496
86201	86250	HNE_0097	HNE_0097	+	SCP-2 sterol transfer family protein	15.6813	17.279	11.965	18.3025
86251	86300	HNE_0097	HNE_0097	+	SCP-2 sterol transfer family protein	16.704	16.9605	17.3959	19.8632
86301	86350	HNE_0097	HNE_0097	+	SCP-2 sterol transfer family protein	18.5015	13.0389	19.5173	19.4376
86351	86400					17.7887	16.0846	21.0024	18.2316
86401	86450	HNE_0098	HNE_0098	+	hydrolase, alpha/beta fold family	16.1152	19.0507	19.0931	20.9983
86451	86500	HNE_0098	HNE_0098	+	hydrolase, alpha/beta fold family	14.7826	16.9406	14.1713	21.0692
86501	86550	HNE_0098	HNE_0098	+	hydrolase, alpha/beta fold family	13.0781	17.3188	13.2803	17.9478
86551	86600	HNE_0098	HNE_0098	+	hydrolase, alpha/beta fold family	12.7682	16.5027	11.7953	17.5931
86601	86650	HNE_0098	HNE_0098	+	hydrolase, alpha/beta fold family	13.1711	14.0541	13.6197	18.6572
86651	86700	HNE_0098	HNE_0098	+	hydrolase, alpha/beta fold family	13.419	15.5272	16.2079	18.0188
86701	86750	HNE_0098	HNE_0098	+	hydrolase, alpha/beta fold family	12.8302	13.019	15.0199	16.3872
86751	86800	HNE_0098	HNE_0098	+	hydrolase, alpha/beta fold family	11.0327	13.3972	15.3593	17.9478
86801	86850	HNE_0098	HNE_0098	+	hydrolase, alpha/beta fold family	11.9624	18.0952	16.5897	22.3461
86851	86900	HNE_0098	HNE_0098	+	hydrolase, alpha/beta fold family	11.2186	17.3387	12.4317	18.7991
86901	86950	HNE_0098	HNE_0098	+	hydrolase, alpha/beta fold family	8.83235	15.368	5.98249	16.529
86951	87000	HNE_0098	HNE_0098	+	hydrolase, alpha/beta fold family	8.11957	13.6759	9.16467	16.6709
87001	87050	HNE_0098	HNE_0098	+	hydrolase, alpha/beta fold family	9.76207	12.7403	11.5407	16.3872
87051	87100	HNE_0098	HNE_0098	+	hydrolase, alpha/beta fold family	12.2413	14.2134	12.3468	18.8701
87101	87150	HNE_0098	HNE_0098	+	hydrolase, alpha/beta fold family	12.8921	12.9991	17.6929	21.8496
87151	87200	HNE_0098	HNE_0098	+	hydrolase, alpha/beta fold family	14.3177	10.1325	18.8809	22.2043
87201	87250	HNE_0098	HNE_0098	+	hydrolase, alpha/beta fold family	15.7743	8.8784	20.7054	21.2111
87251	87300	HNE_0098	HNE_0098	+	hydrolase, alpha/beta fold family	15.4334	9.39597	26.9848	21.4949
87301	87350	HNE_0098	HNE_0098	+	hydrolase, alpha/beta fold family	14.2557	12.4815	27.6213	19.8632
87351	87400	HNE_0098	HNE_0098	+	hydrolase, alpha/beta fold family	14.0388	8.0025	19.9841	15.394
87401	87450	HNE_0099	baiB	+	bile acid-coenzyme A ligase	13.481	7.64418	17.0565	17.5931
87451	87500	HNE_0099	baiB	+	bile acid-coenzyme A ligase	13.9148	13.0389	17.4808	19.8632
87501	87550	HNE_0099	baiB	+	bile acid-coenzyme A ligase	14.1937	14.2532	17.3959	17.8769
87551	87600	HNE_0099	baiB	+	bile acid-coenzyme A ligase	14.3177	10.0131	20.4508	18.3025
87601	87650	HNE_0099	baiB	+	bile acid-coenzyme A ligase	15.2164	12.0436	18.3293	18.0188
87651	87700	HNE_0099	baiB	+	bile acid-coenzyme A ligase	15.3714	18.9512	10.48	18.1607
87701	87750	HNE_0099	baiB	+	bile acid-coenzyme A ligase	13.7599	18.573	11.4134	17.1675
87751	87800	HNE_0099	baiB	+	bile acid-coenzyme A ligase	14.2557	15.4675	16.9716	16.3162
87801	87850	HNE_0099	baiB	+	bile acid-coenzyme A ligase	15.4954	15.4078	19.2628	16.8128
87851	87900	HNE_0099	baiB	+	bile acid-coenzyme A ligase	14.5656	17.1198	20.1962	20.0051
87901	87950	HNE_0099	baiB	+	bile acid-coenzyme A ligase	15.4954	15.5272	24.227	20.6436
87951	88000	HNE_0099	baiB	+	bile acid-coenzyme A ligase	16.0842	15.7661	24.2694	21.282
88001	88050	HNE_0099	baiB	+	bile acid-coenzyme A ligase	16.673	10.0927	25.5423	21.9205
88051	88100	HNE_0099	baiB	+	bile acid-coenzyme A ligase	17.5098	4.91696	24.5664	17.9478
88101	88150	HNE_0099	baiB	+	bile acid-coenzyme A ligase	17.2618	11.944	24.3967	15.5359
88151	88200	HNE_0099	baiB	+	bile acid-coenzyme A ligase	18.8424	16.8411	23.9724	18.4444
88201	88250	HNE_0099	baiB	+	bile acid-coenzyme A ligase	17.8816	13.6759	21.1296	20.9983
88251	88300	HNE_0099	baiB	+	bile acid-coenzyme A ligase	14.0388	13.9745	26.009	18.5154
88301	88350	HNE_0099	baiB	+	bile acid-coenzyme A ligase	14.6896	16.1643	28.682	19.4376
88351	88400	HNE_0099	baiB	+	bile acid-coenzyme A ligase	15.8672	15.1291	24.1421	23.0555
88401	88450	HNE_0099	baiB	+	bile acid-coenzyme A ligase	15.5573	15.2884	22.1904	22.4171
88451	88500	HNE_0099	baiB	+	bile acid-coenzyme A ligase	16.5181	17.4383	23.3784	21.9914
88501	88550	HNE_0099	baiB	+	bile acid-coenzyme A ligase	14.8755	11.1478	20.9599	17.4513
88551	88600	HNE_0099	baiB	+	bile acid-coenzyme A ligase	13.6979	8.65942	14.7229	13.4077
88601	88650	HNE_0099	baiB	+	bile acid-coenzyme A ligase	14.3177	14.1736	11.1164	16.3162
88651	88700	HNE_0099	baiB	+	bile acid-coenzyme A ligase	13.326	15.5471	12.0498	19.1538
88701	88750	HNE_0099	baiB	+	bile acid-coenzyme A ligase	12.2723	16.2638	12.262	19.2248
88751	88800	HNE_0099	baiB	+	bile acid-coenzyme A ligase	12.8302	15.1291	13.4076	17.4513
88801	88850	HNE_0099	baiB	+	bile acid-coenzyme A ligase	13.357	16.4629	10.5648	17.0966
88851	88900	HNE_0099	baiB	+	bile acid-coenzyme A ligase	14.1008	18.9114	7.97665	18.4444
88901	88950	HNE_0100	HNE_0100	+	alcohol dehydrogenase, class III	13.8219	15.9453	14.341	17.735
88951	89000	HNE_0100	HNE_0100	+	alcohol dehydrogenase, class III	12.6132	16.7017	16.7595	17.4513
89001	89050	HNE_0100	HNE_0100	+	alcohol dehydrogenase, class III	14.3487	19.1104	17.1413	17.5931
89051	89100	HNE_0100	HNE_0100	+	alcohol dehydrogenase, class III	14.4727	18.6128	17.4383	18.2316
89101	89150	HNE_0100	HNE_0100	+	alcohol dehydrogenase, class III	13.8838	18.573	13.1954	20.0051
89151	89200	HNE_0100	HNE_0100	+	alcohol dehydrogenase, class III	15.0615	15.9851	11.8801	19.7213
89201	89250	HNE_0100	HNE_0100	+	alcohol dehydrogenase, class III	13.5739	17.8762	6.74621	14.8974
89251	89300	HNE_0100	HNE_0100	+	alcohol dehydrogenase, class III	12.0554	19.847	4.15804	14.4008
89301	89350	HNE_0100	HNE_0100	+	alcohol dehydrogenase, class III	11.8385	19.847	5.47334	18.0897
89351	89400	HNE_0100	HNE_0100	+	alcohol dehydrogenase, class III	11.9934	20.4641	10.3527	18.0897
89401	89450	HNE_0100	HNE_0100	+	alcohol dehydrogenase, class III	12.8302	20.2053	13.5349	19.5085
89451	89500	HNE_0100	HNE_0100	+	alcohol dehydrogenase, class III	13.0161	18.2346	12.5166	20.147
89501	89550	HNE_0100	HNE_0100	+	alcohol dehydrogenase, class III	12.3963	15.8258	10.3951	18.3735
89551	89600	HNE_0100	HNE_0100	+	alcohol dehydrogenase, class III	11.7455	17.5776	6.23706	18.0188
89601	89650	HNE_0100	HNE_0100	+	alcohol dehydrogenase, class III	11.0327	18.8915	6.83107	17.5222
89651	89700	HNE_0100	HNE_0100	+	alcohol dehydrogenase, class III	11.9314	18.7521	12.1347	19.5795
89701	89750	HNE_0100	HNE_0100	+	alcohol dehydrogenase, class III	13.9148	19.1104	16.717	20.3598
89751	89800	HNE_0100	HNE_0100	+	alcohol dehydrogenase, class III	14.8446	17.936	21.2994	17.9478
89801	89850	HNE_0100	HNE_0100	+	alcohol dehydrogenase, class III	16.704	15.8657	24.8634	20.3598
89851	89900	HNE_0100	HNE_0100	+	alcohol dehydrogenase, class III	18.2845	15.4078	25.0331	21.5658
89901	89950	HNE_0100	HNE_0100	+	alcohol dehydrogenase, class III	18.3465	12.1033	22.0207	21.9205
89951	90000	HNE_0101	HNE_0101	-	amino acid carrier protein	16.4561	10.1524	19.8568	22.2043
90001	90050	HNE_0101	HNE_0101	-	amino acid carrier protein	16.2081	9.99317	19.9416	20.5726
90051	90100	HNE_0101	HNE_0101	-	amino acid carrier protein	16.3941	10.4908	20.4084	19.8632
90101	90150	HNE_0101	HNE_0101	-	amino acid carrier protein	16.704	13.019	17.905	19.3666
90151	90200	HNE_0101	HNE_0101	-	amino acid carrier protein	17.1689	10.033	19.7719	17.2384
90201	90250	HNE_0101	HNE_0101	-	amino acid carrier protein	16.8589	5.01649	24.9058	14.3299
90251	90300	HNE_0101	HNE_0101	-	amino acid carrier protein	14.8136	8.06222	22.6571	13.6205
90301	90350	HNE_0101	HNE_0101	-	amino acid carrier protein	14.4417	15.0097	16.5473	16.4581
90351	90400	HNE_0101	HNE_0101	-	amino acid carrier protein	14.9685	17.1994	16.6322	19.0119
90401	90450	HNE_0101	HNE_0101	-	amino acid carrier protein	15.0925	19.5285	21.7237	21.1402
90451	90500	HNE_0101	HNE_0101	-	amino acid carrier protein	14.9685	17.6971	21.4266	22.8427
90501	90550	HNE_0101	HNE_0101	-	amino acid carrier protein	15.2474	17.08	18.9658	22.0624
90551	90600	HNE_0101	HNE_0101	-	amino acid carrier protein	13.6049	17.2392	12.9408	22.1333
90601	90650	HNE_0101	HNE_0101	-	amino acid carrier protein	12.1174	15.8856	14.2986	18.6572
90651	90700	HNE_0101	HNE_0101	-	amino acid carrier protein	12.3033	12.9394	23.8027	17.5222
90701	90750	HNE_0101	HNE_0101	-	amino acid carrier protein	12.2723	5.77295	24.821	15.6778
90751	90800	HNE_0101	HNE_0101	-	amino acid carrier protein	12.9541	8.79877	17.0565	14.0461
90801	90850	HNE_0101	HNE_0101	-	amino acid carrier protein	13.9458	13.0389	14.4259	17.0966
90851	90900	HNE_0101	HNE_0101	-	amino acid carrier protein	15.7123	9.95336	16.0806	18.2316
90901	90950	HNE_0101	HNE_0101	-	amino acid carrier protein	15.3094	11.1079	18.0323	19.2957
90951	91000	HNE_0101	HNE_0101	-	amino acid carrier protein	14.1008	14.0143	22.2328	21.282
91001	91050	HNE_0101	HNE_0101	-	amino acid carrier protein	14.7516	8.85849	24.6937	20.9983
91051	91100	HNE_0101	HNE_0101	-	amino acid carrier protein	14.7826	6.27062	19.1779	18.3025
91101	91150	HNE_0101	HNE_0101	-	amino acid carrier protein	14.0078	12.4019	13.4924	18.0188
91151	91200	HNE_0101	HNE_0101	-	amino acid carrier protein	13.6049	15.2884	14.2986	17.6641
91201	91250	HNE_0101	HNE_0101	-	amino acid carrier protein	15.2164	12.4019	18.5415	18.0188
91251	91300	HNE_0101	HNE_0101	-	amino acid carrier protein	16.766	13.0588	23.039	19.3666
91301	91350	HNE_0101	HNE_0101	-	amino acid carrier protein	16.1152	14.93	22.1479	20.9273
91351	91400	HNE_0101	HNE_0101	-	amino acid carrier protein	16.4871	11.8843	21.6812	19.6504
91401	91450	HNE_0101	HNE_0101	-	amino acid carrier protein	18.5944	8.69923	27.494	17.735
91451	91500	HNE_0101	HNE_0101	-	amino acid carrier protein	19.3072	8.85849	36.5738	20.147
91501	91550	HNE_0102	HNE_0102	-	hypothetical protein	18.0676	11.088	40.944	19.5795
91551	91600	HNE_0102	HNE_0102	-	hypothetical protein	17.0449	10.2719	36.8708	21.5658
91601	91650	HNE_0102	HNE_0102	-	hypothetical protein	17.3238	12.6607	35.3858	24.0487
91651	91700	HNE_0102	HNE_0102	-	hypothetical protein	18.4085	11.6653	34.2826	20.3598
91701	91750	HNE_0103	HNE_0103	+	tRNA-i(6)A37 thiotransferase enzyme MiaB	17.8507	10.9686	25.3301	19.2957
91751	91800	HNE_0103	HNE_0103	+	tRNA-i(6)A37 thiotransferase enzyme MiaB	16.2081	16.1643	21.3418	18.0188
91801	91850	HNE_0103	HNE_0103	+	tRNA-i(6)A37 thiotransferase enzyme MiaB	15.7433	14.0342	18.4566	16.7419
91851	91900	HNE_0103	HNE_0103	+	tRNA-i(6)A37 thiotransferase enzyme MiaB	12.7682	13.7356	9.71624	16.6
91901	91950	HNE_0103	HNE_0103	+	tRNA-i(6)A37 thiotransferase enzyme MiaB	10.103	16.9605	4.03076	13.5496
91951	92000	HNE_0103	HNE_0103	+	tRNA-i(6)A37 thiotransferase enzyme MiaB	11.1567	17.6174	5.38848	13.1239
92001	92050	HNE_0103	HNE_0103	+	tRNA-i(6)A37 thiotransferase enzyme MiaB	13.0471	20.1058	8.01908	14.5427
92051	92100	HNE_0103	HNE_0103	+	tRNA-i(6)A37 thiotransferase enzyme MiaB	13.6359	21.1011	9.37681	15.8906
92101	92150	HNE_0103	HNE_0103	+	tRNA-i(6)A37 thiotransferase enzyme MiaB	14.3487	19.1702	11.6255	17.3803
92151	92200	HNE_0103	HNE_0103	+	tRNA-i(6)A37 thiotransferase enzyme MiaB	15.8053	19.9664	10.5648	20.0051
92201	92250	HNE_0103	HNE_0103	+	tRNA-i(6)A37 thiotransferase enzyme MiaB	16.3941	22.8131	14.3834	22.0624
92251	92300	HNE_0103	HNE_0103	+	tRNA-i(6)A37 thiotransferase enzyme MiaB	15.5573	20.9419	18.5839	21.9914
92301	92350	HNE_0103	HNE_0103	+	tRNA-i(6)A37 thiotransferase enzyme MiaB	15.1854	20.1058	20.7902	20.3598
92351	92400	HNE_0103	HNE_0103	+	tRNA-i(6)A37 thiotransferase enzyme MiaB	14.8446	21.0215	20.7902	19.6504
92401	92450	HNE_0103	HNE_0103	+	tRNA-i(6)A37 thiotransferase enzyme MiaB	15.2474	20.5636	16.8019	20.9273
92451	92500	HNE_0103	HNE_0103	+	tRNA-i(6)A37 thiotransferase enzyme MiaB	15.5573	19.8072	16.4625	20.7855
92501	92550	HNE_0103	HNE_0103	+	tRNA-i(6)A37 thiotransferase enzyme MiaB	14.7826	19.3294	18.5415	23.3393
92551	92600	HNE_0103	HNE_0103	+	tRNA-i(6)A37 thiotransferase enzyme MiaB	14.9685	20.484	22.1479	26.4607
92601	92650	HNE_0103	HNE_0103	+	tRNA-i(6)A37 thiotransferase enzyme MiaB	16.735	21.5391	20.5356	23.4812
92651	92700	HNE_0103	HNE_0103	+	tRNA-i(6)A37 thiotransferase enzyme MiaB	16.797	18.8118	16.8019	19.7923
92701	92750	HNE_0103	HNE_0103	+	tRNA-i(6)A37 thiotransferase enzyme MiaB	16.1772	16.224	18.2869	20.5017
92751	92800	HNE_0103	HNE_0103	+	tRNA-i(6)A37 thiotransferase enzyme MiaB	18.3155	16.8212	18.2869	22.4171
92801	92850	HNE_0103	HNE_0103	+	tRNA-i(6)A37 thiotransferase enzyme MiaB	19.0593	17.5179	16.1655	21.5658
92851	92900	HNE_0103	HNE_0103	+	tRNA-i(6)A37 thiotransferase enzyme MiaB	17.0139	18.2146	15.232	20.6436
92901	92950	HNE_0103	HNE_0103	+	tRNA-i(6)A37 thiotransferase enzyme MiaB	15.5263	12.9991	14.2137	18.941
92951	93000	HNE_0103	HNE_0103	+	tRNA-i(6)A37 thiotransferase enzyme MiaB	15.4334	13.8153	15.1896	16.0325
93001	93050	HNE_0103	HNE_0103	+	tRNA-i(6)A37 thiotransferase enzyme MiaB	14.5346	20.2849	14.044	16.4581
93051	93100	HNE_0104	HNE_0104	+	PhoH family protein	14.1318	20.9419	13.153	16.8128
93101	93150	HNE_0104	HNE_0104	+	PhoH family protein	16.2391	22.0367	12.0923	17.3803
93151	93200	HNE_0104	HNE_0104	+	PhoH family protein	17.4168	22.8927	8.52823	17.0966
93201	93250	HNE_0104	HNE_0104	+	PhoH family protein	14.8446	22.2358	6.61893	15.8906
93251	93300	HNE_0104	HNE_0104	+	PhoH family protein	12.9231	20.7229	8.06151	16.6709
93301	93350	HNE_0104	HNE_0104	+	PhoH family protein	13.9458	20.265	9.67381	17.2384
93351	93400	HNE_0104	HNE_0104	+	PhoH family protein	15.1235	19.7873	11.668	18.0188
93401	93450	HNE_0104	HNE_0104	+	PhoH family protein	16.2081	19.2697	13.3227	20.8564
93451	93500	HNE_0104	HNE_0104	+	PhoH family protein	15.4334	19.2498	13.9591	22.7718
93501	93550	HNE_0104	HNE_0104	+	PhoH family protein	15.2474	19.3891	12.0074	19.2248
93551	93600	HNE_0104	HNE_0104	+	PhoH family protein	15.2164	14.2134	13.3651	16.3162
93601	93650	HNE_0104	HNE_0104	+	PhoH family protein	13.1401	14.293	17.8626	17.2384
93651	93700	HNE_0104	HNE_0104	+	PhoH family protein	11.9004	18.7919	18.0323	18.5154
93701	93750	HNE_0104	HNE_0104	+	PhoH family protein	13.6359	16.7017	17.7353	21.2111
93751	93800	HNE_0104	HNE_0104	+	PhoH family protein	15.6193	18.6128	16.8443	22.488
93801	93850	HNE_0104	HNE_0104	+	PhoH family protein	14.8136	14.8106	16.1655	17.735
93851	93900	HNE_0104	HNE_0104	+	PhoH family protein	15.9292	10.5107	17.9899	15.0393
93901	93950	HNE_0104	HNE_0104	+	PhoH family protein	14.9065	13.5366	17.4383	17.5222
93951	94000	HNE_0104	HNE_0104	+	PhoH family protein	13.6979	13.2778	14.4683	21.1402
94001	94050	HNE_0104	HNE_0104	+	PhoH family protein	14.6586	9.91354	15.4017	19.7213
94051	94100	HNE_0105	HNE_0105	+	conserved hypothetical protein TIGR00043	16.0222	10.4908	15.826	19.0829
94101	94150	HNE_0105	HNE_0105	+	conserved hypothetical protein TIGR00043	15.8672	7.96269	21.9782	18.7282
94151	94200	HNE_0105	HNE_0105	+	conserved hypothetical protein TIGR00043	16.4561	6.72847	27.3667	17.9478
94201	94250	HNE_0105	HNE_0105	+	conserved hypothetical protein TIGR00043	17.6957	9.09737	23.4208	19.0829
94251	94300	HNE_0105	HNE_0105	+	conserved hypothetical protein TIGR00043	17.2618	8.8784	27.9183	18.0897
94301	94350	HNE_0105	HNE_0105	+	conserved hypothetical protein TIGR00043	18.2535	6.76828	33.9432	14.4718
94351	94400	HNE_0105	HNE_0105	+	conserved hypothetical protein TIGR00043	18.2845	4.08088	44.8475	15.4649
94401	94450	HNE_0105	HNE_0105	+	conserved hypothetical protein TIGR00043	19.1833	2.44853	51.8482	15.2521
94451	94500	HNE_0105	HNE_0105	+	conserved hypothetical protein TIGR00043	17.9126	4.93687	45.4415	14.3299
94501	94550	HNE_0106	HNE_0106	+	CBS/transporter domain protein	15.2784	9.71448	27.3243	14.7555
94551	94600	HNE_0106	HNE_0106	+	CBS/transporter domain protein	16.4871	12.1033	15.1047	15.6778
94601	94650	HNE_0106	HNE_0106	+	CBS/transporter domain protein	16.1462	13.2181	12.9833	18.7991
94651	94700	HNE_0106	HNE_0106	+	CBS/transporter domain protein	15.7123	12.581	19.1355	17.3094
94701	94750	HNE_0106	HNE_0106	+	CBS/transporter domain protein	15.0615	9.61494	28.0456	15.2521
94751	94800	HNE_0106	HNE_0106	+	CBS/transporter domain protein	15.6193	7.28586	22.4874	14.259
94801	94850	HNE_0106	HNE_0106	+	CBS/transporter domain protein	14.3177	9.69457	14.2137	17.0966
94851	94900	HNE_0106	HNE_0106	+	CBS/transporter domain protein	14.4107	10.7297	10.0557	18.7282
94901	94950	HNE_0106	HNE_0106	+	CBS/transporter domain protein	18.3775	11.4265	13.5773	18.941
94951	95000	HNE_0106	HNE_0106	+	CBS/transporter domain protein	18.1915	12.7005	18.4142	20.5017
95001	95050	HNE_0106	HNE_0106	+	CBS/transporter domain protein	16.1772	9.73438	22.2752	18.6572
95051	95100	HNE_0106	HNE_0106	+	CBS/transporter domain protein	16.0222	13.238	21.1721	16.9547
95101	95150	HNE_0106	HNE_0106	+	CBS/transporter domain protein	16.2391	11.3468	18.2869	17.0256
95151	95200	HNE_0106	HNE_0106	+	CBS/transporter domain protein	13.202	10.6899	11.2437	15.3231
95201	95250	HNE_0106	HNE_0106	+	CBS/transporter domain protein	11.9314	16.0647	6.74621	15.1102
95251	95300	HNE_0106	HNE_0106	+	CBS/transporter domain protein	12.0554	16.5624	13.2803	16.2453
95301	95350	HNE_0106	HNE_0106	+	CBS/transporter domain protein	10.9397	16.1842	17.3535	16.4581
95351	95400	HNE_0107	lnt	+	apolipoprotein N-acyltransferase	10.9707	17.4184	16.123	16.529
95401	95450	HNE_0107	lnt	+	apolipoprotein N-acyltransferase	11.4356	21.8377	15.6987	16.7419
95451	95500	HNE_0107	lnt	+	apolipoprotein N-acyltransferase	11.1257	19.847	12.6014	18.4444
95501	95550	HNE_0107	lnt	+	apolipoprotein N-acyltransferase	12.7682	19.0109	10.6073	20.3598
95551	95600	HNE_0107	lnt	+	apolipoprotein N-acyltransferase	14.5346	20.7826	12.1347	18.8701
95601	95650	HNE_0107	lnt	+	apolipoprotein N-acyltransferase	14.9685	17.498	11.4134	17.1675
95651	95700	HNE_0107	lnt	+	apolipoprotein N-acyltransferase	15.2474	12.2426	13.5349	15.3231
95701	95750	HNE_0107	lnt	+	apolipoprotein N-acyltransferase	15.1235	12.4019	17.905	14.6846
95751	95800	HNE_0107	lnt	+	apolipoprotein N-acyltransferase	15.4954	11.745	20.0265	15.1102
95801	95850	HNE_0107	lnt	+	apolipoprotein N-acyltransferase	15.7743	13.875	16.5049	16.6
95851	95900	HNE_0107	lnt	+	apolipoprotein N-acyltransferase	13.7289	19.4489	11.8801	16.9547
95901	95950	HNE_0107	lnt	+	apolipoprotein N-acyltransferase	13.202	19.5086	9.67381	16.6709
95951	96000	HNE_0107	lnt	+	apolipoprotein N-acyltransferase	14.4727	19.6081	7.46751	16.529
96001	96050	HNE_0107	lnt	+	apolipoprotein N-acyltransferase	14.2557	17.9758	5.8552	15.1812
96051	96100	HNE_0107	lnt	+	apolipoprotein N-acyltransferase	13.357	15.8856	9.41924	12.982
96101	96150	HNE_0107	lnt	+	apolipoprotein N-acyltransferase	11.3426	9.81401	13.2379	10.0026
96151	96200	HNE_0107	lnt	+	apolipoprotein N-acyltransferase	10.8158	7.88306	14.5956	12.6983
96201	96250	HNE_0107	lnt	+	apolipoprotein N-acyltransferase	13.1401	11.0084	14.9774	16.1743
96251	96300	HNE_0107	lnt	+	apolipoprotein N-acyltransferase	14.1937	10.2321	15.6563	16.1743
96301	96350	HNE_0107	lnt	+	apolipoprotein N-acyltransferase	15.0925	8.83858	18.8385	18.941
96351	96400	HNE_0107	lnt	+	apolipoprotein N-acyltransferase	15.1545	6.72847	19.2203	16.8837
96401	96450	HNE_0107	lnt	+	apolipoprotein N-acyltransferase	15.7433	11.7848	16.2503	14.6137
96451	96500	HNE_0107	lnt	+	apolipoprotein N-acyltransferase	15.9292	15.1092	10.183	15.8906
96501	96550	HNE_0107	lnt	+	apolipoprotein N-acyltransferase	14.7206	15.6865	5.8552	16.4581
96551	96600	HNE_0107	lnt	+	apolipoprotein N-acyltransferase	13.5739	16.4828	7.80694	15.8906
96601	96650	HNE_0107	lnt	+	apolipoprotein N-acyltransferase	12.0864	17.6573	9.07981	15.1812
96651	96700	HNE_0107	lnt	+	apolipoprotein N-acyltransferase	12.2413	20.3646	12.3893	15.4649
96701	96750	HNE_0107	lnt	+	apolipoprotein N-acyltransferase	12.8302	21.0414	14.5107	17.4513
96751	96800	HNE_0107	lnt	+	apolipoprotein N-acyltransferase	13.7909	20.2451	13.2803	18.8701
96801	96850	HNE_0107	lnt	+	apolipoprotein N-acyltransferase	14.5346	18.1549	13.747	20.076
96851	96900	HNE_0107	lnt	+	apolipoprotein N-acyltransferase	15.2164	17.3587	15.9109	18.6572
96901	96950	HNE_0107	lnt	+	apolipoprotein N-acyltransferase	15.8982	15.7661	20.6629	17.0256
96951	97000	HNE_0107	lnt	+	apolipoprotein N-acyltransferase	16.2701	9.7941	30.4216	16.6
97001	97050	HNE_0108	HNE_0108	+	DNA-binding protein	17.2308	5.77295	32.0339	17.4513
97051	97100	HNE_0108	HNE_0108	+	DNA-binding protein	18.2225	10.2918	22.9541	17.9478
97101	97150	HNE_0108	HNE_0108	+	DNA-binding protein	17.3548	7.7039	18.6263	15.8196
97151	97200	HNE_0108	HNE_0108	+	DNA-binding protein	16.4871	5.57388	23.0814	16.3162
97201	97250	HNE_0108	HNE_0108	+	DNA-binding protein	16.9519	7.16642	26.9424	15.2521
97251	97300	HNE_0108	HNE_0108	+	DNA-binding protein	15.9292	3.20498	24.9058	13.5496
97301	97350	HNE_0108	HNE_0108	+	DNA-binding protein	15.1854	2.09021	22.7419	15.5359
97351	97400	HNE_0108	HNE_0108	+	DNA-binding protein	13.9148	7.00716	16.0806	14.8974
97401	97450	HNE_0108	HNE_0108	+	DNA-binding protein	12.0554	11.3269	8.61309	13.7624
97451	97500	HNE_0108	HNE_0108	+	DNA-binding protein	11.5595	10.3913	7.1705	14.8265
97501	97550	HNE_0109	trmB	+	tRNA (guanine-N(7)-)-methyltransferase	12.6442	11.8843	9.37681	15.6068
97551	97600	HNE_0109	trmB	+	tRNA (guanine-N(7)-)-methyltransferase	15.4334	11.2274	17.6929	17.9478
97601	97650	HNE_0109	trmB	+	tRNA (guanine-N(7)-)-methyltransferase	16.9829	8.40063	30.3792	19.3666
97651	97700	HNE_0109	trmB	+	tRNA (guanine-N(7)-)-methyltransferase	15.0305	10.3316	30.9732	17.2384
97701	97750	HNE_0109	trmB	+	tRNA (guanine-N(7)-)-methyltransferase	15.1545	12.0037	21.2569	16.3872
97751	97800	HNE_0109	trmB	+	tRNA (guanine-N(7)-)-methyltransferase	14.2247	11.8644	14.7653	15.2521
97801	97850	HNE_0109	trmB	+	tRNA (guanine-N(7)-)-methyltransferase	11.2806	14.512	8.65552	14.5427
97851	97900	HNE_0109	trmB	+	tRNA (guanine-N(7)-)-methyltransferase	12.9541	18.573	7.25536	18.1607
97901	97950	HNE_0109	trmB	+	tRNA (guanine-N(7)-)-methyltransferase	14.8755	17.0601	12.3893	19.9342
97951	98000	HNE_0109	trmB	+	tRNA (guanine-N(7)-)-methyltransferase	13.9458	16.861	11.668	20.9273
98001	98050	HNE_0109	trmB	+	tRNA (guanine-N(7)-)-methyltransferase	14.1628	17.8165	10.9467	20.2179
98051	98100	HNE_0109	trmB	+	tRNA (guanine-N(7)-)-methyltransferase	16.1462	15.3481	12.4741	17.735
98101	98150	HNE_0109	trmB	+	tRNA (guanine-N(7)-)-methyltransferase	17.2618	10.9686	29.6154	16.9547
98151	98200	HNE_0109	trmB	+	tRNA (guanine-N(7)-)-methyltransferase	18.9973	4.99659	48.6661	14.8265
98201	98250					20.2369	3.76237	61.7766	13.4077
98251	98300					19.927	8.3011	54.8607	16.6
98301	98350					18.6874	8.12194	34.1129	20.076
98351	98400	HNE_0110	HNE_0110	+	cold shock DNA-binding protein	17.6957	4.26004	28.4699	19.8632
98401	98450	HNE_0110	HNE_0110	+	cold shock DNA-binding protein	17.6337	6.64884	32.0339	16.6
98451	98500	HNE_0110	HNE_0110	+	cold shock DNA-binding protein	16.1152	5.6336	26.9848	13.1239
98501	98550	HNE_0110	HNE_0110	+	cold shock DNA-binding protein	15.5573	4.4392	22.9117	14.8265
98551	98600	HNE_0110	HNE_0110	+	cold shock DNA-binding protein	17.1069	7.80343	28.5547	18.1607
98601	98650					18.7494	6.44978	58.4247	17.3803
98651	98700					20.5778	5.19565	106.497	14.8974
98701	98750					21.2286	8.32101	103.23	13.4077
98751	98800	HNE_0111	HNE_0111	+	conserved hypothetical protein	18.1296	10.3316	49.7268	13.5496
98801	98850	HNE_0111	HNE_0111	+	conserved hypothetical protein	15.0615	13.4171	13.4924	15.8196
98851	98900	HNE_0111	HNE_0111	+	conserved hypothetical protein	14.3797	15.5471	7.08564	18.8701
98901	98950	HNE_0111	HNE_0111	+	conserved hypothetical protein	13.5739	17.6373	11.5831	16.7419
98951	99000	HNE_0111	HNE_0111	+	conserved hypothetical protein	12.8302	14.9699	14.8077	15.2521
99001	99050	HNE_0111	HNE_0111	+	conserved hypothetical protein	13.8528	16.1244	12.1771	15.4649
99051	99100	HNE_0111	HNE_0111	+	conserved hypothetical protein	13.419	21.1409	12.1771	15.1812
99101	99150	HNE_0111	HNE_0111	+	conserved hypothetical protein	13.357	16.7415	14.341	16.529
99151	99200	HNE_0111	HNE_0111	+	conserved hypothetical protein	14.3797	13.1782	17.9899	19.2957
99201	99250	HNE_0111	HNE_0111	+	conserved hypothetical protein	15.5883	14.4324	22.9541	18.3735
99251	99300	HNE_0111	HNE_0111	+	conserved hypothetical protein	15.4334	13.9148	23.5905	16.8128
99301	99350	HNE_0111	HNE_0111	+	conserved hypothetical protein	14.5346	8.5997	23.633	18.3025
99351	99400	HNE_0111	HNE_0111	+	conserved hypothetical protein	14.6896	11.745	22.4449	21.7077
99401	99450	HNE_0112	nusA	+	transcription termination factor NusA	15.5263	14.5916	23.6754	25.5384
99451	99500	HNE_0112	nusA	+	transcription termination factor NusA	16.766	13.437	20.6629	23.8359
99501	99550	HNE_0112	nusA	+	transcription termination factor NusA	16.4871	18.4734	17.7353	24.0487
99551	99600	HNE_0112	nusA	+	transcription termination factor NusA	16.3941	15.3481	22.0631	23.8359
99601	99650	HNE_0112	nusA	+	transcription termination factor NusA	16.0842	13.1982	24.3543	22.4171
99651	99700	HNE_0112	nusA	+	transcription termination factor NusA	14.5656	17.0003	19.3052	20.8564
99701	99750	HNE_0112	nusA	+	transcription termination factor NusA	15.1854	17.4781	14.5107	20.076
99751	99800	HNE_0112	nusA	+	transcription termination factor NusA	14.7516	11.745	12.262	16.3872
99801	99850	HNE_0112	nusA	+	transcription termination factor NusA	13.202	9.7941	13.9591	14.1171
[truncated: 72,104 more rows]
