# Supplementary material for: Integrative and quantitative view of the CtrA regulatory network in a stalked budding bacterium
Source: PLoS Genet. 2020 Apr 23;16(4):e1008724. doi: 10.1371/journal.pgen.1008724 (PMC7200025; doi:10.1371/journal.pgen.1008724)
Supplement: S5 Data — CtrA (“CtrA Chip-seq”) and GcrA (“GcrA ChIP-seq”) ChIP-seq peaks were called using MACS2 software. The same analysis was performed on the respective total input DNA samples as a negative control. The q-value (false discovery rate, FDR) cut-off for called peaks was 0.05. Peaks are rank-ordered according to fold-enrichment and highlighted in red if the reads constituting them are significantly (at least twofold) enriched in the ChIP-seq sample. The peak intervals, peak summits, closest genes and statistics (-log10 of the p-values and q-values as well as the fold enrichment) are indicated for all detected peaks. (XLSX) [file pgen.1008724.s021.xlsx]

## Sheet: CtrA ChIP-Seq
MACS2 analysis on Dataset:	Description:
H. neptunium CtrA	Listed are the peak intervals, peak summits, closest gene, and statistics (-log10 of p- and q- values, fold enrichment) for all CtrA ChIP peaks (q = 0.05).
Peak # (order on chromosome)	Peak start (bp)	Peak end (bp)	Peak length (bp)	Peak summit (bp)	Peak pileup	-LOG10(pvalue)	Fold enrichment	-LOG10(qvalue)	151bp DNA sequences surrounding the peak summit
MACS2_peak_103	241799	243690	1892	242473	15785	17924.8	36.0256	17918.3	ACTGAGGAGTCCGTCGCCATTTCAACCACCAGTTCTGCTTCTGCTGGTAGGCTTTTACCATCGCATGCTCAATTAAGAGCGTAGGATGGCGGTAAGGATCGGCCCATTCCGCTAACCATTCCTCAACCAATTCGGCAGCACTAAGAGTCGT
MACS2_peak_354	1218128	1218784	657	1218418	15079	16832.2	34.4144	16827.1	CGCCAATTTTAGGCGGTATTTGTGCCTTATTCGACAGACATTCTCCTTCATACGGGAGAATGCTGCGCGACTTTAAATCGCTGTTAAGTCTTCACCGCTTTAAATGAAGTCATGTCGCGTTCGAGCCAAATGATGCCAATGAAAACAGGCG
MACS2_peak_102	241176	241731	556	241496	14961	16650.9	34.1451	16646	GGATGAGATGCTCATATCTGGTTGCTCCTGCGTCAGATAATAACGCAAATTGGAGGCAACTCGTAAATAAGCCGATAACTCTTGTTAGCCGAGTTTCTTAATCTTCCGGTAACCGGTTAATTCGGCGGCGGGCTTAATCCGTCAGTATGGT
MACS2_peak_347	1209675	1210259	585	1209922	13693	14729.4	31.2514	14725.1	CTCGCATTTTCTGAGCGTTCTGACTCATATTTCTAAAATTACATGAAATTGCAAAGCAGTCGTTTAGACCTTGTTAAGATTAACGGCGCGCGCCATTAGGGCGAGGTGCGCGGACGAAAGACCTCCCGACAGGAGAAATCTACGGGATCGT
MACS2_peak_391	1507658	1508128	471	1507912	13038	13756.6	29.7566	13752.3	ATAGGGTGCCAGTCGGGTTGAGAAAGCGATTCATACTCCTGCATGGGAATGACCAAGATCCCCTCAAGAACATCTGTGAAATTTCACGGATCGGTCAGATGCACTGCCACGTTCCAGGCCTGTCCCTGAGGTGACCCCGCAGAAGATTTGC
MACS2_peak_301	924946	925575	630	925325	12889	13406.3	28.7143	13402.1	CACGTTACGGGGCAGTAACGGTTAATGAATTCTCTGATTTGTTTACCAACATCACTTGAAACCGTGTTGTGCTTATCAATTTATTAGGTTCACCCCAGTAAATATACTCAAACTACAACAAAAGTTGAGTGAAAGTTGAGTGGTGGTGAAT
MACS2_peak_217	671209	671635	427	671421	12642	12548.2	25.6337	12544.2	CGCATCGCGCCCCTCCGCCGGGTTAAGGCGAGCGGCCGATTTGTTCACACTTCAGCAGAAATGCGTCCCATTCCCTTAAGGGCGCGTTAATTCTGTTAATTCCGGGGACTAGGCGGGCTGCTTAAAGCTGTCAGATGGCGTGCCAACACTT
MACS2_peak_342	1188584	1189111	528	1188849	9734	9083.91	22.2165	9080.25	TCGGTCTTATCGGTGATGCTGCATCAGAATGAGCTTCGAGAGATTCGGTGGCCGGCCCGAAAGAGTTAGCGAGTTCTTAAGAAACTCGTGGGAATTTTCTATCCAATCATGAAGCAAAGAATTTGCGGAAACGGGCGGTCTGGCGGATGGC
MACS2_peak_292	889042	889635	594	889342	9279	8475.42	21.1781	8471.83	CATCCCGTGTAAGAGGCTACACTCACGCTGAATCGCCCGCAATCACTGGAACAGGGGGCGCCGCGTTAATCTTTTGTTTACCCGATTTCCACGTCTTCTTGACGGATTTGCGAATTGAGGCGTTGACCGGAAATTAACCTTCAGACACTAT
MACS2_peak_538	2544432	2544982	551	2544652	9046	8167.54	20.6464	8163.99	CGACATTTCCGGGAGCTGACGGGGCGGTTTACGTCGCGCGCTGCCTGAACCTTACCGCGAGGTGAATTTTCTCTTAATTCCGGCCTGACAATTACTGCCAGCTACTGAGGCTGCTGTTCGCCATTTTTGTATACAGCTTTTCTTTAAGGTA
MACS2_peak_850	3381313	3381804	492	3381550	10334	9289.64	20.4583	9285.97	ATCGACCTCGTAACATCCATTGGCTGCGGGAAAGCAGCGTTCAGGATCGCCGGGCAGGGTTAACAGGAGGCAAACAGACACTTACCGATGAGAAAGGAATTCCGCCTTTATGCAGTGGAATTCGTTAACCGGCTTTATCTTCCTGCATTGC
MACS2_peak_860	3425013	3425382	370	3425186	12091	10811.2	20.2308	10807.4	GCCCTAGCAGCCCGCTTCCCCGCTCGCCAAGCCCGGCTTTTGCCCGATCGATCAAATTTCCAACAATCCGTTCAGCGGGCACTTACCTTGCCCGTGATATGCGGGCGGGATGCCACGGCGCCTGATTTACCTCCTCCTGACGGGCTATGCG
MACS2_peak_170	453693	454543	851	454308	8479	7346.5	18.8996	7343.02	ATACCCAGCCAGTGGCGAGTTATGACAGATGTGGGTTTCTGCCCCGTAAGGCGCGTGCGATCAAATCTGCCCAGCCAGTTTGGAATCTGTTAACCTGAGCTCCGCGCGAATCGAGAGGCCCTGGCAAATGCAGCAATATCAGGCACTTCTG
MACS2_peak_757	3072870	3073345	476	3073129	8117	6740.19	17.311	6736.78	AAATATTGCCTTGGCCATGTTGGACGACCCCACTCGTTCAACCTTCAAGAATGCCAGAGGAATATGTCCCGCAAGTAAGCGCAATCGATCAAATTTCCCCAAAGTCACTGGCGAATTTGTTTCCCTTGGGTCACGGCTTTCCGTGCGCGTA
MACS2_peak_427	1726077	1726790	714	1726357	7458	6142.36	17.0224	6139.03	TCAACATCCGCGCGTGCAGCCCGCCATGCTGAACGCCAATATTCTCATTTGTTGCAAACTGTTTACCCGGCATTAACCATTTCGGGCGAATTTGGGCATGTCTTCTCTTGGAGACACCCACCATCACCCAACGCCTTCGGCGGGAGCTTGT
MACS2_peak_156	372155	372568	414	372361	7804	6401.36	16.8871	6397.99	GACATTCTCGATCACCATATCGGCGGCGGGCGAGAGGTTAATTTCCGTTTTCATGTTAATACCTTGTTAATGCTTATTTTGCTGCGGCGCAGCAATGTCTGTGTGCGGCGTATATAGGGTGCGAGCTAAACAAAACAGTATGGAAAGTGAC
MACS2_peak_190	498502	498951	450	498734	8304	6749.05	16.5827	6745.63	GCAGCGAGAAGCGCGATCGGACGAGATACCATGGTAAGCCGAATCCTGTTCAGTTGGGGAAGATTGCTCAGTCTGTATTAACGGCTTTTTCGGGTTCGTTAACCTTTGCCGTGCGAGAACTGGTAGTCTAGTGACGGCTTGGCATCGAGTT
MACS2_peak_681	2788281	2788693	413	2788477	7296	5908.32	16.4573	5905.01	AATAAGAGGCGCTGGCGCTGCAGCACCTGCAACAGATGCCCCGGTTAACAGCAGATTTACCTAATCCTGCTAACATTGCCGAAAAATGTGCTCCCAAGGGGTTTCCCGCCTACGCGAATTGGGTATGTATAACGCAGGGTATGGGAGCGCT
MACS2_peak_18	54673	55116	444	54868	8370	6596.88	15.6136	6593.48	TCGCCTGCGCCGGCCATTATCCTCGGCGCTGTAGTAAAAACGGCCATTTGCCTTCCGGAACCGGTAAAATTTCACCGGTCTTCCGGAGGCGGCTTTAAGCATGAGCTGATACGGTCTCCCCATCGAAATGGGCGGGGCGAATGCAGGTATC
MACS2_peak_95	231812	232684	873	232045	7106	5596.48	15.5837	5593.21	CGATTCGTTCGTGTCGGGTTTCTTAGCCATCTAGCCCCCATTGGATCTCGTGAGGCACGTTCCTAATGACTGATCCGGGGTAAAGATAACCTTAACGATTTCGCGCCAAATATTAATCATTACAGCTGACTCGTATGCAGCCTGGGGCGAC
MACS2_peak_650	2708015	2709059	1045	2708621	6554	5053.4	14.9593	5050.22	TGTGCCACACATTCGCCGGATAACGTGTTGAGGTTGAATCGAATAGGTGCAAATGAAGGCCTAATATCTCTTAATGCTATCGAAACGCTATGTCTGCATTTGCCGAGAATTTGTTTCAATTGCTTTTGCGCCCTCAGCAGACACAAAAGAC
MACS2_peak_530	2458556	2459083	528	2458860	6552	5051.05	14.9548	5047.87	CTTAAAGAATACGCATCCGGAAAAGTGAGGTTTATGCCCGGATCGGTGAAATTTTATCGATCCGGGACAGTCCGGCTTCAGCACTCGTTATGCATAACAGCATGGTAACCAAGATGTCTGGGGGGACGTTTTTCCATGCTCACCTATCCGC
MACS2_peak_294	891281	891825	545	891501	6504	4994.69	14.8452	4991.51	GGCTGGCGCCCTTTTTCGTTGCGGGAAGTAAACGCCGCATTCGCCCCTGTTTTGCCAAATTTCTCAACGCCTTAATCAAAATCAGCCTCCTGTCGTCAGGGCAGGTATGGCAAAAATTTTTTTGAAATCTGGAATCTGCAGCCGTTTCTAC
MACS2_peak_763	3104954	3105345	392	3105178	7276	5514.77	14.4888	5511.51	CACTCCCACACTGATACAGGTGGTGATTTCAGTGCAAGAGCCGGGCCTGTCAACGCTTTTTTAACCATCCTTGCCAAAGTCTTGCAGACGGTGCCCATCCGTTAACTTTTTCAGCTTGTCTGCCCGCGCCTTGTCCAGCTTCTTTGCCGCT
MACS2_peak_39	108033	108472	440	108267	7540	5569.9	13.8176	5566.63	GGAAACACAGTGACACTAGTGCGATGCCGTAACGCATGATCGATCCCCCAATCCCGCCTCCTTAATAACTCCTTACGGGGACAGTTTCAACTTAAAAGAGTCTTTCGGCAGGCCGATTCTTTTGAGCGTGTCAGAGGGGGCGTGTTCACGC
MACS2_peak_902	3665947	3666361	415	3666132	7654	5645.3	13.7788	5642.02	AGGAGGAGACCGGCAGTTGAGAGGGCGATGAACAACATGGACGCTGTTATCGCCGATCAGGGCTGAGAAAGGCTCAAGCCGTTCGATCAAATTTTAACGAATCCGGCCCCGGTTGCCCTCAAATCACATGATTTCGAGCAGTTTCTCGTTC
MACS2_peak_300	923441	923884	444	923677	6134	4505.07	13.6636	4501.97	CTTATAATGACATACCCAAGTAAAGCCCTGTCCAAAGCCATTGATTTAATTGAACAGATTCCAGTCATCTGGAATTGAGACCTGAGGAACACAGCATGAGTGCAGATGTAAGCATCAAGGTTACTGGCAATATCGGCCGGATCACGCTCAC
MACS2_peak_784	3186057	3186433	377	3186248	6121	4483.56	13.5975	4480.46	GCGACATGCGGCGCCACTCCCTCCGAATTCCGCAAACAAAGGTAAATGTTTGCGGCCAGCCAGTTCATACTGTTCGGAAAATTGCATGCGCCGCCTAAAGGATCGTTAACCGGTAATTCCGGCGGCCCTGAAGAGATCAGCAAGCAGGGGC
MACS2_peak_332	1138711	1139128	418	1138912	6644	4845.17	13.4924	4842.02	TCGACCGGGTTTTCTTTCGTGGAATTCACTTTTCAGATGCCCTGCTTCTTGATGAAGTTAATGCGTTGTTAACCCATAAGCGGGAATTTTACAGACATGACCCAGCGCATCCTGACCACTCTCCGCTCGCTCGCCCTTTTCGGTGTTTCGC
MACS2_peak_168	450140	450533	394	450355	7197	5198.96	13.2671	5195.75	TCCCGAATGTGGCTGAAGCCGGGCGGCTTCTGGGAAGCGGCGGGATTTTTGGTTAAATGTCCGAAAGGCAGGCATTAAGGCGCCGTTAAGAATTGAGGCGCAATCTGGGCACATGCCGGGTTCACCCCTCCCGGCAGAATGACGACCCTGC
MACS2_peak_449	1862674	1863528	855	1862876	5465	3814.46	12.4741	3811.45	CTTTCAGACTGGTGTTTACCACGTGATGGTGGAATCCCCGTCAACGCCTGAAGGTAATCCAACAGGCATGATTAAGCGTCCGGTAACAGTTTTGGCGCCGTTGCCCCCTTGCCTTCCCGGCACGCTTCGGAGAAACAGCACCGGCCCGGAG
MACS2_peak_309	958804	959620	817	959233	5453	3742.14	12.1136	3739.14	TTGGCAACTGATCCGTTCAGAGAAAATGAATCATTTCGTCTGTGTTCCAACGCTTTTTTAATACCTGTTAATAAAGGTGCGTTAGGATTCACAATGTTAACCAAAGCCGCTACGACTAACTTAAGATGATTCGGGAGACGAGCGATGCGCG
MACS2_peak_652	2711807	2712278	472	2712105	5018	3332.24	11.454	3329.29	CCCTCGGCGCTGCGTCAGCCCCGCGCAAATCGATCAAATTTGCCGCTTCGGTTAAAGGTCACTTTAGCCCAATCCTGCGCAATAGGCCGTTTGGACAACAAGGACTGCTTGCCCAAGCCCATGAGCGCCCAGTTTTTCATCATGCTTCTGA
MACS2_peak_588	2627840	2628335	496	2628096	4895	3202.52	11.1733	3199.59	CAACTTCTGATGACAGACGGACAGATAGACTGGAGGGGACACGCCTCACCCCCAATCCCTCTGCGCGCCGCGATGGTTAAAGATACCTTAATCATTGTCAATCGAGAATTGAGCCATTGGCCGCGCATACGCCAAGGTTCAGCGATGCCGC
MACS2_peak_339	1175314	1175683	370	1175510	4880	3162.36	10.9991	3159.44	CCGGCTTTGAGTCAGAAGAAATCTGACACAAATTTAGCTAACGCCCGCGCTAGGAATTCGTTAAGATTGCGGGTCTAGGCTTTTGAAAAGAAACGGGCTGACAGAATGAGCGACCGTACACTTACCCGCGCCGAAGTTACCGATGCCATCG
MACS2_peak_712	2915927	2916279	353	2916101	4979	3131.81	10.4827	3128.9	GCGGCGCTTACCCGGCTTGGGCCCTGCCCGGTTCACCGGCAGAGCTTTGCGCCGGTTCGCGCGCTTTTAAGACCTTGTTAACCGGGACACCCGAATTTCGCCGCGGGATATTACGGGACGCGGCAGTATGTTTCTTCTGAACTGGTTTCTG
MACS2_peak_377	1430535	1430946	412	1430746	4638	2910	10.4381	2907.12	CCCTGGCTGAACCGGAAGTCGTGAAAGACCTGATCGACAACCGCCAGAACCGTTGATCAGGAACCGCTAAATCTTCGCGCGGCCATCAAGGCTTTATTATCCCTGTCATGGGCATAAGCTCTGCTTCTATGCCTGCTGAGGGGAGCCTGCA
MACS2_peak_19	55578	56113	536	55760	5643	3476.97	10.1497	3474	GGTGGGGTAGGGATGTCCCGAACCGCTCCATGTCTTTGAATAAAATGCAAAAACTACTGCCGTTAACCTCTCGTTAACCGCTTTTTTGTGCATTCGCCTATTGGAGGCTGGACTCAACCCAAGCGAGTCCGGTAACTCTCTGTATCCCATA
MACS2_peak_704	2861197	2861755	559	2861530	4541	2787.56	10.0833	2784.71	CACCAGAAGCTGATGATTCAAATGGCTTTTTTTGCGTGATGCGCTGCAATATATGGGCGCTTGGTAAAAAAAAACAACAAAATCGACCTAAGCACGGCCAAATTTAGGAAATATCATTCTCTGCAAGATAGGAATGCTGGCGTCGGAGCAT
MACS2_peak_1	5	328	324	102	4341	2635.4	9.90898	2632.58	GGCGACTCACAGATTGGCCCGCGGCGCTTTGACGTTTCAAACTCGAAATGAGTCAGTGGTTAACAGGGTGTAAACGTCCGTGTTGGAATCACAGAGGAGAACGCACGGTGACTCTCCAGAGGTGAGAATCCTGCAATTGTGAGTCGCCTGT
MACS2_peak_472	2051010	2051395	386	2051180	4330	2624.44	9.88388	2621.62	AAGGCAAAGTAGAGCACAAGAAGACTGAGCCCGAGGGCCTGGAGCCGTGAAACCATATGCATAGGCCTACTGGCTCGTGGTAACCAAACCCTTACTGACGGGCACGAACAGGTGGGTCGGCAGAGCGGCGCCAAGCCTGCGTTCAGCTCGC
MACS2_peak_907	3679048	3679389	342	3679205	5874	3548.71	9.84415	3545.73	GTCGCGGCTGGCGTAATCTGTCATCGGTGAGGACGCTCCGTTTTAGGCTCTGGTGCGGGCCTTCACCATGACCCCGTTAGGCTTAACGCCCTGCAAACGGACTGCGTGAAATTTGAAAGAATCTGCAACGCCGTCAGCGGTTTCGCGCCAG
MACS2_peak_495	2205807	2206206	400	2205996	4256	2551.02	9.715	2548.2	ATACTTAATGACATTGAGGATATGAACATGATCCGTGTCATGACTTTTGTGTAATCAGAGCGCATGCTTAATGTTCCGATAACCAACGTATACTGATCTCCTTATTTTCACGGATTGATCCAGCCTATACACAGGGCATGCCGACAAGCTG
MACS2_peak_222	697115	697464	350	697307	4928	2945.52	9.67832	2942.64	GACTCTCCGGGGCATCAGGCAGAACCATAACTGCCAGCCGGGGAACAGAGGAGTGGTGATGTTAAGGTTTCTTAAACCAGGCCGGGCCAGTGTATTCCGGGTTAATGGGCTGCGTGAAAAGCTCACACGGTGGTGGCTTGGAATGACTGAT
MACS2_peak_382	1452363	1452769	407	1452588	4161	2457.57	9.4982	2454.78	GTCTGAAAACCCTGTAACAATCGCATTTCCACAGGCAGGTCGATGAAATTGCACCGATCTTGGTCGCATGTGCCTAACCCGCTCATGATAACTATTCTCAGTAGAAACGCGGGGCGCTGTAAGCGTGTAAAAGCGTGCAGGAGATGGGTGG
MACS2_peak_285	833931	834319	389	834144	4160	2456.59	9.49592	2453.8	GTTTACCCCGGCCTAACGCCGCTTAACGTCTTTCTTGAGGAGTGACCCAAAAAGATTCACCTGATTCAGAAATCAGAAACCACACCTGCGCTTAGTGGGGCTTCCACGAGGCCGTTGGACCCTAGGAGTGCCTTTGCCCATGATGAATGAT
MACS2_peak_302	932560	932890	331	932717	4611	2691.58	9.33502	2688.75	TGCGGTTCCGAAGGTCGGTATACCAGACCATGGCTGTCCCCCATCGCATTCTGCGGCTGGTTAGGGTCTCTTAAAGTTTGGTTAGCGAGGGGTTAACAAACTGGAAACTTTTCCCAGCAGGGGAGGGGGCTCACACCGAAACAACGCGTCC
MACS2_peak_157	384891	385233	343	385051	5341	3109.96	9.30465	3107.05	GCGCCTGTTCTCACAATTTCGCGTCCCGCCGGGCCGTATGAGCCCCCACCATCGCGTGGGGGGGCTAAAAAACGCTTAAGTGAATGTGGATGGCGCGAGAAACTTTTCAGGGAAACTTCTTCAGAAATTTTCCTTCAGCCAGCGCAGCGCT
MACS2_peak_702	2852138	2852499	362	2852326	4889	2846.81	9.30232	2843.95	CTTCGTCCGAAGACGCTACATCGAAGTCGACGATGACATCCGTCATTCCCACCACCCGTCTATTCGTTACCAACTCTTTAACAGAGAGGTACACAGCCATGAAAGTCTTTTCGCACTTGCAACAATCCTGCCACGCGAATTCCGGCGGCGT
MACS2_peak_791	3212072	3212385	314	3212254	5525	3193.52	9.20384	3190.6	TCTGAGGGCGGACAGCCCATCTTCACCATCCCAGCCCCTTGAATTCTCCCCTTGCGCGAAGGTTAACAAAGCGTAAAGGTAGAAATCCAAGAGGGGTACTATGGGTGAGGAGACGCGTGACATGGGCCGCAAGGGCACAGCCGCGAACACG
MACS2_peak_311	980867	981310	444	981067	4520	2577.93	9.01766	2575.12	TCCGGTTTGTCGGGCTCATAGAGAGTTATTCTTTGGTTAACGCGACCGTGAAGGTCACACGGTTCGGTAAAAACCCATCTTCATCATGTCCTGTTAGTAACGGTCGCATGAAGATGTCGATAGGCCTGTCAGACGTTGTACTTTTCCCGAT
MACS2_peak_785	3186638	3188081	1444	3187208	3942	2245.78	8.99841	2243.04	TGCGTTTGAAAGTCCCGGCTTGAAACTTTTATTCCCGGAACAGGTACGGTTCTACACGAGCAGTCCTGACATCTCGTTTCCGCAAACGGAAAAATCATGAAGCAAAATCAGGGGGTTGTTTACCGATTCGGATGGGACGAATCCGGCCGTC
MACS2_peak_313	990748	991174	427	990914	4223	2397.51	8.95482	2394.73	GGACTGCTTCTCCGTCACTGAAAGCCGCCGATGACCCGGCGGAACTGTCGTGGCAGATAGGAGGTTAAAGCCTTAACGGCGCATTAACCTTCGGCTTTCTGCCAGATAGCAGGACATCTGGCGGGGTTTGCCGGGTGGGGCAAGGGGGCCA
MACS2_peak_308	957022	957409	388	957236	3951	2241.38	8.94259	2238.64	ATTACAACTGCAGGGAATCTCTGAATTTCCTGTAAACCCTAACGCAGTTTCGGAAAAAATTAACCTTTGGGCGGCTTGATCAAATCGAGTTCAGCGGCGCCCCTGAGATTCACTCCACACTCTCGCCGCACAGCGTAACTTGAGGACAAGA
MACS2_peak_78	188880	189301	422	189076	4508	2498.83	8.65085	2496.03	CGGCGGCGGGCGCACGCGGATGGTGATCGATCCGGAAGGCAAGTCTCAAGAGACTCCGTGAATTTCGACAGAATCCTGAAGCCGATCTTAAGCATGGTGGGGTAGGGTAAATCAGGGCGGCAATACCGCCTCGTGTAAAGGGAATGACCAG
MACS2_peak_161	393492	393872	381	393709	4607	2478.22	8.28999	2475.42	CTGCAGGCTGGGGAATGCCTACACCGGCCGATCTGAACGCAGCCTGACGGAAGCAGTATTAACCCCGCCTTAACGCTCGCAGCACCATTCATTAACCAGTATAAACCTTCGCGAGTCGCGGCGTCGTTGGCGCGCGGCCGGCAATGATCGG
MACS2_peak_662	2724985	2725388	404	2725220	3624	1947.74	8.2727	1945.06	CCCAACGCAGAGGGTCGGATAAGATTTTCGGGTTTTATCAGAAATTAACAGATGGGAGTTTCGCAGACATTGTCAAAGATTTCGCTAACCATAACAGGGAATTTCCGGCAGGTTTGCGTTCTGCGCGAGGTCTGGTAAATGCTGCGCCGCA
MACS2_peak_376	1418956	1419699	744	1419547	3589	1915.66	8.19282	1912.99	AAGGTCTCCGGACCACCCGCCTTCAGCAATACCGGCGTTAAGCGGGTATTAGCCACGTTAAACCCGCCTTAAGGCGGGGAATCTAGCCTCTCTGGATGTGTCGCAGCCTGATGGTCTGTGGCCATTCGGAGAGGTTGATGGCGTTTACTCA
MACS2_peak_708	2887807	2888127	321	2887952	4218	2228.6	8.0826	2225.86	TAACAAAAAACAGGTCCACCCCGGCATATCCGCTCGCAAATATGCCGCCCAGCAGGGCAGATGCGGAATTTTCAGGGCCGGCAGTGAGGAGCTGTAAACCCCAGGCGTGATAGAACACGACGAGCAGAGCCGCGATGCCGCGCAGAAGCTG
MACS2_peak_118	256496	257090	595	256873	3514	1847.42	8.02166	1844.75	GCCATGGATGCCTGCAAGTAAACAAACTCCGCATTTCTGTTAACCTGTTCTTTAGTTAATGCGAACATTTTCCCAAAGGGTTAACCTTGGTGAATTGTCCCATGATTTCTGATCTGCAGCTTTTTCAGGTTTACGGCGCGATGGCGCGGCA
MACS2_peak_862	3432395	3432798	404	3432565	4311	2231.69	7.85955	2228.95	GAATTGCGAGCTTCATCGATCCGGCTCCCTTCTGGTGGCGGAGCCGCAGAAGGTAACCGAAGTCTTAACGCGAAAAAGCGCTTACGCCTCTGACGGGAACCCCACAGGACAGGGTGCGCCACAGCCGCGAGAAATTCGCCCGGCCTTAAAC
MACS2_peak_692	2811370	2811873	504	2811620	3413	1756.62	7.79117	1753.97	ACTCGTTGCGTTCCATTCATGTTTAACCAACGATAAACCATTGCAACTGCCTGACCGGGCGGCAGGTGGTGCTTATATTTGCTGAATACTTCGCCTCGATGGAGAAAGTTTCAGAAACCTCTTATTAGCCATTCGTGAAAGTGGTATACGA
MACS2_peak_756	3067163	3067508	346	3067329	4208	2148.85	7.71493	2146.12	GGGCCTGCGATCTTGCCAATGTGACGCCTGACGTCTGCAACTTCCGGGAAATAGGCAGCCTTACCTTTTCCCCGCGAATCATTGACCGTTCGTTAACAAAGTTAACAGCGAAGTTAACCTTTGGCGTCGCCCTCAAGCGCGCGATGGGCAA
MACS2_peak_127	267670	268599	930	268391	3336	1688.26	7.61545	1685.64	ATCCATCTTGTGCGCGGGCTTTGCCCGATCTTTTTTATATTTGCATTTTGCAACTTGAACGACAATCGGCCGCAATAGTTAATAACGCGTTGCCGATTCCTGGCCACGGCCAGTTTGCGCGAAATATTGTTCGCGATCATGGTGTTCTGAA
MACS2_peak_487	2141854	2142251	398	2142038	3316	1670.63	7.5698	1668.01	TCTGGACGCTCATTGGTAGGTGGGTTCCCCGTCAGAATAACTACGGCAACCTCTGCGAAGCCGGTTAACAGGAATTTACCAAAATGACGGGATGGAAAGAACCCCACCAAAACAAAACCGGCCGGTCTTTCGACCGGCCGGCTTGAATTGC
MACS2_peak_753	3051052	3051459	408	3051232	3408	1713.19	7.54841	1710.56	TCCTATGCCTTTCTACACTCCGCGACATACGCCTTGCTTGACGGTGCGGAGAGTCAGCCCCAATAAGCGGCCGAGTTTTGACCAGACCGGTTAAAACGATGTCAACCAGACTGGCAAGCGGTGAGAGGTATATCTTCCATGAGCAGGAATC
MACS2_peak_695	2828411	2828712	302	2828578	3625	1821.83	7.54779	1819.17	TTTAACCAGGTCATTGCTAACTGGTTCACGGGCTTGAGCAACCAATTGTCAACATTCATGAACTATCTGAAAGGCGTGACATTTTGCCTACAAAAGCGCTGGGGGGCGCGGTCGGCTAAGCAGGAAGTAGCGACATGACGCGACCGCTCGC
MACS2_peak_691	2809639	2810012	374	2809843	3274	1633.78	7.47395	1631.17	GCATGGGCAGCGGGATTCATTTGGGAAAGTGTTTCCGCGAACCGTTAAATCCAACGGCGGATTTCTTGGTTTCATAAGGTTAATCGGGTAGGCTCTCTGCCTATCTGCGGATAAATGTAGAATGGCTCTGACAAGAGGAAAACTTACAGAC
MACS2_peak_758	3079796	3080163	368	3079984	3621	1792.09	7.39606	1789.43	TAAGGTTCAGCATTCTTTAGGGTCCTGACTGACCTGACTACCAAAACATGCTTAAGGACGGTGTGTGCCAATCCAATACAATTCACTTTGCAGGATTAACCCATGGGTCATCTCCGGCTTGAAACTGATCACATTTCCTCGCCGTTGAGGG
MACS2_peak_234	750728	751510	783	751313	3305	1613.4	7.26194	1610.8	TAAGAATACAGATAGAGAAAGCATGTCGTTTCAGTATCGAAACGAAATATTCCGCTAACCTGTGTTAATGAAATCCTTCTTTTTGACTTGATCCGGGACTCCACTCGCGCGATAGGTGATTCTTACGAATCACCGCGGGGGTGGCGAGTTA
MACS2_peak_210	642633	642963	331	642825	3924	1906.1	7.22006	1903.42	ATGAAGCCATTTGATGCAGACATCCTGGAGAGCAAATTCGCTGAAGTCGGGCTGATCTGAAGCCTTTCTTAACAAAAAGCGGCCTAACGGTAACCTTTGGGGCGGACGCGCCTCGTGGCGGAGCAGGATATGCAGGAGACGGTGTTCAACG
MACS2_peak_490	2160165	2160659	495	2160357	3154	1529.79	7.2001	1527.21	AGGAACAGTACAGCGTGTTCTTTGAATCGCCGGAGCCGTTTGGTTTGGTCATGCGGTCCTCACTGCCATACAAGGCTTAACGTGGGCTTTAAGCCCCTGCCAAGCATGGTCTTTTTCTAGACAATAAACCTGTTCGCCTGCCCTGCAAGGG
MACS2_peak_633	2687150	2688848	1699	2687646	3146	1522.93	7.18184	1520.35	AGTTTTGTTCGGTCTTGGCATGAGGCACATATCCCACAAGGCTCTTTGCTGCCGGATTCGCAGCTGTAAGTTAATGAAGCCTCAACTTTAGATCGTTGCAAGTAGCTGAACACTTCGGATTTCGACGCATTTACAAACGGGGCGCTGATGC
MACS2_peak_762	3096487	3097074	588	3096863	3703	1783.51	7.13977	1780.86	GGATCGTACACAATAAGTAAACAGAAAGGTGCGTTCTGTTAACGTTTGACTGCCCGTGAGTCGCTGAAGGCGGGTTTGGTGAGCGGAATATGAACGCCGCGTTCGGATCTGGTTTGCCCGGCTTATGGGACGGTTCACCTGCAGCGCCGGA
MACS2_peak_514	2344271	2344595	325	2344414	3309	1560.96	6.94991	1558.37	GGCTACAGGCTGGCCGGCATCGGCTGGGGACATAGGCTCGCGCCGCTCCTTGCGGGTACTCAACCTGTCATGAATGGCACGGCGCGTTTTATATTTCCTTAAGCATCAGGGGACTGGCCCCGCGTGCCGCCTTGCCCATATAGACCATCAG
MACS2_peak_158	387408	387730	323	387562	3722	1754.23	6.94523	1751.59	CTTTCGCGGGCAAGTCTGCCGGGATCACATGCCTTGATCCACCAGCCGCGTATTTTGCATCAAAATCGTAATAGTCCCTTAAGGTCGTGATTTCCGTGACAGCCAGGGCCCGGTCGCCCAGCACGGCGACGGTCAGCTCGCGGCCGGGGAT
MACS2_peak_20	59389	59829	441	59639	3936	1834.4	6.84915	1831.74	GTCTGCGGTGCGGGTCTGGGTCATGGAAAGCCATATAAACTGCCGGAGGCGCAACAGCTAGCGCATCTGTGTTCACGGATTCCTAAACATCTAAGGCGCAGTCTTTGCGGCAATTACTGAGTTGGGCTTCCGAGTGGGCAATGGACTGAAA
MACS2_peak_189	494825	495225	401	495055	3344	1533.77	6.7101	1531.19	CGAATCACCGCTTACCAAGGACTGAGCAGAGGGTAAAAATTCGCAGACTTGAGTGAATCCTTCTGCCCCTTGCTGTTAATAATTGCGGCGCCTGCGAAGTTACTAACGCGCCGTTAACCTTTTCCGGGCGACTTAGGCAGCATGAGTATGT
MACS2_peak_908	3689140	3689524	385	3689371	3736	1710.37	6.69738	1707.74	CCAAGGCAAAGGAAAGGACGAAGCGAGTGTTCATGATAGCTCCCAACCATAGATGATAGTGAGCGCGCCGCCTTAAAGGAAGATTAACATTCTGATAAAGCGAGAAATTACAAGGATCGTGTGATTTCGATCACAATGCCCTTACGACTCC
MACS2_peak_320	1035906	1036224	319	1036054	3200	1454.7	6.6356	1452.14	CTGCCATTGGCTGCACCCTCCAGAACTTAACACGCCCCCCGGACTTTCCAGGCTCACCCTAGATTCCGCTAATTCTATTGACCACAGCTTAACGCAGGATGACTGGTCAATGTTTTGTAATCTCCAGATGCCATGCAAATCCCGTGCAAAA
MACS2_peak_839	3339933	3340279	347	3340105	3458	1560.09	6.57608	1557.5	TTCCTGCTCCGTTCCTGATGGAATGTTCTTATGATGTTCCAGTTTGGTTCGCAAGAAGTTTTTGGTAAACAAAGGGTTAAACGGAAAACGTGCCGTTAACTCTTTTTGTGGGCATGCCTGTGGGAAGGACTGTGGGGAGGCTTGTGGAAAA
MACS2_peak_72	167304	167679	376	167510	2972	1330.78	6.51217	1328.26	TGCTCCGGGCGGGTTTCTCCCCATGGGAGAATTGCTAACCGGAGGATATTAACTCTGTGCGGGTGAGGGCGCTGAAGTTTCAGGGGTTCTCAAGACTTTCGGTTAACCCTCAAGCTTCCCTGTGGCGTGCGCCCCGCTGGCGAAAACATTT
MACS2_peak_507	2279323	2279666	344	2279497	2752	1196.33	6.28269	1193.85	TTTGTTTTTATTTATCATTATGGAGTCCTTGCGCTGCATTTTGTGCAGCAAAATGTGCAGCAATTTTTTTATCATATGTTTAGGGGCTAGGTCTGCCTGAAATCGTTTGTGTTCCAGACTCCATCAATCATGCCGCGCTTGTCTTCGGTCA
MACS2_peak_717	2962582	2962870	289	2962739	2867	1242.6	6.26163	1240.11	CATTCTTGAAGGGTGTTACAAGGGCTGGGATTGAGCCGTGAAACATTTTAACGTGCCGTATTCAGGGATTGGTTGGGATTGCGTGCTAGGCTCTGTCTCTGGACTTGTCACGCTTTGGCGCAGAAATAAACTTGGGTGAGCCGAACCATGC
MACS2_peak_75	176462	176786	325	176633	3396	1465.82	6.23538	1463.27	GCGACCCGACAGGCCGCCCTTCCGCACTCTACGCGGTACTCTACTATCCACAAAGTAGCAGCGGACTGCTTAATACTTTGCGAACCCTGTGCCGCAGCTTTGCCTACTGGTTCTTGGCCAGAAGGTTGCGGATTTCTTCCAGAAGCACTTC
MACS2_peak_317	1022877	1023484	608	1023290	2711	1163.69	6.18912	1161.22	CTTGAGAATGCAAGAGGTTGGTGCATCCGGAATTTGTCCGTTAACAAACATTACGAATTGGCGAGGCGGCGTTAAGCTTAGAACCTTGTTAAGCCTCCCCGCACACCATCGGTGTGGGCTGAACAATTGAAACTTTCGCAGGCGAGAGGTT
MACS2_peak_532	2490125	2490459	335	2490300	2761	1176.74	6.13815	1174.26	CCGGTCATGAACGCGCGCCTTATGCAAACGTTGGAAACTCTTGCCCCATCTGGAGCAAGCCTCCTCAATTGAAGATAAGACGTTTACACCTCGTTTACGCTCAAGGCACGCGCTGTGAATTCCGCGGGGCGTGTCAGGCTTTCTCGGGCAG
MACS2_peak_476	2075404	2076049	646	2075721	2628	1098.45	5.9997	1096	TACACTTTTTTACGTTTTTCTACTGAATTCCACAGGCTACGCGCCAAAACACGGCCTTGGTTTCCAAAAGCTTGATGCCGCGACGAATCACTCATCGTTTCAACAACGCTGAAAATAGACACCGGTTCCAGGTCCCGAGTCTGGCCACCGG
MACS2_peak_288	844290	844694	405	844490	2885	1194.79	5.93892	1192.31	GTTTCATGAGCCCTACTATAAAGACTATCTCGGATGGGCGCTGGACGAGACGCTGACAGAGGCAGGTTTTGTTAAGGAGTGTGGCAATCTTGCCTTCCTTACGAAGGTTACTGCCTGGCGCAAACCGCTGCGCTGACAGCAACATTAAGCG
MACS2_peak_115	252050	252819	770	252288	2487	990.251	5.67792	987.831	CACAGGACAATATCTCAAAAGGGTGTGAGCCTATTAACCGTACATTTATTGCTCCGTCCTATGAGTGAGGTGTGGAACTACGAAAGTTCGGGGCTTCGGCTCCAACGTCAGGACGACGCGTTTCAACAAACAGCCGCAGTCAAAAATAGCG
MACS2_peak_290	860590	860961	372	860805	2925	1159.68	5.65511	1157.21	GTTGTGGCTGTTTTGCAACGGTTTGCGGCGCGCTTGCCGGGAGGGGCAAATCAGGACAATTCCGAGCAATTCGTTAACCAATTTCGCCTTATTTTTAAGATTGATGGGCTGTTTGCGGGTGCTGACCTGATGACTTTTTTATTGTTCCTCC
MACS2_peak_148	328044	328354	311	328189	3199	1267.22	5.6517	1264.72	TGAAAGTTTTGAATGTGGCCGGGGAAAGAGGTGTTAAGCCGCTGCCCGTCTGAGTTCACAATGCCACGCGCATCTTGCGTCTTGGTAAAGCGAAACTTTCCGAAGTATTGAAATTGCGATGGATTTCAGGGTTTGCGCCAGAAAAGCGCGC
MACS2_peak_187	491097	491540	444	491392	2635	1018.4	5.49696	1015.98	GATCCAACTGCTCCCGGCTGACGGGCGCATGGCTCCCAACCTCCCGTAAACATTTGGAAAGCAAGCGTTAACGCCTTTGTGTGAATTTGACACAATCCGCACCATGGGGGCCGGACGCGTATGCCGTTAAAACTTTCTCTCAAGCCTGGCG
MACS2_peak_774	3156401	3156697	297	3156571	2542	967.803	5.40771	965.39	TGGTGCAGCTGCGCTGAGTATAAGTGCCGATAAGGCGGAGAATTCCCGCATTAAAACAACGTGATCTTTACCAGATTGGCGTAAACCAAGAGTTGGAGCTGATACGGTTTGGGATTATGTGGCTGGGTATCAAGTCAGGCCGTTGGCGGGC
MACS2_peak_825	3285579	3286037	459	3285872	2850	1073.47	5.34867	1071.03	GGGGACGCACGCGGATGCCTGATTTTGTCATATGTTGTTTGCGGTGTCGGCAAATCAACTACATTCCGCCGCCACAAACGTTAATTTTCGGTAGTAAGGAAAGCCAGAATCGCTAACCCACAGCCTCAACCCGTTCATGATGTAACATTTC
MACS2_peak_238	766729	767062	334	766905	2682	995.409	5.26454	992.987	CCTGATTTAAAAAGGATTTTCTGAAACTCAAGCGGCCCGGCCGGTTGAAAATTACCCTCTTAGATTGCGTTCTGATTTTTACATACTGGAAAGGCCGGGGTCGGCATCATTGCAGTCATGCCGGTCACTTCCGCATTTGCAACAGAAATGA
MACS2_peak_209	642235	642565	331	642381	3797	1407.15	5.26298	1404.61	CTGATGGCACCGTGGTGTTCATGGCCACCGGCCTCAAACCGCAAGCCTGAGGCCCGCCCGGTCAGGTTTTGTTAACCCGCTTCAGGCACGCATGAGGCTGGACCGCCCCTGTTTCTGCCAGTCCGGAGCCCTGCCGCCATGCGCACCTGCC
MACS2_peak_235	754298	754902	605	754637	2337	838.339	5.07855	835.965	CTCACCTTGTCTGTTTGCGACATTACAAATACAGCAGGTGCTCGTTCGGGCTGAAAATGCCTAATAAATCTCTCTGGGGTGTTAACGCTTGGACCCCCGCATGTCGCAGAAGCGATTACAGTTTGTTCACGTTGCCTGGCTCGCTATGTGC
MACS2_peak_230	741224	741508	285	741370	2373	834.947	4.97991	832.573	GCACAATATTGGCGGCAAGCGTAAACGGCGTTCCATTTCTCATTAATCAATTGATGTAATTCTGCTGCGCAACGCCTGAGGTTTGCGCATGGCTGACGCAATAGACTCCATGAAGAGCGCGCCATCGGGCGCGGCTCAGGATGCGCTGCTT
MACS2_peak_370	1338123	1338417	295	1338245	2276	800.552	4.97725	798.19	TCTGCCAGCTGGAAAAGTCCATGCCCCGTGTTCCCCTTTCAAGCGTCTCCTGTTGAAACCCCTGGAAGAGTTGGCCAATAGGATTAACATATTCTTTTCCCAACAAGGCGTTAGGCGTTTTGTTGGGCGGGGTAAGCGGGCGGATTTTATG
MACS2_peak_399	1544281	1544615	335	1544434	2134	735.054	4.87233	732.713	TTGCGGCCTGGGGAACGGAGTCCCCGCGCCCCATTGCGATCACTTTCTGCATTGCCGTCCGTCTTGGTAAATTTTTTCTTGAACACGTTGTACGGCAACATTCTGTGCATTTGGTTAGCGTTCCATCTTCCGGGGCGCGGGTTCATTAACA
MACS2_peak_585	2623178	2623589	412	2623376	2131	732.988	4.86549	730.648	CCCAAACAACGAATAATGCACGCATAGCCGCCTCCGGTGCCGAAGCGCTGGACGGTAAGCGGCATGCAAAAAAAATCCGTTAATAAGACCAGCCAGCCTCGCTGGAATTCAGTAAGGTGTCACCTCGACCTCGATGATATCCTTGTACGTG
MACS2_peak_206	621165	621473	309	621307	2642	898.022	4.81343	895.631	GGATTCCGCAAGGGTCTGGACGCGGCGCTGGAGAAGCCGAACGGTGCGTTCCGTAACCAAGTATTAGGGATCGCCATTGAACATGGGGCCGATATACCGGACACATGAAGCTGGTTATGACGGGATGATGGCGCATTTGTCTTGGCCTGGA
MACS2_peak_468	2030148	2030454	307	2030317	2107	716.528	4.81072	714.193	TCATTGAAAGCGGCTCCGGCAGGCTGATGTCTGCAAACCTATCGCAATAGTTTTGACTTCGACCTTTCGCGCGACCTTCAGTTGACAGGCTGCGATCAAGCCAAAATTAACCAGCACGATTTTCCGGGCCACGCTTGGGGGAGAGCCCGCC
MACS2_peak_494	2192097	2192421	325	2192273	2094	707.662	4.78105	705.33	CGCACTGCATGCCCCGACGACAAGAGCCGTTGCCAGAACGGAAACGGTTGCAAAATTGCGCGAACGCATTCATTTTTCCTTCATAAACAAGGCGAAACGGTGGAATAACGCCTTTAAGTCATCAGCTGTTGACCGCATATGACGTTGGGAC
MACS2_peak_804	3238750	3239079	330	3238945	2288	753.954	4.66729	751.608	ACCTGCTGCACTTTCAGGGGTTGACCGGGAAATTCGACACGTCCGGTCAACCACCCCTTAACCCCAAAAACCCTAAATGGGAGCAATCGGATTCAAGTCCGGCACGATTCTTGCTCCTGGTAGGATATGGCAATTCTGAAACGCATCTTCG
MACS2_peak_143	284757	285094	338	284908	2109	689.273	4.62873	686.948	TTTTGAGGGCGCACTTGCGCGATAGTCCATTATATCCTTGGGCCGGCGGGAGCAGTTAAGCCTCTTCTTAAGGCTTTCAGCTAGACTCTTGACCCATGACCCATGACCCCGAACGCCCCGATGGCGCAGAAACGCCCGAACAGACATTTCT
MACS2_peak_297	900724	901058	335	900894	2346	757.33	4.57701	754.982	CGGAAATCATGATCGCATAGGCCAGGAAGATACTGATTCCACGCATTTATGCAGCAGATGCCTTCTAGGTTTCTTAACCAAACGCCGGTTTCTGTTAACCTGCGCGCAATTGCGAGTCGGGCTATACCCTGACCCGTAAACCCGCACCAGA
MACS2_peak_5	8840	9168	329	9028	2550	818.408	4.55355	816.04	CGAGATCGAAAAAAAGAAAGCGCAGAAACGCGCCGCAGACGCCCTGTTTGGTGGTAACGGTTAAGTCGCGCGAAACGGCTTTCAGGGTAAACCTGAAAAGATATGCCGCGAAAATACGTGGAGAGATGTGATGGCAGAACGCGATTTGGTT
MACS2_peak_336	1157791	1158045	255	1157931	1954	587.133	4.27984	584.845	GGCGGTTGGAGCGCGCCAATCCCTGACATTTCTGGAATTTTATCGGCCGCGTTAGGCTCATGTTAGGTCAGATTTGGGACAAAACGGGACAAATCCGGACAAATCGGGACAATATGAGCCCAAAGGTGACCTCGTGAACGCCGTCAAAAAA
MACS2_peak_338	1160349	1160677	329	1160509	2067	620.148	4.27523	617.847	AACCAAGTCTGCTTACGGATAATAATTCGTGAAGCCGCCACAAGTATGGTTAAATTCACCTTCCGCACCCGGAGGAGATTAACCGCGTCTCTTTCAGGAGACCTTATCGCGTATTGATTAAACCTGTAGCCGGGAACGCAGCAGAAGCTGC
MACS2_peak_676	2765104	2765376	273	2765254	1863	556.167	4.25388	553.892	CCCGCAACCGATGGCGGCGACGCCAGCTGACCCTCGGGGTTTTGCTTAACAAATAGTTGGCGCATAACTTGCTCTTCACGAAGGCTTAACCTTCGGAGGACGTCATGGGTGAGATCGGCAAAGCTGGGTCAAATTTCTGGACCAAGACAGG
MACS2_peak_831	3321090	3321568	479	3321219	1851	548.624	4.22649	546.352	GTCAGAGAGCGGCGCAAGCTCAACGCGTAATGGCCATTTGCCGCTCCGCCGAATTCTGTTGAATGTGTTATGGATGTGTAAATCCCGAAATGCCTAGCTCTGCCCGGAAGGAACACACCGGCAGCAGAACCGCTTTCAAAACCTGTCGCAG
MACS2_peak_343	1192536	1192824	289	1192671	1862	548.369	4.2027	546.097	ACCGCGGCAGAATTGCAAGGACTGGTTGTGTAATCATCCGTAAAGCTGAATAATGCAATCAAGCCGCGAGTTTTGACTTGTGGTTAACCCTGAGTTGTGCAATCAAATCCATATTATACACGCACTGGTCGTATTTTGTGGAGGTTGCCCA
MACS2_peak_519	2387168	2387461	294	2387326	1875	551.137	4.1957	548.863	CGGATCGCTTCTTGACCATCAAAATCCGATTAGTTGACGATTCGCGCGGGCGTGGATGCGCCAGCTTCAGCTATACTGCAAATTATTAACGCGCCTTTACGCCTGCCGCAGGGCGTGTTTGCGGCGACGGCGGGAACATGGCAGGAACACG
MACS2_peak_830	3320255	3320976	722	3320665	1828	534.263	4.174	531.998	ACGCAGTATCCCGAATCGCGTTCCATCCCGGCGACGGAAACAATCCAAACAATTCCGGAAAGTTTGTTAACGCTCTGATGGGCAGGATGCTGCAAATGGAACTGTGACACCGCAACTGTCGGCGGTATGATGGTAAAGCTGGGGGCTTCAG
MACS2_peak_388	1483771	1484110	340	1483957	1816	526.819	4.14662	524.557	GAGGCTCCGGACAGACGGGGAAGGGATACCGGATCTCTTTACCCGGCGCCGGTCGGCGCGGCGACAGAATTTCGGTAAGGAATTGTTGACTCTTTTTTCAAAAGAACATACACGGAACGCAGAGCAGGGCGAACAGCGAAGGTGGTCATCA
MACS2_peak_828	3315639	3316227	589	3316041	1791	511.422	4.08957	509.168	AAGCCGGCCGCGCTCAGGGCGCGGCACTCCCCATATAGGTTGGCAGTCTCACTTTAGCTGCCTTAAGACCTGATTAAGATGTCCCGAGGCGCAGTTAAAGTTGAATTTGCGTCTCACCTGCATTCCATTCGCAATTGTTGTTTCGATGCCG
MACS2_peak_299	913738	914009	272	913892	2042	581.852	4.08485	579.566	GCATATGCCATTGCTCTTTTGCGTCCGATCCTTCTGATGGATGACGCAGGGTGTATCAGGTCGTGGTGAAAGCCACGCTTCGGCCAGGGGTGGGATTTCGATGAAATTCGCTCTAATTGGCCTTGAATTCATAAGGAGACTGGCATGGCGC
MACS2_peak_720	2968154	2968509	356	2968301	1796	505.137	4.03654	502.886	CTTCCTTCAGAAGCGCAAGGCCGAGTTCAAAGGCAAGTAACCTTCGATTGCCTTATTTTCTTGAGGTTCACCTTAAGGATTATTCAATATTGTCTCCATAGGGTTCTCAAAAGAGAGCCTTATGGGGACGAGATTTAGATGGATTTTCGAC
MACS2_peak_895	3604667	3604983	317	3604836	2283	634.532	4.00061	632.226	CAATAGCAGGCACGATGCGTGCGCGGACAAACATAGCTCAGCCTCCGGAGTATCCGAAAGCAGCCTGCCGAAACTGTGTTAATCAGGCGTTTAGAACCCTGTCGCGAATGCAAGGATTCCTAATTTTTATGGTAAAACCGGTAACCAGGAT
MACS2_peak_23	69593	69930	338	69782	2122	574.632	3.91249	572.349	TGCAGCGGATTTTCATCCGTACAAATACGTATCCGGCGTAAACCATTCAGAGACTCTTCCGAAAGCTTCGATCAACCAAGTTGCGCTATGGTAGAACCATAACAAAACAAGAAACGATCACAAGCTAGATAGGTGGAGTATGATCAGGAAA
MACS2_peak_560	2585020	2585541	522	2585175	1707	460.81	3.89787	458.58	ATCCGAGAAAGAACAATTGTCTTCCCGATCACAGAACACGTGGCGCAGGGATTTAAACTGAACATTATCAGTATTTTGAGCATGTTCCTCCATCATAGGCTCTATATTCGCCAAAGGCTCTGCTTCGGGTGATTGTTCTCCAGCAAATACG
MACS2_peak_43	128691	129011	321	128870	2185	570.4	3.79659	568.118	CTTTAAAAGCCGCGTCTGCCCCTTCCGGCAGGCGCGGCTTTTTTGTCAGGACCGCGAACAAAAAGTGAAACTGGCAAGATTCCATTAACCGCCCAGCCTGTTAGGGTGTCGCGCATGAGCACCCCGATTCGAATTCTCGGCATTGATCCGG
MACS2_peak_486	2139917	2140257	341	2140067	1633	417.705	3.72899	415.497	AGGCGGGCTTCTGGCAGGGTCTGGGCGGTCATTTGATGCCTCTTTATGTCCAATTTCCGGCAAATTCACCGGGTCTCTTCCGCGTGATGTTCAGCTTGCTCCGTTAGGGAAGGCAATAGCTTAGAAACTGTTTCGGAGACGCCCGCGTGAC
MACS2_peak_146	311495	311787	293	311636	2116	536.617	3.70851	534.351	GCTTCCGCGCGCGCTTCATCGAAGGCGATCAGACTGGAGGAAGAGGCGCTGGAAACAGACATCAAGAAACTCCGATTGTTACGAGAAAGACTGCCCGGATAATTCAAGCAAGCGCTCTGCGCAAGGGTGGTTTTCCGGCCGGACGCTTTGC
MACS2_peak_886	3562384	3562664	281	3562522	1989	491.608	3.63291	489.363	CTGTGGGGCTTTTTGCTTTCCGGGGTGGCGCGCGAGGAAATCAGAAGGGGAAACCTTCTCGCAAGACTCTTCCCCCAAACTGCCTGCACCTGAATCAGCCAGACCAGGGGGAAAGGCGATGACAGCATTTGCGATCGGATCTTCTGCCTCC
MACS2_peak_114	251306	251639	334	251474	1588	392.2	3.62629	390.006	CACATCAACGGAGAAAGTCATCCTGCCTTCCACCTATGTCCTGTATTAACCTAACTACAACCAACCCCCGTAAAATATGCGTTAACTGCGATGGGGGCTGATGCTCCCCAGGCGGAATAAATTTCGGAGCGGACCATGATTTCATCCATTA
MACS2_peak_608	2654647	2655933	1287	2655305	1585	390.519	3.61945	388.326	AGCAGGGCCCTTTGCCGAATTTCCATTCAGAATTGCCAACATCTGCAGCAGAGGTGCTCAGATTGAATTCACGCTCAGGTAATCAAGGGTGTTGCAACAAGAACGGTCAGCCACTGACTTAAATGATGGTGAATACTGTAAATACGGTTAC
MACS2_peak_199	552445	552684	240	552540	1913	468.532	3.60645	466.298	CCGGTGCGCGCGGAGACCAGCAGGTCGCGCCCTTCCAGCTCTGGCGCCGTGGCAGCGGCCTGGACTTCGGTGAGGGTTTCGTAACCACGTTCGTGGATTGCCGCGCGGAGGGCGGCGGGCAGGGTTTCAGGCAGGTTCATGGGGGAGACTA
MACS2_peak_40	111312	111626	315	111439	2015	484.172	3.55452	481.93	TCATCATCGCTTCGATGGCCTCGGGTTTTGTGAGGTCAGCGCCGGAGAAGGCAGCTTTTACTTTATGATCCTTTTCAATACCGGCGCGAAGTGTCTCTATCTCCTTTGCGTCACCGAAACCGTTAAGGACGATGTTGGCCCCGTCGGCTGC
MACS2_peak_627	2682904	2683363	460	2683040	1549	370.542	3.53729	368.359	TATTCTGCGATCGCATCGAGGACGGCCTGCGGCTCTGTGACTTTGGAGATGGACATTGCTGATCCTGTGCGCATTCGAAAGTTAGCGGGTTAGAATTTCTCGCAAAGATTGCGATTTTGCAAAACTTATCCGGAAATTGGGCGCTACTATT
MACS2_peak_911	3699396	3699669	274	3699535	1730	399.852	3.44879	397.654	GCCTCGCAACCTGCATGGCCACCGCCAATGACTATTACGTCGAAATCCGGGAAGTCCGGCATTAACCAACCCTTAAGCGCTGCTTGAGGCGGGTATATAACGCCGGAGGCCTTCAAACCCTAGGGGTCATTTTCCGATGCAGAATTTGGAA
MACS2_peak_915	3704539	3705021	483	3704925	1488	337.525	3.39808	335.36	GGCCTGCCTGGCGCATCATCCATACCGGAGGAACCTTGAAAACCTCGCCTGACAGCCCAGCCAGCAATTTCTTAACGGACGTTGCCACGCAGACCCCTTCCCAATCTCACTCAAATGCCCGTCAGGGCGCTTATGATTATAACCCCGAGGG
MACS2_peak_788	3202289	3202529	241	3202419	2017	451.029	3.3683	448.804	ATCCAGGGCCGCGTCCGCGTTGGTGCGGATCGCCGCCCGCAACTTGGCAGATCGTGCGCGTGGATTGGTTTCCACTTCCTTTTCAGACGGCTGCACCGCCTTGTTTTCCTGCAATTCAAAGGCGGGCGCCGGGCCTTTGGACATCAGCGGC
MACS2_peak_614	2667045	2667434	390	2667269	1468	326.933	3.35244	324.775	TTCAAACCCCTCAAGTCCGAGAATGGGAAAAATTATACAAAAAATGGGTGATGGATCGATATAAAACATTCACTTGTTAGTTTAACAGCCACCTTGCAAAATGGTCGCACAACTGGAATGGCGAGCAGATAAGTGGTCCGGTTGTTGATAC
MACS2_peak_364	1305874	1306147	274	1306010	1464	324.829	3.34331	322.672	GCAGGTCAAAGAGACGTGCATCCATTGAGTGATTCCTTGAAAGCCATCTAGTTTCTTTGCCGGAATCTTCAGCGAACATACTTAATGTAGTGTTGATAATACAAGGTTCGGGACTTCCGGCGGGCCGTCAGGCCGGGCAGCAGAGGTCCCG
MACS2_peak_282	831071	831445	375	831243	1456	320.635	3.32505	318.48	TGGGCGGCATTTATCATGGGCCAGGGCGGCCTGCAAAGTGCCAAAGGTGAAATAAGGTTAACAGCACGTTCACCATTTCGGGGCACGACTATCGGTCTGATTTGCTCTCAGGATGAGACCATGACCCTGCTTGAACGCGTTATCCGCGCGC
MACS2_peak_482	2125248	2125505	258	2125368	1456	320.635	3.32505	318.48	TTTCGCGGCCTGCCATGTCCGATCGGCTCATGGAAGAACTCCTTGGAATCAATCACCTAGGTTAATTTTTACGGGAGTTTCCTTAACGAGCCTTGAAGAGGCCGCCTCACAACCGTGGAAAACCGGCTTTTTGCCTAGGTCAGGGCGCTGG
MACS2_peak_447	1856653	1856922	270	1856769	1455	320.112	3.32277	317.957	AGCCACGCCGTGATCCGTTGTTGTATTTCCGCGGCAAGTACCGCCGCCTTCATTTCTCCTGAGCCTGCGCCAAATCCTTAACAGGATCTGACCGGACGCCTCATCGCGCACCATGCCCGGAAGGGGAAGGGGGTATGCAGGCAGTTCGCGA
MACS2_peak_598	2647498	2648940	1443	2648261	1438	311.268	3.28398	309.12	ACCTCAACTCGACTAGACGAACAAGCAGCGGAACCGATAACTCCTAAAAGTGCCAACATCTTAAGTAACAGCCAAACAATATGTGTCATTCTCATTTCAACGGTTCTGTCCAGCAGTAAGTTTGGCGCATGTTCCCCATCGGCGGGAAGTC
MACS2_peak_237	760528	760791	264	760632	2247	479.865	3.26033	477.625	GGCACTGGCAGCAAGGCCAAGGCAGGCGGCGGCAATCAGCATGGCAAGGCGCATCGGTTCGGACTCCCGGCATTTATCCGAAGGGCAGGCTACCCGGCCCGCGTTAACGAAGCGTTTGCCTTGAAAGAGGCGGTTCAGCCGTCAAGGCCAG
MACS2_peak_844	3348243	3348523	281	3348391	1780	380.07	3.25633	377.882	GCTCGACCCAGGCGATGGCTTGCCCCTCGCGCGGATGAATTACCCCGGTCCAGCTTTCACAGCCATAAAGTGGCATGAGAAGGTGAAAGTCGGGGTAAGTGAAGCTGGCAAATGTCAGCGGTTTGAGTGCCTCTTCCTTAACCACAATGGA
MACS2_peak_54	151901	152699	799	152159	1396	289.794	3.18813	287.662	TTTCCGGGAGTTTCCTCTAGTCTTTTGCGGTGCCAGCGGTGTCTGGCCCTTGCGGACTAAATAGACAGTTATCAAACATTTGAAATGTTTGCTGCGGTGCAATATTCGTGTTTAATTGCAGGGTGTTGCCCGTGGGTCACGCAAAATGTAA
MACS2_peak_473	2053052	2053344	293	2053181	1378	280.758	3.14705	278.632	TAGTTTTAAGCATACGACTCAACCTGCCGACCTACCGAAGAGGTCTAGCAGAACATCGTGTTCCGCTAGCTAACCCCTTCGGTCTGTTTGCGGTGTGACTTTAGCCGTTTCTTAACCAGGCAGGCTCGGCTACCTGCCTCAGCCCGCATTG
MACS2_peak_236	757454	757708	255	757593	1638	324.071	3.08828	321.914	TGATTGAGGAACTTGGGCTGAAACTAAACCGCTGAAGCCAGCGTTATAAACGGCCTGTTTACCCTAAGCCCCCAATTTGAGCCCTGCTGGGATCAACGGGGGCTTGGGCGGCAATGCTGTTCCTACTCAATGACATCGTGACCGAGATCGA
MACS2_peak_224	714916	715507	592	715275	1660	326.946	3.0792	324.788	GCAAACGGTTGCAATTAAAAGGGCATTCCCATTCTGAGGAATGCATGATGAACGCCAGATGAATGGCCGTTCATGATGAATATCTGTTCATCTTAGTTGATTAAGATAAAGTTATATAGAATTACCCTTGAGAAACCCTGCAAACATTGTC
MACS2_peak_205	605951	606209	259	606082	1605	315.265	3.07308	313.114	AATACCTTGCATGATCGTCGCCGGCCCCATCACTTTTGTACGTATATGCCGTATGCACCAGCCTAGGGTCCCAGCCTTAAGATGGCGTGAAAAGCGCGCGCTTCAGGCCCTGTTTTTTGCCCCCTGTGGAAGGCAAACCTTTCGAAATGTC
MACS2_peak_491	2170524	2170852	329	2170682	1335	259.586	3.04892	257.474	TCAAGGCAGTAATCTCCTGTTACCGAAATTGCCGGCAATCTTAATTATGGCAGATAAGGTACACGCCGTCCGGCAAGGATTTATTTCATCCTCTCCTGTAGAACTTGCACTGCAGCCCGCCACCAGTATGGGTTACTCGTATAATGATAGA
MACS2_peak_475	2056999	2057225	227	2057110	1311	248.03	2.99415	245.926	CCCGCGAGCGGCCCTTGAGCCATGATAGGTCTCCCTCATGTCCTGATGTTAATGGTCGAGTTAGCGGAACTTTAAGGGTGGCAGGCGCAAAAGGAAGGGGTGCCGCGACGTAGCTCCCGGCCCATTTTCACCGAGTTTCAGGCGCGTACCG
MACS2_peak_693	2814434	2820712	6279	2816549	1295	240.431	2.95763	238.333	CATTCTCACTTCCGATACCTCCAGCAAACCTCACGGTTCACCTTCATCGGCTTACGGAACGCTCCGCTACCGCTCATTACTGAGCCCGCGATTTCGGCGCATAACTTTAGTCCCGATACATTTTCCGCGCAGGATCGCTTGATCAGTGAGC
MACS2_peak_665	2736518	2736925	408	2736774	1294	239.958	2.95535	237.861	TTGTCGCCAAAAAATCACTATAAGCCCATGATGATATTATTATTTTTCCAAGTGATTAATGTGAGCGAAACCATGTTGTGTTTTTAATCGCGCGCATGAAAACGCTTCTCTTTCCGCTGATCTTCGCTCTTTGTTTCCTGATGCTGCCAGC
MACS2_peak_198	537871	538125	255	538023	1460	267.845	2.93741	265.728	TGTCAGCAAGATCATTCGCAATCGCCGCGAAATCAGCTGACCGCAAACCGCTGGATGTTTGCACGAAGGTAACACTTGTTGGGGATGATCGGGCATTAACCATAATGCCCGGTCCCCCATGCCAGTACGTCTCCAGGAAATCACTCTGAAT
MACS2_peak_462	1985732	1985981	250	1985858	1306	238.495	2.9267	236.399	TGTTGCGCTGGGCGAGGCTGTGCTATCCGCCACAGAGTAAACAGGATCGCCCGGTTTGTTAACCGTTTGGAAACCGGCGCGACTCATTCCTTAACGCGAGGCTTATGATCATGCTCACCCTTTCCCGGCGTTTCGCAGCAGTGGCGTTCTC
MACS2_peak_529	2450976	2451352	377	2451199	1280	233.384	2.9234	231.292	TTCCCCCCACACCAGAAAGAAGCGGAAATACGCGCGTTGCGCAAGTCCTGGTTGTTGTTTCAGGTGCGATTGGATCAATATGGTTAACAGCCAGCATACCATGGGGCGCGCTGGCTGACACATTGTTTTCAGGAGGAGAACTCCCCCGGAA
MACS2_peak_685	2796506	2796850	345	2796718	1275	231.052	2.91199	228.962	AAGCACTTAGCTGTGAAGCCTAACGGTAACAATCCTATAATTACGGATCAATCAGGCTTTACCATTCATTCAGAAAATATCCTGACCCATCTGTAACGCAACCTGCCCCGCGCAGTTCCATCCGGCGGAAACAAAGCACCGCCGTGGCCCC
MACS2_peak_835	3324979	3325713	735	3325275	1267	227.339	2.89373	225.252	AGGTCATACTCAAGATCGACAAACTCGTCTGGCATCTCTGGCTTCTGGAATTTGGCACGCTTGTCCATCTGGCCACCAGATCATACCATTTGCTACAGCTCCGTTTCCGAATGGTCTAAAAGGTTAAACTGCGGCTAGAATTCGGGAAACC
MACS2_peak_696	2829795	2830036	242	2829901	1361	242.122	2.87965	240.023	TCGTAAATCGCCATTTCAATCTCCTCCTGCCCCGCAAATCGTTACGCTCACGGAATGTCACTTAATCGTCCGATAATACTGCTATTGTATAGTCAACGTAGATTCGGAGAGGCAATGGCTCGGCTGACGCCCATTTTCACCTCACCGCCGG
MACS2_peak_197	534911	535232	322	535091	1295	227.936	2.85963	225.848	AGGGCCTACTCGAGCGGTTCGAGAAGGCCCTTGAAGAGGAACCCCTCGGTATTGAGCTTCCATGGAGAGGCCTGAGGGGTGTTGTTACAGGGCACATAAGCATGGAAATCCTAACTGTCAACTAACTACCCATGGGGGTTGGTGTGTCAAT
MACS2_peak_819	3266367	3266798	432	3266633	1251	219.978	2.85722	217.898	AAAACAAGTAAGTTCGTCCGCAGGCTGCATTATGGTTAATTCCGGAATTTGATAGAAACCGTTCCAAACCGCGCACAAGCCTTTAAAAATATTAGAAATTCCACCTTGCAGTGGAGAATATTTTTGGTACGCAGAAGGTAACTTTAGATTA
MACS2_peak_452	1916654	1916909	256	1916778	1244	216.786	2.84124	214.709	AGAGCCCCCATATACGAGTTACATCTCCCCCCGGAAACTCGCCTCAAAGGATCGTAAACCTGAGCTTCATGCTTCCTTTAGGATGAATGGGCCAGTTCTTGCAGGGAAATAAATCAGCAGAAAGCTGAATATTGGTAACCATGATACGCGT
MACS2_peak_629	2684347	2685525	1179	2685159	1231	210.902	2.81158	208.832	TGCAAAGCGCAGCCGAACTTTCATCAGCATTATGTTGGCAAATGGATTTTTATCCAACGCCTTGCTTAAAGCTACTTTGCGCAGATGCTTTTGTTTTTGCTTTAGGAATTCCGGCTCTGAGATCTCGATAGAGTTTTGACCAGCTCGAGCA
MACS2_peak_838	3337456	3337862	407	3337735	1441	244.527	2.79823	242.426	GGGTTGTCACGTTGCGTGGCTCCTCGGAATTTTGGCGCAGAAGTAACGGAAATAAACTATGGCCACAACTCCCGAAACAGGCTCAATTGCAGTGAAAACCGAGTAATATAAGTGTCATGCTAGCCGTAACCGGACGCAGAACTGCGAGCCT
MACS2_peak_480	2102245	2102514	270	2102407	1225	208.206	2.79788	206.139	CCGCCGGTTTTAACCATGATCCCTTTCTTTTCCTGAAAGAGAACATGACAAAGTTTATGACAAAATTCGTTCCACAGTCAGTTTTCTCTGTCAAACTACAGTTGTGGCCATGAAAACGCGCGACCGTATCCTTCAGGTGAGCCTGCTTCTC
MACS2_peak_517	2370687	2370966	280	2370836	1243	207.791	2.77035	205.725	TCAATTTCGAGAGGGAAGACCTATCAGATGTGGGTTGTATTTGCGTGAAGGTTAATTGGTAAATTCCACGTCCACCTTAAGCAATTGGGCGTCAAATGGCGGACATCCACGAGACAGCCCGGGACACTCCCGGGACAAATCGGGACACTTT
MACS2_peak_767	3124306	3124509	204	3124407	1527	253.814	2.7646	251.706	GGATGTGCCTGCCCGCCAGCAGGCAGGTTTATCCGCAACGCGGCCCATACCGGCCCCGTTGCGATGGCACTCTGCCAGAATACTGGTAGAATTTCGTCTATCTGGTTAATGCGGCCGGCAATACTTTCCCGGCGCAGCGGCGAGCGGCAAG
MACS2_peak_90	220639	221058	420	220916	1364	226.111	2.75823	224.025	AAAATCGTTCGCAAGGTCAAGGCTTTTCAGTGTCGGCGTGTGGTGCCAGTCTTGCAAGCCTTCGTGTTCACCGCCGATTTACCATCGGTAGGCTTAATGTGTTAAATGTATGAATCACATCACAGGGGACCCTGCGTGACCAAAATCCTGC
MACS2_peak_522	2412275	2412553	279	2412438	1248	200.063	2.70263	198.006	ATTAACAGCAGCGGCACAATCAGGAGGGGAATCGCCGTGTTTTTCATGGTTAAGCTCATTAAATGACAAACATTCCGAAGGATAGATTAGCCCAAACAAGGGGCGAAACTACGACACATGGGCGGTAACAAGATACCAGCATCTGAGACAC
MACS2_peak_806	3244523	3244917	395	3244809	1374	219.916	2.70192	217.837	GAACCCCTCGATAATTAGAAGAATATACCCGGAAATAGCAAATTTCTTGCAAGAAAGGCAAGCTATTTCGTTCGATTTTCATGATAATATGCCGCAGACACCCGGAGGGCGAGTCTGCCATGAAACATCGTGAAGTTACGCTGGACGACAA
MACS2_peak_455	1925096	1925391	296	1925300	1179	187.968	2.69291	185.924	CACACACGCACCGGCGAACGCTGGCTTCACATAAGCGTCATCTAAACTTCCCGTAAGTGTTGCAATCAAATCTTAAGGGTTCGCGCTGCGGGCAGATGACAAACATCGTCTGGAAAGCGCGGCGGGGGGAACCGTCTGCGCGCCCGCTCAG
MACS2_peak_820	3267074	3268400	1327	3267383	1176	186.675	2.68606	184.632	GTCTACCGAGATTCCCAAAGCACAGAGTTTGCGCTATCTTTCAGAAGAGCAATCAGCCAAGCATTTCAACAGCCTTTGTTCACTAAACTAGTTACGTACTTCACGCTTTCGTCAGGATCTCATTTCTGGGTGATCGATAGTCAAGGATCAC
MACS2_peak_268	818039	820515	2477	819166	1167	182.816	2.66552	180.777	TGCTTCTAGGTGTAGCGTTTGTATCCGTATTGAACTTCGCGGTAGTTGGCAGTGCTATGCGAGCAGATCAGTTAATGTATGGTCGATATTTGGAACCGTATATTTTGCCATTTGTGCTTTCCGGAATCCTTGGTTTTCGTCAAAAATATAT
MACS2_peak_556	2580388	2580774	387	2580589	1155	177.716	2.63813	175.684	CTGTATCCGGTCCTTTGCGCGCTGGACGCCTAGAGTTCTCAGGCTTCACAACCTATGCAGGACTCTATGGGAAAACGAAATCTATCATAAACAGAATTGAATAAAATTCATAAAACAAGAGAAAATTACCCGATCCGTCATATTTGTGTTG
MACS2_peak_645	2701068	2701422	355	2701229	1150	175.607	2.62672	173.578	CCATTTCTTAACATTGCCACTTTGGACGAGGGTGAGCTTGTCTGCTTCCATTGTTGAAGAGTCCGGCAATCTCGAAACTCGGGTCGCCAAAAAGTTAAACTGCAATAGGTGGACGCTTCTCAATAACCGTGAAATTTTCTCTTTCATGTCA
MACS2_peak_42	121818	122080	263	121907	1318	200.549	2.62403	198.49	GCGGGGCGGGCAGGAAGGCCTGCGGACAACTGACGAGATAGATGAAATTTCACCGGCTGCGCCAACGGCTTCTGAGGGTCTTGCTGACAGGCTTTGCAGAATCGGACGTGGAAGGAGCAACCGATGGGACGCAAAAGCGGTGTTCTGGAGT
MACS2_peak_866	3456480	3456747	268	3456607	1366	205.95	2.61113	203.885	TCCATATGGTTTGTTTAGCCAATTTCATTGGTCAAATCCACTAAGTAGATTGGATATTTGACCTTTAATTTCCTAACGCCAGCGCGCCGGAAACATTTTTATCATTTAAAATCAAGGCAGTATTAAATTAATTTCGAACTGGCACGCCTCT
MACS2_peak_748	3031743	3032139	397	3032013	1239	186.591	2.60774	184.548	TGGCCGACACCTTCAAGTCAATTGCGGTTTGTCAAAATTGTCATGAAACTCGGCAACTGTGGCACCGACGCCTCACTTCGCGACATCTGCCGGTTAACAAGTCCTTGTTGTGTGTCACGCAGCGCAAGTTTTGACCCCGGCGACCGTTCGC
MACS2_peak_424	1697057	1697275	219	1697171	1124	164.794	2.56739	162.778	CCGTCCAGACTCGTAACCAATGCTGTGCATTCCGGGAGTATTCCCAGGCAGTGCAGCGTCCCCTTGGCTAATATGGTTAATGCGCCGTCCTTGGTCTGGCAGTCAACCTTTACGGAGACGGTGCACGGGTGAATGGCGCGAGGGAAACTGA
MACS2_peak_425	1723830	1724054	225	1723958	1116	161.519	2.54913	159.508	GCTTCGTTGGCCATCTCAGCCCCTCGCTGGTGGAATCACAATCTCTGAATACCACCGATAGGGTGGTGGGGTTAACAAGCGTTTGACATCGTTAACGCTCAGGGCCCCGGTGTATCAGCCAATCGTGCCAAGAGCGCCGGTCGCGCGCAGC
MACS2_peak_405	1563464	1563809	346	1563645	1106	157.46	2.52631	155.454	GAGAGCGTGAGCTAGAAAATTGAAAATATTGGAATTTATGTTCAATTTTGACGCCCGTCACTCGCGCCATAAATTGAATGAATACAAGGTAGTATAGCGTTAATCGACTGCCTGTCAAATGCCCCGGACCATCCCGCTCTTACGGTTTTAA
MACS2_peak_453	1922674	1923142	469	1923027	1103	156.25	2.51946	154.245	GGAAAATGATGCAAGAAGAAATTCGGGCTGCCGGCTCCCGTTCTCCCACAAAGGTTGACCAACAGGTCGGCGAAAAAATCCGCGAACTCCGTATAGCCCAAAACTTCACGCTTTCTGAACTCGGTCAGGAGCTGGGTATCAGCCATCAACA
MACS2_peak_690	2808556	2808862	307	2808695	1085	149.065	2.47839	147.069	ACACTATGGAGTCCCCGGCCTTCGGCAAGCCTCTCGCGAGGTCAGCCTGTTGTGAATTGCATTTGCAGGGATGCAGACGGCAGTTGTCATGGTTAACCGCGCCTTGCATCAACATGGAACGGAACTTGCTGGTTTCACCCATAACCTATGG
MACS2_peak_677	2766498	2767042	545	2766924	1072	143.955	2.44872	141.967	GGCACGCTGATCCAGTATTTCAAGGACGACACCACCGCGTTCGATGCGACCAAGAAGGCCGTGCTCGATGGTAAAGGGGTTCTGAACAACCGCATCAGCGAGTTCATCATGACCCATCTGACGTCGGTTGGCGTGCCCAACCACTTCATAC
MACS2_peak_858	3418150	3418577	428	3418397	1074	142.783	2.43605	140.796	GTTATTATTGGGTATTTTACTCGAAGCTTTATTTATTTCCGGACAGATGGGTGTAATCCATATTTTGAGCGCCACTTGTATTAAGCGGAATAACCTTTCCGTGGAAACGAAAGCCAAAACCATGGCCGACCAAAAAAACCAGAACAATCAG
MACS2_peak_291	875607	875946	340	875799	1248	163.724	2.4222	161.71	GCATCTTAAGGGATTGGTAGCAGGGGTAAATAAACCGGGGCGAAACGGTTACAAACTCGCCTTGTTTGTGCCCCCGTTTGCCAATGACGCATTAATGCCTGTCGGGCATAACCCTTGCATTACAGGCATTGGTCCTTCGTTTTCAGCAGGG
MACS2_peak_663	2727512	2727793	282	2727636	1047	134.322	2.39167	132.348	GCCCTAAACACAGCGAAAAGCGCTTGCACGCTGGCCTCATCTGATTACACCGGGACTCCGGAGCGTAGCGCAGTCTGGTAGCGCATCTGGTTTGGGACCAGAGGGTCGTAGGTTCGAATCCTATCGCTCCGACCAATCATTTTTGGGTGCC
MACS2_peak_701	2844518	2844977	460	2844775	1078	138.223	2.39157	136.243	CGTCATATGGGCGATTATCTATTCAAACAAGCACGACCCGCACATTTTTGCATTGTAAATTTACCCAACTGATAGATGGCACATGTCTTGCTGAAGATGAAGATTAGCCGGCCGTCTGAGGAACCCCGTTAAGTATGGACGATAGTAAACC
MACS2_peak_881	3513634	3513827	194	3513733	1428	181.669	2.3869	179.632	AAACACGACGCGTTCTATATTGCCCGGCTGATCAAACCGGCCTGACCTGTCCAAACGGTAATCGTTTTCTGAACGGAAAACCGCACGGCAGTTCATATGTCATTCAGCAGATCCTGCGGTATAAGACGCCCATCGCAGATATGCAGTGCGA
MACS2_peak_220	682288	682510	223	682392	1247	157.575	2.3767	155.568	TGCCTGCAATTGAAAGAGGCAAATTCCTGCGGCGGGCACTGCAACAGCTAATGCGCGGTCAAGGCGGGGTTAATCTTCCTGTGGGTATCCACTGAGATGACCGCATATTGGGCACTCAACGCCCGTCTCATACCGCCGAGCTGATGCTGAC
MACS2_peak_451	1914333	1914518	186	1914427	1034	129.416	2.362	127.449	ATCAGAATTCAAGGCCGCACATCTCCACCGACGTTTATTTAGTGAACAGTGTTCACCAATAAGGTAATACGCCGATTAAGCATGTCTGACAAGCAATTCATTGGCCTGATTGAGCCTTTGCGGCGGGCGCCTGAAAAGGTAAGGCGTGGAG
MACS2_peak_759	3086924	3087313	390	3087137	1146	142.491	2.35623	140.504	ACGCTACGCATCAATTGCCACCCGTCAGCAGCCAACTTCCCCAAGTGTCATTAACACTATGGGTGTGGATAAGAGAAGTCCAGTCACGCTAGGCATTGTGGCTGACCATAAGTGAAGAGCGCATGAACAGACGCCAGTCCCGCCGTATATT
MACS2_peak_411	1617691	1617994	304	1617831	1026	126.43	2.34374	124.469	CTGCGCAGCGGCAGTCTGGCAAAACACAGCCAGGATCAGTGTGAGAACCTTGCCAAGGTGCATCAATACAGTCCTATTGTGACACGAATGCTTCAGGTTTGGTTAGTAGCGCCAAGCGGGTGCAGGGATCAATGGACTGTCACATGTCTTA
MACS2_peak_160	390421	391840	1420	391701	1119	137.586	2.34284	135.606	TTAAACATATCGCCGCTGGAATGATGTCTGCCATGCGTAATCCTAAAGGGCATGAGTATGATTTAATGGATTCGCCAGATGTTTGTCTGGATCAGCTTTCCATAATCTCTGCGCTTATGCGCCAAATTGAATCTGCTCACGGTGACATATT
MACS2_peak_401	1549040	1549394	355	1549188	1008	119.812	2.30266	117.863	ATAACCAGGCTGAGTCAGAATATGACAGCTTCTCCTCGGGTGCGCAGGGAAGCGTCGCCGATGGGGATGAGGTTACCGAGAACGAAACCCTGTCGGGCAACATTTCGCTCAATCTTCCGCTCCTGGATGATCGGTTCGAGAACCATTTCCT
MACS2_peak_611	2664300	2665053	754	2664447	1007	119.448	2.30038	117.5	GGCAAGCAGCAGTCAGCACGCCACCAACCGGGCTAAGCTTTGAGCTATTTTGCTTCTTCTGGGCCATGACTTGAACGTCCTTTTACATATGCGTAAGGAGGCTCTGAAATACGTCTGACTTCCTGCAATTTCCCCGAAGAGCGGAAGGGGC
MACS2_peak_485	2138450	2138656	207	2138547	1003	117.999	2.29125	116.053	CGGCCATGCGCTGGATGAGCGAATTTTGCGGGAGCAGTTTGCTTTCTGAAGCAGTTTCAACGGCTCGCGTCAGCGTAATGTTAAATCTTGTTGGTTAATCCTGCCCCTCAAGAAACGAGGGTGGAGTGATGCTGGGTAAATTCCTGAAAGG
MACS2_peak_872	3486018	3486270	253	3486136	1274	145.208	2.26135	143.217	GCGGCGCGATGGCGGCAGAAGATTGGCTCATGGACGCTCCCTTTGAGATCAGGCTAGCAGGATCGGGTAAAAGAACCGCTTCACGATTGGCCATAGCCAGCTGCATATGGCGCAGTTGCGAAATCCGGGGCGATGACTAACCTGTAAACCA
MACS2_peak_264	813400	814725	1326	813716	987	112.269	2.25474	110.333	ATGGCGAACATCACAAAAGTATATCCGTCAGTGAAAACGGCAATAATACAGATAAAGAACAGGAAAGCGTAATCGCTCAGTTTGAATTCATTGCTCTGTATGAATTTAATTGCCGCATATGCATATGTCGGCATCAACACCATGCCGATAG
MACS2_peak_790	3210395	3210623	229	3210494	1333	142.628	2.19738	140.642	GGCCAGCGCGCCTCACTGAGGGCGCCCCGTGCCGTTTCGTTACGCCCCGTTCTGACACAGACGCATGGAGTTACGGTTTCCCCAGTCGTTTGAATTTCAACGAAATCTTGTGCCGGTTTCCCCGCCACTTCCCCGCAGCATTCGTGACAGT
MACS2_peak_431	1761727	1761915	189	1761823	958	102.17	2.18856	100.255	GAAGGCCAGCGCAACAAGCGCGGCCATTAAAAACCGGAACCAGGAAGACGCGACTGTCAGCACCATAATGCCCAGATAGCATCGAATAGTTGTGTTTGCATGAAAAATTTGCGGCAAGCCGTTTTGCCGCACGCGCTGGGTCAGCTTGCGA
MACS2_peak_318	1029286	1029559	274	1029453	1035	109.902	2.18573	107.972	CGGCGGCCGGGAAGGCGCGCGAAAATTCCGGATGCGGACATATTAACGCGGACGCAGCCCGATTAATGGGCTGGTAATGCATTTGAATAAATGCGCATTATTGCTGACAATTCTTTTTCATAAACCGCAACTGGCAATTAGATGGCATCTT
MACS2_peak_16	47888	48115	228	48002	1067	111.478	2.17055	109.545	AAGGAAAACGGCCTGCCGCCGGTGCCCGATTTCCATGGCGGTGACGATAATTTCACCTCCGTTTCCTATATGCCGATCCCAAACGCAGCGATGCAGACGCTCTCCACACTGATTTTCGATGGCGTGTTTGACCGTTTCCCGAATTTGAAAT
MACS2_peak_773	3150847	3151133	287	3150965	1159	118.649	2.15256	116.702	CACGTCTATGTAACGGGCGAAATTTCTTCTTGCATGACCGGGCATTGTGCACTACTTCGACCCCTGAAATTCGATGTGGCGGACATCTGGGCTAACCCGATAAGGGGGGCCCCCTGTACTAACGCCCAAAGCTGGTTTGAAGCCCTTTGGA
MACS2_peak_709	2891255	2891433	179	2891336	1145	116.371	2.14557	114.428	GACACAAGCGAGCGCCCGCTGGCCTACAAACATTAAATCCGCCGCCGAAGGCTTCTTGTTCAACTCCCGTAAATGTTGGACGCGCAAGCTTGAGGCGGGTGGACGCTGAGATTGCCTGAAAATGCGCGGCCGGGACTGGCCGCCGCGAAGT
MACS2_peak_887	3563793	3564022	230	3563903	1140	114.234	2.13236	112.295	GCCGATTCCGGCAAAAAACCGCCCCTTTCGGGCAATTGCTAACAGATCGGCCCGGAACGTTTACGAAGCCGTGTCATGGCAAATGCCATCTTAACCATGTTCAAACGCTCTCAGGGCAGGGTTTGTCCGTCGCCGGATGATCTGGCGCGTG
MACS2_peak_898	3639815	3640046	232	3639941	1330	130.926	2.1185	128.957	GAGACCTGTTGCGGCCTCCCGAGAAACGGGACTGCCGGAAAGGGCTAGCTGACCTTGAGGTGTCGCAGCTGCTCCTTAACCTTGAGTTTCTGTCGCTTCAAATCCTTGAGGACGAGGCCGTCGGCAGAGGGTCGTTTCTGTTCGTCGGAAA
MACS2_peak_469	2035914	2036216	303	2036118	917	88.5431	2.09499	86.6572	GGAAGTCTGGTGGCAGTCCCTAGGGGAGTCGAACCCCTCTTTTCAGGTTGAAAACCTGACGTCCTAACCGATAGACGAAGGGACCGCACCGGCTTGAGAACCGGGCATATAGCGGGTGAATTCTAACACCGCAACCCGTTTCCAACGCTGT
MACS2_peak_651	2711425	2711708	284	2711557	917	88.5431	2.09499	86.6572	CTGATAACGACAAATCATTCCCTGCTTTTGCAAAGGCCTTCCCTGTTTGGGCCGGGAAAATTCCCTGTTCCGCGTTTAGGGAATTTGCGCGCATCGCCCTGAAATGACGGGCGGTTTATCGGGCCTGTCAGAGGCATTCCCTGATCTTTTG
MACS2_peak_323	1069015	1069337	323	1069114	964	92.6635	2.09197	90.7698	TGACGAGATCATGGTGGAGTTCGCCTGAGGGGCGGGCGGCAACTGAGCCGAACTTAACGTTCCCTAAACCGGATTGGTCTGGTAATCCTGCCGCGTGGCGGCAAGGGGGATGCACCCATGGATCAGCTGTCACATCTGACGGGGGCAATAT
MACS2_peak_577	2599887	2601254	1368	2600041	915	87.8982	2.09043	86.0139	TGGGCCATTTGCACTATTTTCTCTGCTGACTACCCAAGGCTACGCTACTCCCGGAAATGATCTTCTGGCCGCTTGAGGCGTGTCAACGACAGGAGAAACAATGAGATCAAACGCAATCGCAGGCGCGGTGGGGGGCACCAGTCGGGGCAAC
MACS2_peak_267	815579	817029	1451	816686	913	87.2555	2.08586	85.3723	GCCCAATTCCTTGGCCACAACAATAGTTGCGTCTGAGCTCCCGTCATCAATTATCAGAACTTCCACCGTGTCAAAGCCTGGAACCTGCTTTGGGAGTGCATTCAACGTAACCGCTAAAGTTTCGGCTTCGTTGAGGCAAGGTATTTGTATT
MACS2_peak_348	1215021	1215256	236	1215162	913	87.2555	2.08586	85.3723	CTGCGTCAGATCATTGAATCTATCGTGAAACCCAGGGTGGCTTCATGATCTGTCCAGTATTGCCCGTTATGGTAATCAGACGCGCGCGCGAGAATTGCCGGATCGCGGAGGTTTCCTGTGTCTGATTACGCACAATCCCGCAAAAGCGCGA
MACS2_peak_79	200341	200747	407	200431	1078	101.852	2.07891	99.938	GCTCCGCCAGACAGGCGTGCGTACCGGGAGACCCATTTCTCAGACATCTTTTTCCGAACTAGACGAAGAACCTTACCGATCAAGTCAACGCAGTGCAGTTTGCAGTTAACCCGCCGTGCGCTTCCTTAAACGATTGAGATCAAAGATTCCG
MACS2_peak_674	2762276	2762565	290	2762477	920	86.4671	2.0715	84.5856	GGCGAAGAGATTCGAACTCTCGACCCCAACCTTGGCAAGGTTGTGCTCTACCACTGAGCTACGCCCGCATCCGACTGGTATGTCCGCCTTCTCAGCGGAGCGGACGGAATATGCGGGAAGCGGCGCCTTTGCAAGAGCCAAATGAGCCCCC
MACS2_peak_428	1740100	1740335	236	1740217	903	84.0698	2.06304	82.1933	TGACGGGCTGAGCCGCGAAAACCGCAATCATCAGGGTCATCAGGAGGCGGTAAAGCAGACGCATGAACCAACTTAGGACGATCTTTGTTAATATTTCAACGTTGAAGGCCCAACGTCACAGCAACGTGAGGCGATTTTGCGTTGACGAATA
MACS2_peak_789	3203735	3203958	224	3203861	1137	104.643	2.05735	102.723	AGCGCCCTCATAGGTGGAAACGAACACCCGCCTAGCCCAATCTTGTTTGCCTAAACCCCGCCATGGGTAAACCATGTGTAAATTTGGACTATCATGGGCACGCATGGGCCTCAATGGGCACCGCTGGTGAATCGAAATTTCCACATTGGAC
MACS2_peak_745	3018759	3019419	661	3018905	929	85.3511	2.05237	83.4717	AACCGTATCAACGCCTCACCCCGTCTACACAGGCGGCCAGATGGCCCTTAGCAACCCCGAAGGGGTACGACCTATGGTCTAGGACAGGAAAACGGGAGACCGCCGATGCATATCGGTGAACTCCCGTCAAGCGGCGGCTGTTAACGGTTTT
MACS2_peak_345	1196610	1196955	346	1196746	953	87.4206	2.05155	85.5374	AATTCCACGGGGTTCGTGTGAGTTTCAACTTATAATTTTTACAAAACGTGACCGAAACTCGCCTAAGCACCAGAGTGGCTGGCTTGATCGCGCATTGGCGCCGAGTTAGCTTGGGGTGGGGACATGTATTCAGTAAATAAACGTATAGTGG
MACS2_peak_639	2696060	2696454	395	2696216	888	79.3813	2.02881	77.5163	ATTTGATCGACCTTGATACGGATGTCGCCGGTGAGCATTACGCCTCATTCTTCGTTAAATAGTGACCATCGCAAAAACAATTTAAGCGAGCCCAATTCATTTAGTGAATTCACGATCCCCGCGGGGATCCATTTGCGGTAAAGCATCCACA
MACS2_peak_208	637066	637287	222	637154	1082	95.7234	2.0239	93.8231	GTCATTTGACGTCCCCCCGGCCGTTCAGGCTGGTACGTATATCGCTCGCCCTAAAACCGTCTCGCGATCAACTTAAAGATTCGAGAAGTTGGAACGTCTTAATTACATGCCACTTTAGGACTTTATGGCTTAGTAAAAGCAAGAAGCAAGC
MACS2_peak_340	1180352	1180543	192	1180458	879	76.6203	2.00827	74.7617	TAGACTTCTTCTGGCGCGGCTTTGGCCAATCTGCAAGGTTAACTGGGCGTCAACCCGGCGCGGCCTAAGCGTGACTGCCGCCATGACCCATGGCTGGGCTGACGAGGGAGGCAGAAATGGCCGAGTCGCCGCTGATATCGATTGATCCCGG
MACS2_peak_861	3432026	3432243	218	3432151	1266	105.284	1.9777	103.363	TGACTGGCCGCGTTTCTAGCGCAAAAACATTGCCGGGACGCCATCAAAACCCCGCGAATGCGCGCGCGGCCTCAACTTTCCGGCAAGGTTTGGCGCCTCAGTCGCCAACGCGGATGATGCGGGCCTGGCTGGAACCAGAGAAGCCGGCACG
MACS2_peak_683	2792628	2793355	728	2792786	861	71.2187	1.96719	69.3731	TGAGCGCACTCATCATGAGGAAGAGGATCACCACGATCGGAATGGCAATGACCACACCAACCAAGAGGCGCATGAATGGATTGTTTAGCATACCGATCCTCCTTAGCCCGTCGTCTTCGCCGAGATGTTGATGACCGTATCCCCATCAATC
MACS2_peak_414	1627875	1628131	257	1628000	859	70.6284	1.96263	68.7843	GTGAAAGGATGGATTTGACGGTTGACGAGAGCCTGTCACGTAGATACATCCCCGCCTCTCTACCCCGTGCCCAGATGGCGGAATTGGTAGACGCACTGCTTTCAGGTAGCAGCGCTGCAAGGCGTGGAGGTTCGAGTCCTCTTCTGGGCAC
MACS2_peak_133	272510	275417	2908	273673	850	67.9975	1.94209	66.1599	TCTTCTTGTTTTCATCGAAGTCGACCTGAGAAAGTTTCGAGTAAAGAGAGTTCTTCCCCGGAGCAAAAAAGTCGAGGAACGTCTCCAATACTTTGCGTGTAACATTGGGGATGTGATAACAATCAGCAATAGTGCCATCACCATTAAAGTT
MACS2_peak_203	576565	576717	153	576623	1126	89.2839	1.94053	87.3965	GCGTCAGCCCCGCACAGAGGCAAAACGCCCTATTTGAATTTTTTTTGGACACATTCTTGACACATGCCCAAAATCGTTGCCGTATGGGTAGGCAAGTTTCTGGGAGGAAACGCTGCAAACGGTGGAGGGGCGTAGCGACCGGGGACGGAGC
MACS2_peak_461	1969479	1969689	211	1969593	845	66.5537	1.93068	64.72	GATGATCGTGTTACGCTGAATGGTCATGGATCGTTCGCCCTGCGACTCTACTGTGAGTGTTGCAGACGACCCTGAATCGCGCCGGTTACTACTCAGTGAAGGAAACCCTGCCGAAAGGTTACCAGCGGCTTCGGGCATTAACGCCAGAAGG
MACS2_peak_899	3654903	3655262	360	3655049	1054	81.6035	1.92236	79.7332	AAGAACCCCGTGGGCGGATCAAACACATTCTCCATACAGGCGACAGGATAAAGATTGGATGACTGATCAATTGCCAACTCCTTTCCAGAACACAGATTTTCGGCTCGATGTGCCAGATGGGGACGATCGGATGCGGCGAATTTGCAATCGC
MACS2_peak_521	2408810	2409051	242	2408942	897	66.0877	1.88525	64.2552	AACATTAACCATTGCATCTGCAAGGCTGGAAGTCAGAACGCTGTTATCCATAGGTTTTTCTCCGAAACGGGTCATTATTCTTATAGCAGGACGGCCCTAGCAATTAGCTTGCCGTCTCAATTCTGATCAGTCTGGGCGCGTCAACGGTTAC
MACS2_peak_132	271699	272261	563	271948	824	60.6298	1.88275	58.8117	GACGCCATGCTCCCAAACCAAGCGGGCCCACTTGCCTTGTCTTGAAGGTAAGGCGAACTCCCTAAGCATCACTATATCGTTCAGATACGCGGCCAGATAGTCTCTAACCGATGGATTCACAAATGAAACGGTTCCGCTCTCAATTTTTATG
MACS2_peak_596	2645389	2646221	833	2645809	822	60.0775	1.87819	58.2608	GCTTCAGTTAAACTGGTGCATCCAATCGGATGCCCTCCGCTCTCTTGTGCGTGCAGGTCATATCTATTCCGCTCAAGGGCTTCGAAGCGTTTTAAAGTAAATTGAATCTCGCTCTCAACCTGATGATCAACGGTCAATTGCCGAGAATCCA
MACS2_peak_6	10282	10481	200	10358	1118	79.3083	1.86375	77.4437	TCTCCATCGCACAGCACGTCTTGATAGACCGGATTCGGCCCTTAGGCGAGACTGACCGTTCCGTGTTAACGAGGATTCGTTTCAAATTTGCTTGCACCGCAGCAATTTTTGCGCGATCCGCCCCTCCGCAAGCTTGGAGAACTGGGATGAA
MACS2_peak_11	30497	31821	1325	31392	863	61.3001	1.86027	59.4802	GTTGGACACATAAAAAATACTGGCGAATATTTGCTCGGCAGCCGAATAAAAATTTTGCTGTGTGTCATAAATCCATGAAAAGCCCAGTACAGCCGCGTAGACACAGATCAGCGCGGGCAGAAGCCTTCGGATGCGGCGCATGTAAAAGTGA
MACS2_peak_885	3561608	3561990	383	3561774	1018	71.1552	1.85272	69.31	CACCTTTTGGCTCCCCGGCAGGGGATGCGCCATACTGTTGTATTTCCTGTAAGATTGTGCTACATAGACCTCCTGAACAACAATCAAGAAGAGCGGAATTTCCTAACTCAGACCCTTAATCAGGAACTGGGCTGGAGAAACTCGACTCTCT
MACS2_peak_878	3500142	3500374	233	3500241	1004	69.9558	1.85048	68.1136	CTCGCCGCAGTTACCGTTCTTGACTCGGCTATCCGGATTCATTACGCGCTCCGCTTTCCCAATTCCTAAATGTCCAGGCCAGACCCATGAAAGTCCGCTCGTCTCTCAAATCGCTCAAGTCACGTCACCGCGACTGTAAGATCGTGCGCCG
MACS2_peak_640	2697344	2697549	206	2697440	809	56.5391	1.84852	54.7321	GAAGCGTCACTGGCGTAGTTGACTCATGTCGCCGAATCAACTTTTCTGAAGACTGTTCCAAGGACGGGTCAGCTATGTGTAGCGCCCGTCCTTTTTTCATGGACGCTGCATGTAGCTGACCCATCCCCTGCTTCGGAGGATGCAATGACTC
MACS2_peak_44	133181	133379	199	133270	981	66.7028	1.8346	64.8689	ATCCCAATGCACCGCTTTATGTGGGCCGTCAGCGCGGCTTAAAGATTAAGAATCCGCCATAATGGCTTAACCATCATGCAGTATCGCTCATATCGACTGAGCAAAGCCTGCAACACGCCGTGTTTCTGCCGGATTTGCGATAGATTACAGA
MACS2_peak_888	3573908	3574102	195	3574029	1007	68.3868	1.83427	66.5484	TTAGCAGAGCCAACCCGTCACGCCAATCTCCCACAGCTTTACTGTGGATTCATGGTGTGGTGCCAGAATGCCCCTTCCCCTCCTGATGGAAGCTTTGCACATGAAACGGGCACCCCTCGTTCTGGCCATCCTCCTTACCCTCTCGACGGGC
MACS2_peak_746	3020719	3021037	319	3020839	832	55.2902	1.81747	53.4872	CAGCATGATGTCCCGGTTGAGCTGCGATTCCATCCGGCTCAGGCGGCTGTTGGTCGACGAAACCTCAAGATATGTGAGCGTATTCACAACGGTATTGAGCGAATCGTATTTGCTCATGAGCCCCCCTTATCTGGCCAGGTCCGCCAGTTCA
MACS2_peak_439	1813687	1813977	291	1813786	795	52.8299	1.81657	51.0344	TTCTGGCCGAGCAGCCCTTCATCATGGACCCAGACAAAACGGTTGGGGAATTCCTGAAAGAGCAGGGCGCTACCTTGAAAGGGTTTGTTCATTACAAACTCGGTGAAGGGGTAGAGAAAGCTGCGGACAACTTCGCAGATGAAGTCGCTGC
MACS2_peak_242	791980	792222	243	792078	794	52.5689	1.81429	50.7741	ATGCCGGAGTTGCATTTGACGATCCGGAAATCGGCATTCACTGGCCATTTCCAACGGACTCCCTCATCTTGTCTGATAAAGACCGGAGGCTGCCTGCACTTAAAGATTGTTCAGATTTGGTCTGGCCAGCTGCCGTGGGCCTGAACCGATG
MACS2_peak_77	183457	183993	537	183867	1010	65.4792	1.80588	63.6482	CTCGGGACAAATCTGACCGTTTGGCGGGCAAGCTGGACACATTTCGGGCAACCGGCCGGATGGTAACGCTCCTTAAAGGCTTGCCGCTATGATGCCGCATCAAGGTGCTTGAACCGGCCACAATGCAGGCCCACCTTTCCTGCATGGCAAG
MACS2_peak_523	2415951	2416438	488	2416350	788	51.015	1.8006	49.2251	CCAATTGTTCTCTACCCCGACGGGTGCGTTATACGTTTTCATCGCTCTGCTCAGAGCCTCTACTTTCGGAGTTCCAGGAATGCAAATTAAGGGCTGGCGTTTAAGCGCCGCGTTTCCCTTTGTCAACGCAGCCGCCGGGCTCAGCCTGCTT
MACS2_peak_896	3625207	3625390	184	3625320	1060	66.6436	1.78848	64.8098	TCCTGCAGCATCCGCCCATCTCCTGAACGCAAAAGGTTAACACGCGTCTATCTGGCATTTACTATAAAGGAGCTAACAGAATGAAACCATAAAATTCCCTGTAAGCCGCCGCCTTGTCAGGGCGGGTGCGGGACTTTAAGGCAACAGGTCT
MACS2_peak_174	471245	471533	289	471318	850	53.7264	1.78788	51.9284	ACGACGCCCTTGCGGACTTCGTGCCTTCCCGTGTGTTTCGAATCGGTCTACCGAGACACTGTGCTAGCACTCGATTTCGGTCTTCGATCGACATCAGGCTCTGGAGAAAAATCCGTTCGAGCGGATTTCCTTTCATCACCCTCCGGACCCG
MACS2_peak_192	516088	516260	173	516170	1025	64.4028	1.7876	62.5748	CAGCAGGCGGTAATTGGTGCTTGAATTAACCACATCGCTTTGCTTGCTGAAATTTCATGCGCAACTAGCCTGTTAATAACGGTTTAACAGCTTCATAAACGGCACAGGATGGACAAATCCACAGCACCCAGGAAGAAGCGGCGTAAAAGCA
MACS2_peak_575	2598450	2599068	619	2598660	779	48.7208	1.78006	46.9384	AGAATTCATAGGAAGGAATACCACGCCATCCTCAGGCACGGATTTTCGGTGTGGTCTATCCAGATACTCCCATTGAAAATGGGGTAACTATTAATTTTGACTACCGGAGCATAATTTGCAGTGCGGAATTTCGTCTTATTTTGAATTGTGA
MACS2_peak_194	528383	528672	290	528487	796	49.4833	1.77698	47.6984	AGAAATCAGGCAATGAGTTAAAGCTCGTTTACCCTCAAACCGAGCCCGAGGCGCAACCAGAATGCTTTGAAACACTGGACTTTGAGCACTTTTTCCTCCAACCGAGGGACGATGGACCCAGCGTCAGCCATGTGGCGGCGGTGGCCAACTA
MACS2_peak_239	776650	776822	173	776737	945	58.0503	1.77326	56.2394	ACAGGGCCGCATCAAGGCAAACCCGTAGAATTCCCTATACCAGCGGGTGCCTTCACCCTGCCGTAATCTTCTATCAGTTAGGCTGCGGGTTTCAGGCAGCTTCAAGAGGTCAGGCCGGGCCGTTCACATCATGACAGATCGTCATCCACCG
MACS2_peak_159	388147	388281	135	388219	871	52.9416	1.76584	51.146	CTGCTACCCGTTTCGTGTCCCGCTTCATGGGAAATCTCCTCCTGCCGGCCTACTGCCGCGTCTCGCATGCCTTGATGCCGTGTCGTGGTGAATACCGACTTAAGACGCAGGGGCGGGCGGCTGTCAGGCGGGGGCGGGGCGGTTTTGCGGC
MACS2_peak_913	3701834	3703177	1344	3702160	771	46.7195	1.7618	44.9432	CTGCGTCCGCATGGAGGAGGCGTTCTCGACCTCAAGCTCCTCTGCATAGGCGAGAAGTTCTTCAGGCGATTTCGCCTTGAGTTCGCGCAGAGTCACGCTGGTGAGGTTGTCGAGCATCGTGGAAGCCATTCGGGCAGTATCCGGACTGGAG
MACS2_peak_426	1725206	1725435	230	1725357	769	46.2248	1.75724	44.45	AATACCCTGTTGGTCCTTACAGCAGGATATATATGCCTTTATTGGGATAAGGTGAACGCTGTTCACCAAACAATAAAGACGCAGGCATTTTCAGAAGGTGAAGCTGGCCTTGCGATCAAATTCTGCGAGCTTTGGCGGAGAGGCGTCAAAC
MACS2_peak_768	3130356	3130651	296	3130482	820	48.8307	1.75327	47.0481	GAAAAAGAAAGCCCGGCAGCATCAAAAGACGCGCCGGGCATAAAGTGGGGTCCTGAAGGGGGGAGGAAACGCCCAATCGGAGGAATGATCGGGTTATGCCCAGGACCCTTGGCATGACGCCTAGATAGGGCATTTTCGCTGCATTGCAACA
MACS2_peak_513	2342827	2343033	207	2342901	785	46.3743	1.74802	44.5994	GCGGCCTGCCAGAGGCCGGAAAGATCCTGGCGCAGATCGAACATGCTTGGCCTTTGTGCTTCCTGCCTGAAGCGCTAGCATGGGAGGGTTAACGCGTCTTTAGAAAAGGCCGCTGCCCTGGCCGTCAATGCTCGCGAATAACCGCCAGAAC
MACS2_peak_269	820606	821049	444	820763	761	44.2683	1.73898	42.5003	ACGAGGAGCGGTTTGTTGTAACGCGCTGCTTCGATGATTGGTAAGCCAAATCCTTCACCCTCAGAGGCCATGATGAGCCCTTGGCAAGCCTGATACAGGCTCACGAGTTGTTTATCATCGGCGTGTTGCAGCCAAGTGAACCGTGACTCGG
MACS2_peak_493	2180939	2181261	323	2181038	761	44.2683	1.73898	42.5003	ATCCATCTTTGGAACCTGATCTAAACAGGTTCGTTATGTTTACTGATCAGTATGGCGGGAATGACACGTTTCTGACCAATTTTTGGGGCGTAAGGTTGAAGCTGGAAAACCACATGCCATCTGTCTTACGTTCGCATCAACCAAGTTAGTC
MACS2_peak_834	3324358	3324804	447	3324515	758	43.5438	1.73213	41.7782	CAAGCACTTTGAACTGCTCACCTCCATTCCGCCTGTGTGTGCGGAATAACAGGCCCTGAGATCCATCGAGAAGAAGCTCTGAAGCGGTTTCATCAACATCATCCAGTCGCATTGCGGACAATGTATCAGCGGTATATCCGTAAGCTGACTG
MACS2_peak_298	904224	904379	156	904300	857	48.7236	1.72894	46.9412	GCGAGGTCGTCTGCATCAGTCTCGGTCATGGGGCTGAGGCTACACAGATTTCGCGCGGCCTTCTAGCGGAACATGCCTTCGCGCAGATTAATGCCATGCTCCAGAAACGCCTTCAGGCAGCACAGCATCTGCATCCAGCCGCCCTTGTTGC
MACS2_peak_873	3487775	3488076	302	3487931	876	48.8491	1.71912	47.0664	TGAGGATCGCGGTGAGTATTGCGTGAAAAGCTTTCATGAGTATCTCGCCCCTTTGGCAGTCAGTCCCAGTTAACCAAATGCGCTCGGCGCCCAAAGGTTCCCGGCTTGCCGCATTGTCTTCCCCCCTTTCCCCTGCGCCCCAACCCGATTA
MACS2_peak_259	809792	810545	754	810447	751	41.8732	1.71616	40.1139	CTTGTATATTGGGTCCGGGCTCGTATTCAATTTCGCCCGCGTTGGTGAACTCAGACACCCATCTCGATCAAAATTTCGAATGGACCGACAACCTATTTGTATTCAACGTAATTAATGCGGACAAGGATTACTTTGTGGGAACCACGCTACT
MACS2_peak_780	3176868	3177048	181	3176975	942	51.1054	1.70617	49.3153	GCATCGGAGGTGAAGGACTTGTGCATACTGAGCCTTTCCGGGCGTGTCGGTGGTTAATGGCGAAGGCTCCGGCGTTAACCGAACTTTGACCCGGCCGGGGGCAAAGTCTGCTTCGACCCTCAGGGATACATACACGGAGCCTGCCGATGTC
MACS2_peak_751	3047742	3048103	362	3048015	821	44.4497	1.70272	42.6813	CCAGAGCGATTAGCCATTCCCGTGCCTCGGACCCATTGGTCGCTATCTGAGGCGTTACGGGATAATCTTTGAGCAAACCGGCAGCACGTATGTTCCCAGATTTCGTTAGATGGGCGGTGATTGTCCCCCGGTCAATGGGGATTCCGTCATT
MACS2_peak_263	812746	812988	243	812907	745	40.464	1.70246	38.7106	GGAAAGCGACGAGTTGCCCTTCAAGTTCCTTTCGGAAAAAGCTCGTATCCTCGGCAAAGGTATTAAATTGATGACGGGCTTGCGAGTAGTCATGCATAGCTTTTATGGGGTTTGGGAGTTGAACAAGGATCAGCAAGAGCGGTATGAAATA
MACS2_peak_116	253605	254127	523	253697	744	40.231	1.70018	38.4787	GCTCTTCCGCTAACGGACCTTATAGCTCCAGGCGCTCTGGCGCCTGGAGCGCTGAATTAAACCGATTGCCCCGGACGTTTCGGCGTCCGGGTCAATTCATCAGATACCCAGGAGGGGATCGAACGTGCAGGCTTTGGCATATAAGGCCTAT
MACS2_peak_581	2605530	2605930	401	2605847	744	40.231	1.70018	38.4787	GTGCGAGTAACATCATACATGGCTCCGTTCAGATGCGGTTTGAATCAATTTGCAAAATCGCCTGCACGGCGAAAATAGTGCAGTTGCTCTATGGAAGATAAATAGAAGCGCCGAACTTCACTGCGGAACTGGCATTGCCCAAATGAAGCAT
MACS2_peak_489	2155972	2156202	231	2156071	742	39.7672	1.69562	38.0169	CGCTAGCGTCATTTTACTGCTTTTCCGTGAAAATTCTGGCGCCCAATCTTTAATCATGACTGCACAATCTTTAATCTCGCGATCAAAGGTAACCAAATTGCGGGCACCCCCCTATCGCTTCAGACGGGAACACCTCATACGCACAAATGGA
MACS2_peak_793	3217229	3217571	343	3217474	750	39.9649	1.69294	38.2142	ATTTCTCCTACAGATAGTTGACTTAAGTTTCCTACAAGCGCAACGATTGACTACCGCTATTGCTTTCGAGCAATAGTTGCGGGGAGTTAGCTCAGCGGGAGAGCGCCCGCCTGAAAAGCGGGATGTCGCGGGTTCAAATCCCGCACTCTCG
MACS2_peak_378	1437375	1438132	758	1437692	739	39.0754	1.68877	37.3283	GTTGCTCAATGCTGCGAGCTTAGATGAGAAGGATTTTCAGGACAGGCTCTCATTCTCTCTTCAGGTTCTCGAAGATGGTGGTTCGGAATGCGCGCTTCGTCAATTAGCTTTAATAGATCAAGCGATAAGCTTGTTTGCGCTTGAGCGTTTT
MACS2_peak_478	2084299	2084430	132	2084349	738	38.8462	1.68649	37.1001	GATCAGAACGTGCATATCTTCATGCCTTCAGCGTCTGGCTCAGGTATCGTGACGAACGCCCGTGGATATTCCCAAAGCCTTTAATTTTCGGTGCAGTGCTGAGCGCTCCATACCGATGAACTCGGCCGTCCGCGAGATGTTTCCGTTAAAA
MACS2_peak_244	792927	793115	189	793035	737	38.6174	1.68421	36.8724	CCGCGTATTCGGCGTGGCTTTGCCAAACTGGCAGATTGGTCTTCAGAAATCTGTCAGGGTTCTTGTGGCACAAGACAGCTGATTGCGGGCAGGACGGGCGAGGCAGAAAATGAACTCCATCGGTGACATCGAGCAGCGGATATTCCTGACC
MACS2_peak_572	2596694	2597105	412	2596996	737	38.6174	1.68421	36.8724	CAGCCATGTAATTTTCCTTTTTCAGGTAGTGGATAAAGAAAGCAATGAAAACACAGACTTTTCGCCCACACTATCTTCACTGCCGCGGATGATTCTTTGAAGAGCGAGTTCGCATATCTTTGCTTGAAAGGTTGCGCAAGCCGCACAATTC
MACS2_peak_373	1371377	1371629	253	1371536	732	37.482	1.6728	35.7423	TGTGGCGTAAAAACCACACAAATGTGGTGAATTTGCCCCGAACATGAATTTTAGGACACCTAATTCTTGTCAGGCTTGTGACAGCTGTTCAAGACTGGGGTGAGTTTCCGGTGTCAGGGCCGGGTACACGCTCGTGTTTCGAGTGCAACTC
MACS2_peak_869	3466336	3466604	269	3466507	870	44.1065	1.67124	42.339	GGCTCCATTCTTGCTTTATGCGCGAATGCATATATCGTTATTCGGTAATAACGGGACAGCGCACTGGCAAAGTTCCTCTTCATAAACCATCAACCAAGCAGGGTGAAAAGGCCGGGTATGACAAAGACAGGCCGCAATTCGATGGCAGAGG
MACS2_peak_272	822571	823422	852	822648	729	36.8076	1.66595	35.071	GATTTTCCGCATGCCGCAGAAAGCTGCCGAAAAACTGATCGTGTAGGACAACAACGCCTGGGTATCGCCTCAGCAAGTCGAACATGTGCGTATGAAAGGGCGAATTTCCGAAATGATAGAGTATCCGGTCATAGCTTTGTGCATTTGCTGA
MACS2_peak_726	2992312	2992844	533	2992498	764	37.9502	1.65912	36.2083	CAAGGCCGTTTCTCCTCAAGCGGATAATAAAACATGAAATGCGCGCCAAGCGGGAAGAATACCCGTCGCGCGCACCGGCGGTTAAGCCTGAAGCTAAGTTTTGAGGCTTATAGCCACGGTTTTCTCCCCGTCAACAGCAGAACTGCGCCGT
MACS2_peak_444	1827751	1828029	279	1827916	724	35.6959	1.65454	33.9646	CGGCGCAATATGACTTTATCGTTTCCGAAATGCTAGCGCCTGACCACTGCGACATTCGCTGCAGATCATCATATAGTCCCTTAAGACGAAGTTTTCCTTCATCCGACAAGGCTTTAACGGCATTTTTGTTCAGTTCGAGCGGCCGCTTTGC
MACS2_peak_97	234419	235398	980	235246	746	36.6216	1.65311	34.886	GGCCTTCATGCTGAGCGAGATCAAGCACGCATTCCAGATCGGCTTTGTGATCTTTTTACCCTTCATGGTGATTGATCTTGTCGTGGCCTCCGTCCTGATGGCGGTGGGTATGATGATGGTGCCGCCAACGGTTGTTTCCTTGCCCTTCAAG
MACS2_peak_603	2651312	2652081	770	2651936	722	35.2554	1.64998	33.5264	TACTTTCGATATTGCCTGTTCCAAACCCGTTGCCATAGGAATCGGGATCATAGGTGATTACTTCCCCGTCCGGCTTTGTGACTTTCTTGATATTTGCCAACAACCCATAATAGAGCGTATGCGGAAACCGCACGAACTCTATAACAGTTCC
MACS2_peak_810	3253070	3253431	362	3253326	722	35.2554	1.64998	33.5264	TTCTGCTTGATCCTTCCGGCGAAGCGAGGTCTACATGCCCGTTGAGGCATCAGGCCTCCTTCGCAATCCCTGAAGTATTGTCCGTTTCGCCTTTTGCGCTGGAATGGACCAAGGAAGGAACTCAAAATGGCAAAAGCCACCACGAAGGCGC
MACS2_peak_365	1307800	1307996	197	1307903	760	36.6266	1.64492	34.891	GCAGGCCAAACATGTTGCGCGTTACCTGAATCCTGAAAGGGGCAGCTTCAAGACCTGTAACACAAAAGAGTTTACCAACGGGTGACAGCGCAGCGGCAGACCGTTAATCCTGCCGCAACGAAAAGTAAGGGAGGGCCCATGCCGGTCCTGA
MACS2_peak_909	3695167	3695360	194	3695249	884	42.0342	1.64153	40.2746	CAGACCAAACTGGCCGGACCAATCGGGGACCCTGTGGTCCGCCTGCTGATCAACGATCTGGCAAAGGCCGCTGAAAACGTTCGTTAACGGATTATTATTCCGCAGTCCGGCGCTTAGCGGTCAAGCGGCGGCAGACTTCATCGAGCTGTTC
MACS2_peak_295	893142	893718	577	893312	718	34.3815	1.64085	32.6572	TATCCTCGTCTTCCAATAGGGAGGGGCCAAATTCATGCCCAGGCGCGTTTACCGTCCGGAATACCGATCCCTTGCAGACTCTGCAAGGACGGGTTGCCGTGGCGTGCTGCAGCGCATATAAAGGGCGGTTCTTCAGGAGAATAACCCCGTA
MACS2_peak_792	3214317	3214667	351	3214577	797	37.9044	1.63977	36.1632	GAACGCGCTACTTGCTATTCAGCACTTGGAGAAGCGGCTCTGCTTTGCGACGAATTTATGGACGGCCATAAATCCATTTGCGAATTTTTGAACTTGATGAAGGAAAAAGACGCGAAAACCACCGCAGGGCCTGCGGCTGCTGCCGCCTATG
MACS2_peak_840	3340478	3340687	210	3340576	847	40.1055	1.63888	38.354	GACCGGGTCCGGCGCTGGTTTCCTGTGGAAAGAATCCGTCATCTCGGTTACAGTTTCGTCACAGCTTTTCGTCCGCGTCCAGCCCCTTGTAGAGCTAACGCAGAATTAATCCCGCAGACTCGCTTTCACCGTAATTCGGCCTTGCCCCCGC
MACS2_peak_607	2653759	2654473	715	2654142	717	34.1644	1.63856	32.4413	TAAGCTGTGGGCGCAAGCACAATTGAAAACGAAGAGTCAGGACTCCCTTCCTCACCATACCCATAGTCGCGCAAGTCGAGCACCATGCTCGATCCGGTTTCGATCGTCCTTCTGATAGGAGATTCGGTCCAGGCATAAATCTCCTGCGCGA
MACS2_peak_450	1864583	1864739	157	1864682	715	33.7322	1.634	32.0113	TGCTTTCGCTGCCGAACACGGCGCCCGTTTCAACTATGTTGCTGGCGAAATGGCCCGTGGAATTGCAACGCCTAAAATGGTTATCGAAGCGGCCCGCGCCGGCTGTGTCGGCTTCTATGGAAGCGCCGGCCTGCCCCTCGCCGAGATCAAA
MACS2_peak_630	2685668	2686316	649	2685985	715	33.7322	1.634	32.0113	ATCGCTAAGCTTTCGATATGGTAGCCGGAAAGTCGATTGTCGGACGGGAGTCCCGCGATGACAGATTTCGCCAACTTTATCGTTGGCACTAGCTTTGAGCCACATAGGTTGTTTAGGTGGGACAGTGTTTCTTGGAACTTTTTTGGTTTGA
MACS2_peak_10	29648	30337	690	29963	763	35.237	1.62574	33.5087	CCAGGCGTGACAACTCCCGATCTATTTGAGGAAGCTGGTCTGCCTCACTCTCGGCAATTTGAATTACTTCATTGAGTTTGAGGTTGAGTTCTTCTGGCTGCCAATCGGCGGCACTCATACTTCTCAGCGAATAGACGGCCTGATTGGCGAC
MACS2_peak_400	1547966	1548396	431	1548060	711	32.8752	1.62487	31.1587	GGCCAAAAGAGGCATTGACACACATTCGCACTTGCAACATCAACCCCATCAGATGGTGCTCCCCTGACAGGGAGCTAAGAGGGAAGCCGGTGTAAATCCGGCGCTGTACCCGCAACTGTTAGCCGGGAGCTGATGGCCACTATGCCACTGG
MACS2_peak_817	3261192	3262775	1584	3262466	711	32.8752	1.62487	31.1587	TTGCGCTCGGGGTCTTCAGGATAGATGTCAAACACGTTCTGGCCGGCAAGCTCCTCCCAGGTTTTTCCAAAAACCCTGAGATAGGCGGGATTAACAAACACAAAGCGGAAATTCCGGTCGATCACCTGGATAGGGGTCGTCACACTGCTGA
MACS2_peak_653	2713431	2713655	225	2713506	709	32.4502	1.62031	30.7359	ATATCCCCCCACATTTCCCGCAATCGGCGTGAAGTTGGGGTTTGACAGCCGGATCGCTTTGGTGTTTACCCCCGACCTTCGGGCGCGGCGCCTTCTGGTGCGGCGCCCTCACATATTTTCACTATTCCGGAAGGAACTGGCCCCATGTTCG
MACS2_peak_131	270991	271612	622	271497	708	32.2388	1.61803	30.5258	CTGCTATTACATCACCACTGAACTCGTAAGTCGCATCGGTTACGCAACGAGCGATAATCTCCAAGTCATCAAGCTCCATCCCGGATTGCAGGATCGAAATGACTCCTTGCTCCAGTGCGGTCAGCAGATCATCCAGATACGGAAATCCGTC
MACS2_peak_261	811526	812262	737	812055	708	32.2388	1.61803	30.5258	CGTGTATTTCACAGATGAGGCTGTTCCCTGGAGAAGTGCCTCACTGACATTTGGATTTTGGCCAAGTCTATTTGCCTGGACGAATGGTAAGGCTGGTCGCGCGGATTGTGGTATTTTCATCCACCCTGATGCGCACTTCTAGATCTTTGAC
MACS2_peak_413	1626223	1626475	253	1626322	707	32.0276	1.61574	30.3158	TTCAATTCGAAAGACCCCTGAACGTCTACATATGCAGACATCTGCTCCCGGAAATGGGCGCAGGCTCAGCTATGAATTCACGCGTCTGACATTTATCGTCAAGATCAATAGGCTGCTTTTGTGGTAATCCTGCTGCATCTTCTGGAAAAAC
MACS2_peak_884	3556318	3556472	155	3556384	948	42.1019	1.61248	40.3422	AGTGTTTCAACATGCCGGATATCCCCATGCGATTGCCAATGAACGCCCCAGCACATTAGGTTAACGCTGTGTTGAGATTATGACGAGGCAGCCGCCCTGTCCAATCCGCAAATTCATTTGTCCCTACCAATAGTCTTTCATCAACGCGCCA
MACS2_peak_868	3463656	3463798	143	3463741	913	40.5666	1.61207	38.8129	CTCCTCTCGCGCGAAGCCTAACGCCCCTTCAGCCCTCCTTAACGGGCCCGTGGCAGGCTGGCGCGATGGATGTCCTGCCCGCCTTTCTTGATTATCTCACCCGTGAGCGTCGCATGGCGACCAAGACGGTTGAGGCCTATGGCAGCGACCT
MACS2_peak_87	214052	214434	383	214273	732	32.6446	1.60965	30.9299	CCTTGGGAGGCGACCTATCCGGTCGCTTACAAGCCTGAGGACTACCCAGCCTACTTTGCGCCGCGCACACCGCTTTCCATGCGGGCGCAGGAGTCGATCCGCATGATGACAGAAGCGGAAGACCTGACGCTGGACGAACTTGTAACGTTGA
MACS2_peak_186	487903	488094	192	488014	748	33.2016	1.60805	31.4838	GGGACTTTCGCCGCACGCAGCTCGTTGAAGAAATTCAGGAACATCGGCAGGGCCTTTCTGTTTCTCGAAACCAGAAGATAACCCTCATGGGGCCATCTGTCCAAGCTGACGCTGGGAAAAGTGTGGTCATTTGCGGTTCATCCGGGCCGGG
MACS2_peak_892	3581633	3582189	557	3582067	703	31.1901	1.60661	29.4829	CGAATTTCTTGATGAGCTCCTGCTTTCTTTCAGCAGTAATCGACATCGGCAAAGCCTTCTGTTCAAGCATCCCACCGGGATGCGGGTTTCTCTAATCGCCTGAATTGGCGGGTTTTTTGGGAGCGGCCCTTGTCAAGATGGCCACGGCCGG
MACS2_peak_876	3494832	3495169	338	3495007	766	33.7676	1.60557	32.0466	TCTTTCTGCCCGCATGCCGTAAGCAAAGTTATAGCGATCACGCCGGTGAACAAATACTTCATATGGTGTCCCTCTGGTTTCGATTGGGGGTGCGGAGTGGCCGCTCGTGTTTAGTGCGGATTCTTTACACATGCTCTACAACAATGGCCAG
MACS2_peak_368	1312957	1313114	158	1313039	699	30.3621	1.59749	28.6597	GCCGATGCCGCCGCCGATGACGCCGGCAAGTCCGGCCAGTTGAACGCCTGAGTTATAGGCCATGGGGTCCCCCTTGGTTTCGCACGCGTTAAGCATTACGCGATTGCACCGGCCTCACAAAGCCTGAAATTTACCCGCCTCTGGCGCCGGA
MACS2_peak_794	3218490	3218660	171	3218580	721	30.6658	1.58933	28.9619	CTTCGTCACCCTCGACGGGCTAACGCCCGTCGAGGGTGACGAAGGAATGGGCGTTGAAGAAGATGCGCTCTCACCCTTCATTTACCCCTCCCTGCTACCCCTAGCCCCAGCAGCGTAGAGGAGCCCCCAAGATGTGGATTCACCGCAAGGA
MACS2_peak_406	1578619	1578889	271	1578728	695	29.5439	1.58836	27.8465	TGACTGAAAACGAAAAAATCATCCGGGAATTCATAGCCGCCTGGTCGCGTCTGGGCGTCGATGAAATTGTAAGCTATTTCGCCGACGACGGCGTTTACCACAACATGCCCTTCAGGCCGGTGACAGGCCATGGTGCCCTGAAAGCATTTGT
MACS2_peak_419	1633896	1634168	273	1634073	694	29.341	1.58608	27.6447	TTCAAGTTCGGCGGCCCATTCGAGATAGACGATTCAACTGCAATTGCGGTTCTTAATGAACCCCTCAATCCCAATGGAATGAGAAACTCAAAAGTCGTTCGGCAATGGCACAACGGCATGGATATTACGAGACGTCCTGAAATCCGTTGGT
MACS2_peak_666	2738855	2739177	323	2738954	693	29.1385	1.58379	27.4433	AATGCTCAAAGCCACCCGCGACGGCGGCTTGTCACTTCATTATCAGCCGAAATTCAGCCTGAAGACGAACACTGTCTGTGGCCTTGAAGCGCTGATCCGCTGGGATCACCCTCAGCAGGGACGCATTTATCCCGACACGTTCATTCCGCTT
MACS2_peak_418	1632299	1632680	382	1632598	692	28.9368	1.58151	27.2429	CTGAGGTGACGATGGTGTCAACATCATGCCGCATCTCCCGAAGGAAATGCCGGCAGGTATTCACCAAATGCAAAATGGGCATCAATCAAGCCGAGAATCGGCTGAGAATCGGTTGAGTCTGGCATAACTCGGAGTGCCCTGCTAGCTTCAA
MACS2_peak_196	534124	534669	546	534532	708	29.4927	1.58042	27.7961	CGATTTTCCGATCTTTTGTAAATGCGATCCATTTTGACAGCTCGGTAAACGTCATAAGTTCGGTTACCGCCCACAATGGAGGCATGCTTGGATCTGCATATCTGCCAGTATAGTGAGCGATGAATACCTCTCTACTCCGATCAATGCTCTC
MACS2_peak_319	1032415	1032597	183	1032510	749	31.0812	1.57998	29.3748	CAGAACGAACCACCCGTGTAGTGCCACTTTGGGTCACAAAAAGCAAAGCCTGCAACCCTATTTCAAAGCGCAATTCTTTGGCGCAGAAATAGAGCAACTCCGTGGCAAATTTGGGGCAGTCCCGGATACTGTAGTGGTTGCAGGCATTCGG
MACS2_peak_349	1215418	1215836	419	1215713	691	28.7358	1.57923	27.0433	TATGGCGTTCTTTAACTTCGGTGGACTCTACGGAAGCAAAAACCTCTTTGCGATCCAGATGTTGTTCTGTTTTATTTTGTGTTTGATTGCAGTTCTGAACCAAGATGAGTCGCCATTCATCCGTATTCTTGCTTTGCCTTTTGTTCCGGTA
MACS2_peak_654	2714019	2714418	400	2714152	691	28.7358	1.57923	27.0433	TCGCCGCGCTCTCCGCTGACGACATCGCCAAGCTCGAAGAAGAACTCAGCCTCGCTGGCCGTTTCGCCAAGGATGGTTGGGTCGAGCAGGCCGCAGAACTCGCTAAGGAAGCATAAGGCTAAGGCCTTCCGCTAAAGGATCAGGAGCAGAC
MACS2_peak_821	3268978	3269459	482	3269330	691	28.7358	1.57923	27.0433	CGCGTTCATTTCCGACTTATGGCCCAATCCGTCAACCTGAACCGCCCATTCGACCCCCGCCTGTTTCTGACCGACCAGGAACTCGACAGAGGCGCAGGACTCCTGATTTCAGGGGCAGATGAGCTTATGCGGGCTGCTGAAAAGGCCCGCA
MACS2_peak_144	297456	297692	237	297625	792	32.6204	1.57801	30.9058	TGATAGTTTCAGGTACCAATAGTTAAAGGAACCCACGTCCTGTCATCCGCCACTTCTCGGGCTCAGCCCCCCAAAAGCGTCACGATCGAAGAGATCAGATCGGTTGCCGATGCGCTCTGCATCGCTCTTGAAGACGACAAAGCTGAGGATC
MACS2_peak_228	735763	736161	399	735934	770	31.3775	1.57319	29.6698	TATTCGATTTTTGGGGCGCTGAGTTGAGCATCTGATCCTAAATAAAGTACCGGGCCGCCGCTCATTCCGATTAATTTAGGCGAATTGGTTCTGGTGCCATCAGAGAAAAATCCATGACGCTTCGAATGATGAATGAACAAGTGTGTCGAAT
MACS2_peak_315	1012904	1013113	210	1012998	773	31.4512	1.57265	29.7426	GAACGTTGCGGGGCGCGGATGGTTCCGGCGGCGGGGGCGCCGGGGGGCGGATTTACCATCTAAGGGGCTGAAAACCTTGGAGCGGGTGAAGGGAATCGAACCCTCGTCGTAAGCTTGGGAAGCTTCTGCTCTACCATTGAGCTACACCCGC
MACS2_peak_875	3491004	3491414	411	3491186	705	28.7528	1.57179	27.0602	CGCAAGCCGAAGTGTTTGTCGGCAATCCCCATAAGCGCACCACACAAAAGAGATATTTTTTACGAGTTAATTCGCTCGGGTATAACTTATGAGGTTATTTATCCTGGATTGGACGGGTTGAGTAAAGCAATCATCCAGCAATACTTGCGGT
MACS2_peak_147	314373	314604	232	314512	921	37.0812	1.57153	35.3435	CCGGAAGCCTGCGGCGGTGCGGTTAGCACGGCGTTAACCGGCGGGCAGTGGAAAATTCTTTCAATCCGGCCAGATTGCCGGGACGGTCTGTTTCTGCTAAAGGGCAGCTTAAGGGACAAACCGGCCCTCGGGGCCTCTGGATTTTACGATC
MACS2_peak_675	2763072	2763187	116	2763139	707	28.7381	1.57051	27.0455	ACCTGAAAGGGTTCGCTTTCTAAATCCAGAGGGGACGGCACACCTTTTCACGAAATGGTCAGACCTTTGTCATCCCGTCGTCCGCATTCACCCCGATAGCCCGTGAAGCGATTCTCAGGAGTATGCCTATGCGTCTCAGCGTGGTTTTGAC
MACS2_peak_602	2650558	2650913	356	2650655	687	27.9376	1.5701	26.2505	ACTTTATCAACGGGGTAAAAGTACGGGAACCGGTATAGCCGTTTACGCGGCCCGTGATGGATTCGGATATCTGACCTGCGTCATTAAAATTTGTCTCTACGTATCTTTGCTGAAGACTCCCTGTTCCGTCCGGATCTGGAAACGTCGTCCG
MACS2_peak_854	3391202	3391387	186	3391316	903	35.9453	1.56672	34.213	AGGGGCTCCCGTGCAGGACGGGCAAACTCCTGCCGCAGAGGGAAGTGATATGTCAATCTCTCTGCTATAGTCTGAGGCTATTATGACCACACCCATGACCGCCACGCCCGAGCGCACATTGCTGCAGACGATCGAACTTCTGGCGGAGGCT
MACS2_peak_227	731198	731337	140	731288	831	33.1211	1.5658	31.4035	AGAAGCCGGAATGACGCTTGAGACCGCCGCGTCATCCGTCTGAACGATAAAGACAGGGTTATCCGCCGGTTCACCATCGCGGGCCGCGGCAGCCATATCCTTTTCTCCGGTATGAGCGGGAAGCTGGTCGAGCCCCCAGAAGATCGCGAGC
MACS2_peak_618	2669704	2670650	947	2670399	684	27.3457	1.56325	25.6623	TCGGACCTCGCTGCGAAAGCGGGATGGTCAGACGATTTCATTTACCTTTGATGCGCTCAATCGGCTATCGAATAAAAACGTGCCGGGGACTGTCGGCGATGTTCATTATGGATATGATCTCAGGGGCCTGCTTCTCTATGAGCGCTTTGGA
MACS2_peak_874	3490229	3490911	683	3490829	718	28.5501	1.56212	26.8589	GGCCTCCCAACACGCCTGCTGGACTGGAGCGAGTCCGCTCTGATCGCCTTATTCTTCGCTGTTGAATCTCACGAAGACGAGAAGTCAAAAAGCAAAGATGCTGTTGTGTGGGTGCTTAATCCTTGGCTGCTCAACAGGGCGTCCTTTCGAA
MACS2_peak_106	245102	245658	557	245349	683	27.1495	1.56097	25.4676	CTTCTGCAAGGCCGGTTCCAGGAGGAAGCCCTCTTTGCACTGATAAGACATCACCGCGTCATCGATGCGCCCGTCAAAGCATTGCTGCTCGATGGCATGTTGTTCAAGATCGAACAGTCTCAGCGTGACGAAGATATTCGCGCGAGCATGA
MACS2_peak_609	2656028	2656610	583	2656482	683	27.1495	1.56097	25.4676	CGGAGGAGATTGCTTCGGATCTTGAGCCAATTCTCTCTCGTCTGGGCGGCGTATCGGTCGTCCCGCTTGAACGCCTTCAGACTTTGATGGTGATTTCGCGTCAGCGTGAGAGTCTTGACCAGGCCCGCGAATGGATCGCCCGGCTTGACAA
MACS2_peak_770	3137472	3138079	608	3137851	682	26.954	1.55869	25.2735	AATTCCCCGACCAGAGGACTTTGCTCTAAGGCGTTGGTTTTTACGAGAGGTCCAGTCTATTTGCTCCCCCCAAACAAGCGAAATCAATGAGCGACTTCAGGAAATAGTAGACTCAGAAGGTGGCGGGATTTTAGAAACGCCAAGAGATGTA
MACS2_peak_65	161346	161547	202	161460	681	26.759	1.55641	25.0797	TTTCGCCAACAATGCCTACACACTCTCCAGGGGAAACATTGAAAGAAACTCCCTTCACAGCGTTCACTGTGCCATCGGGCGTTTCGAAATCGACCTTAAGGTCCGTCACGGTCAGAAGTGTCATGGATATGACGAGTAACGGCGTGGGGCA
MACS2_peak_134	275656	275942	287	275740	681	26.759	1.55641	25.0797	TGACCTTAAGTAGCACTACCCCCTCCCGGGCAATCGCCCCACACTGACAAATCGGTCCCAACCTTCTGCGCCAATCATCCGCGATTGCAAGTAAGTCGGCAGTCGAGATGAGCCGCGAAGTGGATGTGCAATACAAGACGGATTGGGTTCT
MACS2_peak_733	2998903	2999819	917	2999031	681	26.759	1.55641	25.0797	CGCGGATCGCAATAGTCTGACCTTCGACCGCGACGTTGTTCTCGTCGTGTGCGTGGTACTTGTTCGTTTTCCGGACGATCTTCTTCAGCATCGGGTGCGTGAAGGTACGTTCGACACGGACAATGGCGGTCTTGTCCTGCTTCGCGGAGAC
MACS2_peak_558	2582645	2582859	215	2582728	680	26.5648	1.55413	24.8868	ATGTTTCCCATTGTTTTAGACGAGCGCACTCTGCTTTCGGCAGATAATATTCCAGGCGACAATAAGCTTCCTGTCTTCGCATATGTTGAGCGATCATTTACTCAGGAAACGGCGCTCAATCCCGAAACACTGGAAATTGAAACGCGCCAAA
MACS2_peak_621	2672091	2672474	384	2672339	680	26.5648	1.55413	24.8868	GGAGGATATCTAAAAAGTGGTTGCTATGAAGCTGCTGGCTCTGACTTTTTAGACTGGGCAATCTACGAAAGCTTAGACAAGGAACTACCTACGGGGCTCAGGCACTTTATAGTAGTGACGGCAAATGATGTGATTGATGTTTTAAGTTTTG
MACS2_peak_223	708660	708815	156	708737	778	29.4769	1.54511	27.7803	CCCGGCCGCCCGTATTGGCGGCTCTGTCCTGCAGCTGCTGATCCCCATGACCGGCAAGCCGCAGCCGGGCGAATCCCATGCCCGGAGCGTTTGATGAGCCGCCTTTATATCAAAAACGCCCGCCGGGGAAGGGCGGGCGTTCTTATTTCGT
MACS2_peak_732	2997544	2998653	1110	2998226	675	25.6033	1.54272	23.9318	CAGTTTCGTCCGGATTTCTTCCCGGTACTTCCGCTTGAGGCGGGGTTCATATGCCTCAGACATCGATCGATTCCCCTGAGCGTTTAGCAAAGCGCGTCTTGCGGCCATGCTGGTCAATCTTGAAGCCGACGCGGACTGCCTTGCCATCGCG
MACS2_peak_809	3251844	3252323	480	3252228	674	25.4127	1.54043	23.7427	GCATTGAGCGCTATACGCTGCTCCAGTCAGAAGCGAACGAAAAAGAGAGCTAATCTGGTCATTGTGCGGCCACATTAAGAGTTGGATAGTTTTAACGGCCCGCAGAGTGTTCTGCGGGCCGTTTCGACATCTGACCTTATGGGGACATACA
MACS2_peak_129	269326	269954	629	269503	672	25.034	1.53587	23.3668	TGTGCACAAACTGCGCCACAAGCGTCAAACAGCAATGACCGTCAAGGATGCTCGCGCTCAGCATCCTATGTGCGTCTGCCAATTGAGCGTATGAGAACAGATCAGCTAGAAAGCTGGGCAAATTTGCGTACATGACACGCTCGACGTCGTC
MACS2_peak_33	94046	94765	720	94396	687	25.4656	1.53448	23.7954	GGGGAAGCCCCTCGACGCCCACCTTGTTCATCTGCTGATTCATGGCTACCTGCACCTGCTCGGATTCGATCATGAGACGGACGATGAGGCTGCAGAAATGGAAGCGCTGGAGATAAAGGCGCTTGCTTCCCTCGATATTGCTAATCCATAC
MACS2_peak_703	2860083	2860252	170	2860171	700	25.8538	1.53353	24.1809	ATTCTGCCATGACCCGATTCCTGAAGGCTATGTTCAGCGGGAGTTCAGGCAAACTCCCGCACAAATCAACCTGCAATGCTGGATATCCCAGCTCGCCTGTCACTGGCAAAGGCCTGTGGCCGGAACCCGTAAGATGGAGCAAGCGCCATGC
MACS2_peak_126	267149	267389	241	267308	689	25.4474	1.53321	23.7772	ATCTTTCCTGATCTGGGGCCTGATCTGGGTACGGAGCCGGCTTGGGCCGGTCTTGCAGGGCGCGTTCGGGCAATCATGGAAAAATCCTCCCTTCGGACTACGCCGTTCCGGGAATTGCGTTCCATTATTTTTTGAGTGATTGCCGGCTGGC
MACS2_peak_750	3044784	3044969	186	3044861	710	25.9191	1.52953	24.246	TTCTTCACTTCGGCGGGATAAAAGGTCTCCCGCCACGGCTCATAATTCCAGCCACCAATACCGACACGAATGGGATGGGGCATGAAGGTCCTCTTCGTAAAGATAAAGAGAAAACAAAACTAATGTAGTTTCCGGAAATGCGCGACCCGAT
MACS2_peak_67	163639	164190	552	164036	669	24.4703	1.52902	22.8077	AATGGGAAGGGTTCGAAACAGCCTTTGAGGGGTTTGACCCAGCCAAGCTTGCCTTTTTCGGCGACGAGATGATGGACCATCTTGTTACGGATGAACGCATTGTCCGCAATGGGCAGAAGATCAGAGCCACCCTTGAGAACGCAAAGTTTGT
MACS2_peak_612	2665891	2666170	280	2666071	669	24.4703	1.52902	22.8077	AAATTTCCATGACACAGAGCGATTTCATCTTGCCAAACCGCGTCTACGCATCGTCGGAGTTGTTCACGATAACTCGAAAACGGAGCAAATTTGCATTTGCGATTCAATAGATCCGTATTTCTGTATACGGCCATGTGATTGGCATTCAATT
MACS2_peak_273	823625	824511	887	824424	667	24.0977	1.52446	22.438	CTAGTTTGCCCTCCATTGTTTAGATCTTGAAGACAAGTCAGACCGAAACCTAGATCATAAATTAGCGCAACCGAGAACCGTCGGTTTGCGGTACCTCAAGAGTCCGCCGGTCTCAGATTGCCCTGAAGCCATAGATTCCGGTCGAGGCGCC
MACS2_peak_601	2650253	2650488	236	2650377	666	23.9123	1.52218	22.2541	CTCCACAGAGGTTACGTAAGAAGTTCCAACGCCTTCGTTCACTTTATAGAGCCTGCCGTACACATCATAAACATTCTGGCTAATCCGGTCATCTCCACCCGATGACTGGTTACAAGCAGCCGGAAGGGCGCCATAAGAAGCAGGATTCATA
MACS2_peak_737	3003937	3004347	411	3004124	666	23.9123	1.52218	22.2541	TATTTTGTCGTTCCATCGTTTAGGTCCGTCCGCACAAAACACTTTAACCCAAGGCGCGATGGCTCGTCAGCATCGAGCGCCCGGGTGGGGTGTAGATTAATTGTCAGTTTCGAAGGAGCGTTCGCTATGTAAAGCGCAGCCATCCCGGCGA
MACS2_peak_38	98587	98824	238	98699	730	25.901	1.51978	24.228	TTTCGTTTCGGGGTGCTTTAAAGCCTGACAGACACCCTCTCGACATCTGGGAGAATTGCGACTATCTAGCGCCCAAGTCGAAATATATCGGCGGCGGGTCCGGAAACGGGTCCGCCGCTTTTCTTTAGTCCGGAGCCTGCCCTCTGCACAT
MACS2_peak_175	471591	471882	292	471725	725	25.6733	1.51895	24.0017	CGGTTTCGTCCGGGGGCGATGGACTTGTCCTCCGGCTCCGGTGGCGGGTTTGCTCCCGCCGGGAATTCCGTTGGCTTACCGAAACGATCTCACAAGGCCTCGCCTGAGTCGAGAGCCTGTCCAGATTTTTTCATGCTATGGGGGAGAAAAT
MACS2_peak_331	1134567	1134754	188	1134682	751	26.4914	1.51825	24.8143	GGCCAATTGCGCTGCTACCACACCAATAGGCAGGATCTGGTTAGCGGACTCTCAACCATGGGTTTTGCGCCAGCACTGAGCAAATCAATTGCAGGGCGATAACCGGCAGGCTATTTCCCTGAGTCTGTTTTCGGGATCAACAATTGGCTGG
MACS2_peak_448	1858180	1858413	234	1858263	664	23.5438	1.51761	21.8889	ACGGCCGGAATGCGCCTTTGGCTATCTCCGTCTCAAGAATATCGGCCATCTGATCATCCGCCTCCCGCGTGTGCAGGATTAGCGGAAGGTCTGTTTTCCGGGCCGCAACAATATGCGTCAACAGGCTTGCGACCTGCTCCTTCTCCGGACT
MACS2_peak_337	1159100	1159258	159	1159178	709	24.9481	1.51625	23.2821	TGCCGTGCTGGCCCATGCGCTGGATAATCCGGATACGGCGGAGTTTGCCCGCGCACTGGTGAAGAAGACCGCGCAGGGGCTTTGAGCCTTCTGTAACCCGAACTGTTGCAGCCCTCACCTCCCACGCTCTTCGAGCGCGGGCCTGCTCCGG
MACS2_peak_833	3323649	3323899	251	3323825	663	23.3604	1.51533	21.7071	GCTCGACAAATGACATGATGAACGACAAAGGCCGTCCGAGCATATCCTTCTGCGCATATCCGGTAATCCGCTCAAATGCCGAGTTGATATAGACTATTGGCGAGTCTGTTCCGGGCACAGATGGGTCAACGCGAAGGATGACAACAATATC
MACS2_peak_154	368165	368491	327	368320	667	23.4587	1.51481	21.8051	ACAACTCAGGAATTCAGTGGCGGTTTTCTTTACTCTGGCACGCAAGTAAAAATACATCCATCAGGCGGCAAGGCATATTATGCGATGCAAGATGTTTCGCCCTCGGACATTGGCCGCATAAACATAGGCACAGGAAGTGCAAGCCTCGCCT
MACS2_peak_440	1814555	1814760	206	1814668	662	23.1776	1.51305	21.526	GAAAGTGATGGACTCGTCAGCAGTCAGTTTGATGAGAGACAATAACATTCCAATCGTCGTATTTTCGCTCAAAGAAGAAGGCTCCCTGTTAAATGTCCTTTATGGACGAGGGACTTCGACGACGATCACCAAAGAGGGAGCAGAGAAGCCA
MACS2_peak_41	118728	118972	245	118876	809	27.9164	1.51187	26.2301	GTTCAGCAATTTGCTGTACACTGCGCCGATGACCCAGATCGATGATACCCGGAAGATGATTCTCCACGCGGCCGTGGAACGCATTCTTCACTATGGCTACTCGAAGACAACGATGGCGGAGATTGCCAAGGACTGCAACATGTCCGCCGGC
MACS2_peak_180	482630	482822	193	482742	665	23.0406	1.50946	21.3903	ACTTTCTCTCAGAAAAATAAATTGCTTTTTAAGGTAGAAATTCCTGTGGCGCCTGAACTAACAAGGCGGTAACCCTTGTGCGGCAAACAGGTTCCAGCAGAATGCTGGAGCCCTGTCTGATGACAACATATCATGGAAGTCTGTCCGTGCT
MACS2_peak_894	3603677	3603889	213	3603810	856	29.2054	1.5089	27.51	ATAAGCATCCGCCGAAAGCTGCATCAGAAACGCGGTAACGTCTTCGGGCGCCGCCCCGGAGGCGGCAAGCACTGCCTTGAGGTTTGATTCAGCATCGGCAAAAAGTGGCGCAACCTCCTCTTCCGGCCGGCCAAGCTCAAGCGCCACAACG
MACS2_peak_287	839196	839479	284	839408	710	24.3892	1.5078	22.7276	AAATAGGGCATCCTGACGCAAGAGTCAGGGTTCGTGCTAAAAGATTTCTAGCACACGAGGCGTTTCCAGCCTGCAAAGGACGGGAACACTTTGGTTAATTGCTTGATCTGACTGATTAATTCTTGCGAATATTACAGGGCAGACAGCGGAG
MACS2_peak_613	2666305	2666523	219	2666413	659	22.6334	1.5062	20.9868	TAGAGATCCTTGATCACTCAACGACGCAGACAAATCCACGTTGGCGGCAACTTTGAACGCAAACATGATGGAATTCGATAGATTCGAGAAACTCGCAAAGTCCAAGTTCACCGGAACCAGTACGAGCAAGCAAGACACTGTCAAGCTCAGC
MACS2_peak_360	1258243	1258388	146	1258319	658	22.4533	1.50392	20.8085	AGGGTTTTTTCCTTGCGTTCCGCCATGACCAGCCCCGGTGAAGTTTACAAACCTTACAAGTGACACAGGGTTGTTGTTACAAGGTAAACATAAAAACCCAATGGAAACAGAAAGGTACTCGCTCTCATGCCGGGTTGTAAATAAGGTTGTG
MACS2_peak_771	3138317	3139215	899	3139089	658	22.4533	1.50392	20.8085	TTATTTTGAAATCGATCGCTGAAATTTGGGGTGACGAGGAAATACCTAAACGGGTACTGAGCATCGTCAAAAACAGAGACAAATTCCCTGCGGAACTACAACCCCACATAGACATCATTGTATCTGGTCTGGCAGATGCAGACGCCGCAAA
MACS2_peak_374	1391401	1391607	207	1391539	660	22.5155	1.50389	20.8705	GGTGGCGGAGGATTATGACAGGGTCGCGGTTAAGACGGAATTCCTCCAGAAACTCGGTAAGGGGCCGAAACTCGACCAGATCATCGGCCGGGAATAGCGCTTTTCAGCGCCGGGGATTCATGCCAGCACAGGGCGCTGAGGGTCGAGGACG
MACS2_peak_741	3008598	3008894	297	3008775	676	22.9847	1.50325	21.3358	CTACTGTCTCTTCGTACTTAGCGGCCCGTGGGGCCTATAATGACGTGTGCCCCGAAGGCCCTTAACCAGGCATCCGGGACGAGCGGAAAATTGGGGGTCAGCTTCTCCGGAACATTCCTGTTCCGGTGCGGCACCGGGCTAAGAGCCCATT
MACS2_peak_3	1646	2017	372	1756	682	23.1635	1.50305	21.5129	GCTTCCTACATGACCCATCTTCTTGGCGTTGTGGGCGATCCTGTCGCCCATTCGCTTTCGCCTTTCATCCATAATGGATGGCTTCGCGCGCATCAGATTGACGCGGTTTATTCCGCCTTTGAAGTAAAAGCCGGAGAGCTTGTGTCTGGCC
MACS2_peak_595	2644795	2645244	450	2645041	657	22.2737	1.50164	20.6306	TATGTCATCAATTGAAAATGTGTTCTTACCCGGCGTCCCGAAAGATTATATTCTAGAGCGTCTCGCCGCATCTCCCGGAAATGAAATAGCGTCAGGCAAATTACTCAGCCCAGCGAGTTCAGCTGCTCTGGCAATAAACTGCATCGGCTGG
MACS2_peak_358	1256165	1256339	175	1256234	656	22.0948	1.49936	20.4534	CCGCGAGAAAGAAGTTCTTCATGGCCTGGTCGATGGCCAGACCAACAAGGAAATCGCCATCTCGCTGGATATTTCTCCGCGCACGGTTGAAATTCATCGAGCTAATGTGATGGAAAAGATGGGGGCATCCAACCTGTCCACGGTGCTTCGT
MACS2_peak_151	350454	350629	176	350552	852	28.2222	1.49869	26.5336	GCAATCAGCGTCTTCATCATCAGTCCTCCGGCAGCCACCGTCGAGAATTCGTTTCTTTCAGGTTAAAAACGACCGCCACGAAGATTCGTTCCCGGTGTATTTTCAGATTCTCTCCTGAGGCGAATATTTTCCGCCCGTTACGCCAGTGCCT
MACS2_peak_423	1675921	1676083	163	1675990	655	21.9166	1.49707	20.2768	GCCTTGAGAATGCGGCGCAGAGAGATAAGGGCCGCTTCTGAGGGCTGATGCTTAGAATCGAGCGTGGAAATCTGAGGGATCATGGGCCCAATTTAGGCGATTTCTGTTGAAGAACAAATAATTTGATCGACGAAGTAAAAGCGGGAATGCA
MACS2_peak_113	249673	250009	337	249854	654	21.7391	1.49479	20.1011	AGAGGCAAATGTTACGTCTTCGCCCAGCCACTGGCTGGCCATCAGCCCGTTCAGATCACCGATCATCGAGGCAATGCTGGAGAGTGCGGTGTTGGAGTTCACCAGCTGTTCAAGGCTTGAGAAGGTCGCAAGCTGTTCGACGAACTGCGTG
MACS2_peak_266	815017	815328	312	815160	654	21.7391	1.49479	20.1011	GCGAGAAAAACGAGACCGGCCAGACCAAGGATAAAACCGACCACGCTAACTGCGGCTTTTAATTTGCGGCGCACTCTGTGTTACCTAGGCTTACATAGCAAAGCCGTCCAGGGAAGTGGCTTCCGAACCTCGAGAATGTGGAACCGCTCAG
MACS2_peak_270	821165	821909	745	821382	653	21.5623	1.49251	19.9259	GTTCAGCTCGATGTGCTTTGGATATTTCTGGTTGCCAGTCCAGAATGAAAAGTACATCTCCAGGGTTTGGGTGAATTTCTGACTCGGTGATACATCCGCCCGGAATGCCGTATTCCGCGCAAACATAAACGGAAGCTGTGCGGTAGGTTTG
MACS2_peak_169	452727	453329	603	453226	678	22.2173	1.49073	20.5754	TACCAGCCCCACGCTTGACCAATGTGACCGGCTGTATTTCTGCGCGGTGTCATATCATCGATGAAGTCGTGCAGCTTGTTCCGGTTGTATGTAAGCGGAATAGGCGTATTGTCGTTGCACCATGGGTCGGTTTGGTGGTCGGTTGACCAAC
MACS2_peak_863	3435654	3435809	156	3435741	817	26.4005	1.48964	24.7237	TCTTCGAAGCCGAAGGAGACGATGCGTTCTTTGCTGTCCTGACCGGTCATGGGAACCTATCTTACCTGCGAATGCCTTAGCGTATATGCGATAACGATGCCTGAATTACCTGAAGTCGAGACAGTTCGCCGCGGACTTGCCCCTGTCATGG
MACS2_peak_322	1061862	1062031	170	1061932	656	21.4317	1.48902	19.7969	GCCGCCGACTACCTTCTCGGCCAACTCTGAGCCGATAGAAGGGGGCGTTAAGCGCCCTTTACCGAATACAGCCATGATCGGCCTGCTGCGGGGACGCGGTGGGCCGATTTTCGTTGCAGATTTATTGAAAAACGGCAAACTCGCCCCAACT
MACS2_peak_91	223141	223414	274	223212	814	26.1161	1.4872	24.4417	CCAACAATTGAGACCGCAGTGCCTGCGCGAAACCCCGCTTGACGCGCCAGCCCGGATTGTTCATTACGCCTCTTCTTCAGGCTTGGCCCGTACGGGGTCTTGGCCAAAAGGGCGGTTAGCTCAGCGGTAGAGCACTACGTTGACATCGTAG
MACS2_peak_330	1128226	1128416	191	1128297	679	22.0006	1.48699	20.3605	ACGTTTCAGATTGCTCTGACTTGCTCGCTCACGCAGACCCGACCAGGTGGAAAATCCACCCTAACAAGCGGGCCTATGCGCGCTTTGTGCCCTGAAGTCAAACGATCTTCCCAGCAGGGCATTGCGCCGGATTGGCGCCGTTCCGTAATGG
MACS2_peak_257	807529	807872	344	807609	650	21.0356	1.48566	19.4046	TGATCCGCGAACTTGTCGCAGCAGGTTATCAGCATTCAGAGTTGCACACATTAACAGTTTCGGGAGCTGAGCAGTCTCTGAGAATAGGGCAGGCTCATCGGTGCGATCTCAGGGATAGCGCTTCGATCCACCGTCTGCTGCAGGAGGTGCA
MACS2_peak_387	1479841	1479984	144	1479906	650	21.0356	1.48566	19.4046	AGCTGACACTTTTAAGGCTGGCCATGATCCGTCTCCTCTGACGAGATCATTCGGCCATGGATTACTCACACGATCTAACAATCAGTTGTCCATATGCACAATCTGTGTTTGTTAATGTCATGGAGCTCAGGCAACTCGAACATGTTCTTGC
MACS2_peak_515	2357193	2357489	297	2357311	669	21.4708	1.48351	19.8358	ATAACCCCAAAGGCGAGCGCGCTGGCCGATTCTGCCCCTCTCAAGGGGAGAATTAACTATGCCGCAGCGTCACACTGTATTGCACGGCGGCAACAGTTACCGGCCTTTTACACTTCTTACTGTTTGTTCAGTTTAGAGTTTTTAGAATTGC
MACS2_peak_278	826807	826966	160	826885	649	20.8613	1.48338	19.2323	GTAGGATGCAGACCCAACGGCCTCACCTGGTTTCTCACTCGACATTGGATCACCTCCTTTCAGGCGTGCGGCATGCACGTGCTTTTGCCCTGGACCATCCAGTGCAGGATCAAGCTAGGCATGAAATGCGCAAATGTGAAGTTAACATCGC
MACS2_peak_279	827920	828271	352	828127	649	20.8613	1.48338	19.2323	TGAGGCTTTGTTGCCTTATTTTTAGGCTATCGAACGCTGAACATTTCGTCAAGTGTTCAGACCGCTGAATTCAAGATTTTGGAGAACTATTCGTTCCGTTTGCTGCGCCGCAGCACATTCTCCCTGCGTCATTGCCCCGGCGGCACAAATT
MACS2_peak_420	1634951	1635249	299	1635176	649	20.8613	1.48338	19.2323	GAGAATATGGTACGGCGTATGGTATTTTTCGGTACCATACTTTGAAAAAATCCAAATTATTTCAAAGTCTATATGGTTAAGTCGAGTCCTCTTCTGGCACCAAACTGCTTTTCGGGGACGAACATGTGGCGCACTGCTTCCGGGCGAGCGC
MACS2_peak_578	2601401	2601695	295	2601581	649	20.8613	1.48338	19.2323	CATCGCTGTGCCTTGGGGCGCTTCTCGCACTGCTGCCGGCGTCTGCTCAGCTGAGGGATGAGAATGCACCTTACAAGGACGCTTATGACGCCCTGCACGGAGACAGGGTCGTGGGTGAATGGCAAGGGACGGTCAGCGGCAGCACGGTCTC
MACS2_peak_188	494121	494532	412	494388	718	22.8458	1.48211	21.1974	ATTGTCGTAATTGTCTGATATTGCAGGATTTACTACCGCAGTCTCGGAGATTGCAGTGAATCGAGGTCCGCTCTATATGGCACGCAAACGAGAGAAGGAGTCTGCCTTGAGTATCGACCTCTCAGACGATTATCGCCCCTCGGAAGACGAA
MACS2_peak_24	75663	75785	123	75712	756	23.8695	1.48057	22.2124	GCATCACATGCGCCGATGAGGAGATCGGAAGCCATTCCGTGATGCCCTGCATGAGCGCGATTAGGACGAGTTGAAGAATCGACATGCCGCTAGCGATACCCCCCAATGTGTTGAGAGATCGCTACAGCAGTATTGGGGAGAAAAGCAGGCA
MACS2_peak_207	630333	630547	215	630407	797	25.0321	1.47984	23.3658	CTTACATTTTCTCTTGGCGGGCCGGTCGATCCACGTTACACAAGAGGCCGGTGAGGGGCCGCCCGCAATTTGCGCGGGTGCAGATGCAAGCTCCCGCCCGGGATCAGTTGAAACGGCAGCGTCGATACTCAAGCCCTGTCTGCATGCAGAA
MACS2_peak_375	1415746	1415893	148	1415830	647	20.5148	1.47882	18.8896	TGCTGCCCTTGAAGCGGCAAAATCCACTGAAAGCTGACCGTTAACTGCTTATGAACTTTGACATCCCCGGTACGCCCGGCGTTGAGTGCGGTTGGATTTGTGGTGCGAATCCGGCAGCTTATGCAAATCTCAACGCGGAGGCCCGCCCATG
MACS2_peak_247	796653	796980	328	796802	646	20.3426	1.47653	18.7193	GCCAAAAAAGGCTGCTGCCTCTTCAGGTTTAGTTCCGCCGACTCTTCAATAGAAGTTCGTGGGGCTCAACATCGAGTGCTTTGGCAATACTTGCGACGACATCCAGAGAGGCACTGTATACACTTCGTTCAAGCGCGCTCACATAGGTCCT
MACS2_peak_464	1996106	1996314	209	1996166	646	20.3426	1.47653	18.7193	GACCGAAGCCACCATCATGATCACGGACAGCACCACCCCGACATAGCGATACCGCATGAAGGGAATTTTGGTTTCAGTTGGCCAGTATTTGATCAGCATGTGTCTGTCCTCAACGGCCTAGATAGCGAAGCGTTTGGTCTTGAAGGTCTTC
MACS2_peak_256	806868	807353	486	807004	645	20.1709	1.47425	18.5497	CCGTCGCTAAGCTGTATGGGCATTGGATCACCGTGAACTATCGCGAGAGCTTCGGTTTGCACGCTTCCAGCGGTATCTTGTTCAACCACGAAAGCCCGCTGCGCGGAATCGAGTTCGTGACACGAAAAGTGACTGATGGAGTTGCCCGAAT
MACS2_peak_744	3018049	3018299	251	3018122	669	20.8692	1.47422	19.2402	GCATTTTTGCGAGCTCAGCGGCTTCCAGAACGGTCAGAGCCGAGAGGTCTTCGACAATCTTTTCGAGATTTGCCATGGTTTCAATTCCTGTTTGGTTCGGTTGTTAAGGTCTTGGTGTTGCGAAAACGGGTGTCTTAAGCGGCATCTTTCG
MACS2_peak_853	3389764	3390171	408	3390104	717	22.2496	1.47394	20.6076	TTTTATTTGAATGCCTCAATCCAGCCAGATTCTGTCCAAATGTAGCCCCGTGAGCCTTTTAAGTAACATTGACTCGGCACGGGTGAGGGATAAACCTCTCCGTGTGGAGAGCCTCCATCAGGAGGCGGTCCATTAAATGAGAAGGGGAAAC
MACS2_peak_890	3577678	3577882	205	3577765	710	22.0286	1.47369	20.3884	GATCGCCATCGATGGCCTGAATGAACCAACCCGCATCGAATGCCTCTAGCGCGTTCAGAGAATCTCGCCGAAATCCTTCCGGTGAGTAGTTACGTCGAGGCTCAGAACAGTACGAGGGAAGCCAATCTGAATTCAAACGCCTACGGAATTC
MACS2_peak_865	3454257	3454426	170	3454338	742	22.8834	1.47261	21.2349	CTTGCTGAAACTGACCGACAGGTCCTGCAATGCTTCTTTTGAATTTTGATCAGATTTAACGCGCCATTCAAACAAGTCATGGCTTGCCTGATAGTGTTTCAGCGCCGTTCCCAGATCGCCCGCCTCAATGCTCAATTCCGCCAGCCTGGTG
MACS2_peak_117	254185	255290	1106	254513	644	20	1.47197	18.3808	TCGATGGTCAGCCGCGGAAACTATTATTCTGCCCTCTGCCATCTGCGCCAGATCCTTTCGATCGAAGAAGAACTCCTTGCGATGCGCGGGGCGACCCCTCCGGAAAGCAAGGTCGCCTGACATGGCCTTTCAGCCGGTCGTTCCTTTGTCA
MACS2_peak_706	2872666	2874710	2045	2873186	644	20	1.47197	18.3808	CAAAACCGAGGGAAAAGACTTCTTCGAAACCGTTTGGAACAAACGGACTGGAATCGCAAATCACCTGAAAATCTTCTTGCTCGATTGTCGTTGCCGCTTGGATGGCACGACGAACTGGCAACCATGCTCCAGATACCATAACGGTTCTATG
MACS2_peak_142	282125	282573	449	282333	643	19.8297	1.46969	18.2124	GAAGCTGTGACAAAAGTATATGCACTCTGAGAAAGCCAGATGAGCTCGATCAAGCCTCTTGAGATGCAACTCATTGCCAGTGCGTTTGAACGCAAAGGTGGGGCCGGTTATGTGCTCGATTTTTCCAACAGAATCTTCGCTGAGTTTTTCG
MACS2_peak_215	664016	664402	387	664312	654	20.0492	1.46815	18.4298	TTGGTGGCAGCTTTAGCGGCGGGTTTCTTTGCAACTGCCATGTCTGATCTCCTATCATCTGGCCAGCCAATAATATCGTGATTCGGGAGAAATCAACTGCTGATTTTCACAAATGAGGAGAATCTGTGGAGTATTCCGTATACGGTCAATC
MACS2_peak_501	2264011	2264296	286	2264204	642	19.6601	1.46741	18.0449	TGATTACACTACCCACTACCTTTGCGTGACGCCACGGAGTTATGTCGACATCGTGGGTATATTCGGCCTTGTAAATTTTCTGCGCTGGCGAAACGAGACCCACCACGAGCATGAATATTACGGACACTGAGAAAATGAGGGCCAACAAGTG
MACS2_peak_369	1319151	1319438	288	1319304	670	20.3708	1.46603	18.7474	TTTTCGATCTTTAGGCGGAAATTACGCCGGTATTTGACGAAATGCCCAGCGAGCGGCGTGTAACATTTCTGTAAAAGTTAACGGCTGCTGCCATCTGTCTGTTACAAAACCACCGTATGCCGCACTTTCATGCATAAAAGGAGGCGTTTGG
MACS2_peak_642	2698978	2699374	397	2699218	641	19.4913	1.46512	17.8783	GATGGCGTTAGCAACACACTGCCACCAAGCGAGGAGGACCAGGCGCTTCTCGCCGCATATGTCGAGCGTGCCGTGAAGCGACAAAGCAAGGAGACGAACAATGTTGAATGATCTTGGTAAGGACGCATTGAACGCAGCTTTGCGAAACGAT
MACS2_peak_904	3671547	3671798	252	3671639	697	21.051	1.46474	19.42	CCTTCGAACTGGTTGTAGAACGCGCCGACAATCCAGCTGAGCGGACCTTCCGTGGTCGAAACAAGCCGCAGCTCCTGATTGATCCGGCTCTCCTGGCCCTTCTCATGAGTGAAAGCCGTAAAGGTCGGGAAGGCTTCGTAGCTGTATTCCA
MACS2_peak_879	3502360	3502515	156	3502439	843	25.0893	1.46368	23.4219	GCCCGGTATGGCGACCTCTCAGTACCGATCACCGTATTTTCCGGCAGCAAGGACACGGTGCTTTCACCAAAACTTCACGCCGTCCGGCTCAAGAAGCAGGTGCCTGTTGAAATGGTCATTCTGCCAGACGAGGGGCACATGCCACATCATG
MACS2_peak_841	3341478	3341622	145	3341544	748	22.0374	1.45836	20.3971	CCCCGTGATATAGGCCGCGCTTCTTAGGCTGTCAGGCCCGAAATCAACGAATTCCAGGGTGCCTGGCGCCCGTAAGAACCCGATGGAGAAGTCCCATAGTACAGATCGTCGTCCGCGATAACAATGTCGAGCAGGCTCTGCGCGCGCTGAA
MACS2_peak_736	3002011	3002654	644	3002186	637	18.822	1.45599	17.2172	AACGGCGGCCCTCAAAGCCACGAAAGCGTTTTGTCTTGCCCTTCTGGGTCAGGGTGTTGACCTTCGTGACGCTCACTTTGAACAGCACTTCAACCGCTTCCTTGATCGCCTTTTTGTCAGCGTCAGGAGCAACTTCGAAGATGATCTTGTT
MACS2_peak_334	1148025	1148388	364	1148291	660	19.3986	1.45511	17.7873	AAGCGAATGGCTAGTTGGGGGTGGGCAGACCAAGATGAAATTGAAGGCCAGATGCTAGAGATTGTTGCCGAGGCTCTTGGTAAACAGGTTTCTGAATACCTATTACCGGTTGAGGTTCGTGCGTATCACACCAATCAAGTGCCGCATGAAA
MACS2_peak_150	347583	347696	114	347648	907	26.0887	1.45439	24.4144	TTACGGCGCCAGACCTACGCGATCCTGTCATGATTGATAAGCTGCGGGCGATTGCAGGGCGCGCGCTCGGCGTTTAGAAGTCGGTAACGTCTGGCGTTTGCCCGGCGCGGGCGGGCACGTTTCGGGTCCAGCCTGAGGGGGACTCAGAATG
MACS2_peak_582	2612455	2612711	257	2612593	636	18.6566	1.45371	17.054	GTCGCGTCTCCATTTCCATTCGCTGCAGGGTGCGTCTGCAGGTGCGTATCACGTGTGCTGGGCTCTCATCTACCATTCGGAGAACAGGATTCCCGACCAGTCAAATCACGTTTCTTTGCCGGGCTTTGTCAAACGCATTTTGATGAAATGT
MACS2_peak_173	461880	462060	181	461995	775	22.4204	1.45343	20.7768	AAACATTAAGACTTCCTCGGCTAAGATAGGGGCTCAGGCGGCGTAAACAGGCCGTCCGGCCCGCCCGAATGCGTCATTTTTGCTGCGCCTGAAAGGCGATTTAGCGTGCACAGCGCATTAGACGCTCTATATAGGCGGGAAACGCAAATTT
MACS2_peak_176	478078	478248	171	478127	678	19.7124	1.45234	18.0969	CGCAACCTCCTGATTTAGAGCGCGTTACCAATAGCAGCGGACCTGTCAAAGGTTGCTAAATCCGCCGCAAAGCGCTGATATGAAGATTAACGGGATTAACTTGGCACCGGCCTTTTGGCCGCGCAGGGAGATGTGAGATGGGCTTGATCTG
MACS2_peak_893	3585206	3585388	183	3585341	644	18.7318	1.45138	17.1288	CCATCCGGCGCTTCCCCTATCGGAAAAGCGCCTCTTTTTGAAGCAGAAATCCATGCTCACACATGTTCCAGCGCCTGTTTCAGGTCGACCACCAAGTCATCAGGGGCCTCAATGCCGACCGAAAAGCGGATGAGGCCGTCGGTAAAGCCGA
MACS2_peak_760	3088726	3089057	332	3088946	708	20.1673	1.44699	18.5475	TGTTTCTAGGGTTTCATCCGAGTGTTGATCCCTCGGTAGCAGAACGGTTTTCCGTTGCCATTTACGAGATTCTGCCTTCGGGAAAAAAGAGCGCGGTAATAGCTCGAGGATTATTGTTTCACGAGTGGTCGCGGACGAAGTTTGAAGACAT
MACS2_peak_258	808016	809172	1157	808110	633	18.1638	1.44687	16.5677	ATGTCGTTGCAAGTTTTGCCGCTCAGATTGCCCAGATAATTGCGGGTGATCATCCCCCGGTTATTCGCGTAGGCAATCTTGATGCAATGCGGGATTTCGTGGATGTTCGAGATGTTGTGCGCGGCTACAGGCTTGCTCTTGAGACGGAGCT
MACS2_peak_626	2679101	2679364	264	2679284	633	18.1638	1.44687	16.5677	TTTGTGCCATCTGCATCATCGGCACCCACCTCCTCCATTTCCTGAATGAAGTCTTTTTCTAGCTGCAACGCCTGCTGAAACTTCTGCATTGAGGTTTCTGCGACGCCGACAGTCACATAAGCCGTTAACGCGGTATCGTTGGCGGCGATCC
MACS2_peak_333	1143490	1143692	203	1143577	675	19.1961	1.44552	17.587	CAGGGAAGTGTTGACCGCCTCCGACTCCCGGCCTAAATGGCCGCTTCGGTCGTTTCAGGCCGTCCGGTCGTGCCCATAGCTCAGCTGGTAGAGCAACTGACTTTTAATCAGTAGGTCACAGGTTCGAACCCTGTTGGGCACACCAAAAACT
MACS2_peak_856	3415128	3415543	416	3415366	637	18.1852	1.44545	16.589	CGAGACCGCCTGCAACACATTGCACGAAGAAGGCTACGACATCATTTCCATCCTGCCGTCCGTCAGCGGCCATTCGGAAAAGGGTGTCATGAGCCAGGGCGGTTACGGTTTCGGATTTAGCATAACCGATGGCGCGGTGATCACAGCGCGC
MACS2_peak_37	98071	98490	420	98278	699	19.7727	1.44463	18.1569	ATGCACAAATCTAGGCTATCGAAACCGGTCGGTCTGAATATCAAGACCCCGTCAGACCGACGGCAATGACTTTCCCTCCTCCGAGTTTCGAACGGCACCGCACGGCGTAATTCCGCGTCTGCGCGGCCTACGGAAGGCAAAGGAAAGCCAT
MACS2_peak_526	2445509	2445835	327	2445617	632	18.0009	1.44458	16.4068	TAAATTCCGTTCACTTGCCGACCAGATACCCGCCAGGCGGCGAAATGGCCATATTCGTGCCATAAACGCCGCTAACTTTGATAGGTTCCACGCCAAACTGCACATTGCGAAATATTTCCGCAGCGTATGAAACCAATTTGTGTCCCGTGCG
MACS2_peak_104	243771	244066	296	243902	631	17.8387	1.4423	16.2467	TCGACATCGAACCGCACATTGAGGCGCCGAACGAGTCTTCGGTTTTCATGAAATATCCCCGTATCCTGAAGGATCACGAGGCGATTGAGATGATCTGCGACACGATCCGCTCAATGATCATGAACTTCGACAACGTCCACCAGGTCGAAGA
MACS2_peak_483	2134759	2134940	182	2134886	631	17.8387	1.4423	16.2467	AATTCAACTAGAGTGGAAGAATAATCGCCGCCGCGATGAAAAAGATAGGCCGATACTTTACGAGCCGTATCGATTATACTTAGACAAGCGAAGAATTGCGAGAATCGTTGCAGCAATTACAGGATGCATGGGGTGGACGATGACTGATCCG
MACS2_peak_182	483948	484267	320	484096	653	18.4009	1.44207	16.8023	TGGAAATGCAGACCTCGCCATGTATCGCGCAAAGTCGACACCGGGCACAAATGTCGCCTTCTATGATCCTTCCATGGATGAGGTCGTCCGGAAGCGGAAAAATCTTGCCAACGATTTGCGGCAGGCATTTGACCGCGATGAGCTGGACCTG
MACS2_peak_324	1072086	1072254	169	1072140	696	19.4433	1.44081	17.8317	GGGTGTTTTCAGGGCTTCACAAAGGCGAATGACCGCCTTATACGGCCCGTCTGTCTCGACATACCAGTGTGCGGTCGTGGCGGAATTGGTAGACGCGCAGCGTTGAGGTCGCTGTGGGGCAACCCGTGGAAGTTCGAGTCTTCTCGACCGC
MACS2_peak_293	890057	890263	207	890199	630	17.6771	1.44002	16.0872	ATCCGCAAAACCTCGGGCGACTTCAACCGCAAGTCCCTGAACCTCCATCACGGCATCAACATCACCGACGCCTTCATGGAAGCGGTCCGCAATGACGAAGAGTTCGGACTCATCAGCCCGAAATCGGGTGAAGTGCTGAAATACGTCAATG
MACS2_peak_248	797046	797306	261	797114	629	17.5163	1.43774	15.9283	CTTTTAGATGGACGCTCAGTGCCGATACAGGTTTAGGACTTGAAAAGAGAAAGCACCTGAATTTTGGGAATGCTTCACAATTCAGACCTGTCTCATGAAAAGGGAAATCGCTTCGCCTATCATTCGATGTCTTGGCTGTGGTCCAATAGCG
MACS2_peak_604	2652401	2652762	362	2652579	629	17.5163	1.43774	15.9283	GCAATAGTTGAGCCTGGCCAACTTACCCGACCTTGATGCCAATTCTAAAAAAGTTCCCGCTCCTTCACCCTCCAATGGCTCGCTACGGAGATAGCTTGGGTCGTTACCATCCGTCGACAGACTTCTTCCTGACCCCGGATTCGATCCACAG
MACS2_peak_755	3056537	3056914	378	3056631	632	17.4985	1.43613	15.912	TTCGGATCGCGCCCCATCTCGGGCTGCTCGGGCAGCTCAAAGAAGGCCAGCACATTGCCATTCCCCGCATCGAGGAAAATGTGCATGTACGGATCATATGCTCCGGTGGAGGGCACATGGTCTTCGGCAATGGCGAGCTGGAACTCCATGC
MACS2_peak_877	3497384	3497488	105	3497435	931	25.0903	1.43548	23.423	GCAAGCTGAAGCACTGCGCGTCATTTCCCTTTCAAGACTGGAAGACCGCGAATACGCTTCATGACTCGGCGCGTCTTAAAGCCACGTTCACAAGGGGCACATTGAGGCGCACCGCACCTGACAAAATCCGCGGGGAGGCGGGAGAAATACG
MACS2_peak_738	3005627	3005748	122	3005653	628	17.356	1.43546	15.7704	GCCTTGCCCATCGGGCCTCTCCTCTAGCTCTTATACTTGGGGCCCGATTAGGAGCCCGAGACTTCCTGAATGATCTTCTGTGCTTCAGCGCGCGGAACTTCATCATAGTGATCGAAGAACATGGTGAACTGAGCGCGGCCCTGGGACATAC
MACS2_peak_891	3579592	3579918	327	3579705	628	17.356	1.43546	15.7704	GGAGAGGCGGACCTTGCCGCGCTCATCGAAGCCCATGAGCTTCACCCACACTTTGTCGCCTTCCTTGACCATCTCCTTGGGGTGGCCAATGCGCTTGTTGGCCATCTGCGAGACGTGGACGAGGCCGTCCTTGGGGCCGAAGAAGTTCACG
MACS2_peak_670	2742489	2742877	389	2742676	627	17.1965	1.43317	15.613	AAAGGCCGTTTTCCTCAACCTTCAAATGGCCAACAGATTCGCCATTCTGGATGATGGCATACTCATATTCAGCGCCTTGACCAGAGGCCGCCGGAAAGGCGGAAATGAACAAGGCAGCAGCGCATGTTGCAAAAGCGCGAAAGGTCATTCT
MACS2_peak_870	3481042	3481242	201	3481149	709	19.2541	1.43286	17.6447	CTGCTGTCCGGACGGGGGTATCGAACACACGCTTGGCCTTTCGGGGGGACGTGCGTTCATTGTCTGTCTTCATGAACCGCAAAGCAACCATGGCGTTTGTGATTTCCCCGTTATGCTCGGTGCAGGTGTTTTGCTTGATAAGGGCTCCGGT
MACS2_peak_516	2366780	2366920	141	2366871	626	17.0376	1.43089	15.4559	TGCCCCAATACGGGAACCGGCTGCTTCACTTCTGATCCTTCACTGGAACTTGGGCCATCCTCATGCTAACGCGCCGATTCAGGTAAACTGAGGGGCTAGAATCCAAGATGAACACGCCGTCCAAGACGCCTCTCTCTTATCGTGACGCTGG
MACS2_peak_846	3367897	3368116	220	3367970	706	19.023	1.4305	17.4159	CCTGTTTCAGACGGCTGTTGCCGAATCCCTGTCAGCGCCCCTTGCGGGCTCCGGGCCTTTCCCTTATACGGCCGTCTTCGAATTCCGGCTGAGACATGCCAGCGCACCCCGGTGCGTCAACCCATTCCGAACTGCTTATGAGAGAGAGGCC
MACS2_peak_799	3223721	3224022	302	3223784	625	16.8795	1.42861	15.3	GGACCAGACAGCCCGCATGTCAAACCGGCCCAATTTGCTTGCCTTTCTGAAAGCTTTGCGTCTATTTTTCAACAACTGTTGAAAACGGGGCATGAGCCCCCGTACTGGGGAGGGCTTCGCATGCTGCCGGATGGCACAGATATTCACTGGA
MACS2_peak_34	94888	95118	231	94960	634	17.0784	1.42817	15.4965	CTCTACGTTCCCCCGTCCATGAAGTTGACGGACCTGCTGGTGAAGATGCAGGCGACGCGTATTCATCTGGCGCTGGTCGTGGACGAATATGGCGGCACAGACGGCCTGATCACGCTGGAAGATCTCGTGGAAGTCATCGTGGGCGACATCG
MACS2_peak_201	562733	563043	311	562897	761	20.1721	1.42724	18.5509	GAGCCCCGTTTCTAATTATGATCGCTCATTCCAGCCTTTACACGACACACCCGGCAGGCCCCCGCCTGAAACACAAAAAACTCTGTACCGGGACTAAATTGGCTGGTATGGAGAAAATATTCCGAGGGGATTTTTCTGGCAAGTACTAACT
MACS2_peak_109	247200	247674	475	247446	624	16.722	1.42633	15.1448	GACGGCGAAGTTGTCGCCTATTTTGACAATGAAACCGAAGGCCAGGCCATCGGCAGCATCTCTCTCGTCCGGTTCGTGAACGAGAAGGGTCTTGAGGCCATGGGCGACAACATGTTCCGCGAAACGGAAGCCTCCGGCCCCGCAAACCGGC
MACS2_peak_128	268980	269169	190	269040	624	16.722	1.42633	15.1448	CATCCGTAAATGCCGATGGAGGCGACTGGCCGCGTTGATCGAGCCTCCAATCTCCATCCCTGTAACTTACGAGCCAGTCCGGTTGGTAAATTGAAAGAATACGCCCATCGGAAATCGATTCGTCGTTCAGAAGGATGACGGGGTGGCCGGA
MACS2_peak_900	3655415	3655741	327	3655570	770	20.1868	1.42432	18.5655	GGGCCCTGACGCACTATGCCGAAACGAGACACCTGAAGGCGTTTCCACCTTTTGGTAACCCACCGGGTACGGATAAGGTCACGCGGGAAGTGATCAGGCTGTAGCGGAGGCTTCTTCGGGTTCGCGCAGATGCTTCAAGGTATACGGCGTG
MACS2_peak_897	3634715	3635109	395	3634979	801	20.7623	1.42183	19.1349	ATGCGGAAATTCTGGTCCAGAGCTTCCGAGCGGAGCGTAACCTGCACAAGGTTTGGCAGGTAGCGACGCTTGGTCTTGATCTGGGAGTGGCTGACAATATTGCCAACCATCGGCTTGGTGCCTGTAAGTTCACATTCGCGGGACATGGGCC
MACS2_peak_769	3136975	3137325	351	3137064	622	16.4092	1.42176	14.8365	TGGTGAGCGACGATAGAAATTTTGACGCAGATCGCCCTCTGGGACCAGATGGTGTGGATTATCTGGGAACTGATGATTTAGCTCTTCGCTTAAGCACAATTTTGCGAGATCGGAGCCTAAAAGACGGCTTTGTAATAGGAATCGAAGGTCG
MACS2_peak_254	805954	806260	307	806087	621	16.2538	1.41948	14.6835	GATGCCTTTTAGGGTTTCAGGCGATGGCTAGCTTTTTTATCACCATCATCTGTGCTTGGCGAAAATTAATCCGCCTGGGGATTAAATGCGAGTTTGCCGCACAGTTGACGGAGCGAGGTATCGTGGCGGTGAGGAAGCTTTCATTGGAGGC
MACS2_peak_583	2612899	2613149	251	2613067	620	16.0991	1.4172	14.5311	CACGGATTAACAAACCACTGCTCGCCCCATTTGAACTCTCCACTCATGATGTTTGCCCATCCCCTGAAATGCTGTGTCGAAGCGGCCGTCAGACCGAACACCGCAAAGACGGCGGATAGATAGCGCACCAGCCAGTGCGCTGGATTTGGCA
MACS2_peak_812	3256616	3256953	338	3256896	620	16.0991	1.4172	14.5311	GCCATCTGCCCCCATATCCCTCCCCCCGGGAAACTCATTTCCTTTTCGCAAACCTTAATTCACACTCGTTTTCGCCATCGCAACGAGCTGATTGAATTTCCGGTCGTTTGGCAAAGTCGGCGCGGGGGCAATTTCACGCAGCACGCAAGTC
MACS2_peak_202	563299	563734	436	563672	752	19.1948	1.41637	17.5856	GCGCACCATTTTCTTGGCTGAGCGGGTATTCGCCATAACAAACTCCTGGCGCCCGGCGGGATGTCCCTCGGGCAGAAGGCGCGGAGATACATAAACGGCTCTCGGGCGTCAACCGTCATCGTGACGGAAAAGCAGCCTTTTCGCCTGCGCC
MACS2_peak_49	148454	149138	685	148808	619	15.945	1.41492	14.3795	GCCTTCAAGGCGATCGACCAGTTCGGTAACCCTGACCTTGCTCCGGAATCGGCATTCAGCTTCAACTTCGGTGCCCTCTTCGAGCAAGGCGGATTCAATGCCTCGCTGGATTACTACAATTTCGACTTTGAAGACCCGATCATCGTGGAAG
MACS2_peak_735	3000799	3001408	610	3000995	619	15.945	1.41492	14.3795	CGGCGCCGTGACCGTAATAGGTACGGGTCGGCGCGAACTCGCCGAGCTTGTGACCGACCATCTCGTCAGTCACTGTGACCGGGATGAACTTGTTGCCATTGTGAACCTGAAAGTTCAGGCCGACGAATTGTGGCAGGATCGTCGAACGGCG
MACS2_peak_204	587304	587525	222	587431	724	18.3023	1.41296	16.7054	ATCCTCCCATATCGATCGCAGGCCAAATGCCTTGATCTGCGCATATTGCGCCATATTACGCCTTTTTTCGCATTCATAGTGCATGATGGTTTCCCCATACTGAGACGCTCTGGAACGGCTCAGATAGGGGCTAGTTCCCGCGTTTTGCAGT
MACS2_peak_446	1849254	1849391	138	1849304	617	15.639	1.41035	14.0782	GGCAGGTAAGCATGAGGGGACTTCACAAGCCTTCACGACTCCCTTAGTAGGCCAAAAAGGGAGCTCCCCACATGAAAATCCGACAAGCGATCACCTTCGACGACGTGCTTCTGCAGCCCGGCGCGAGCGAGGTATTGCCCGCAGACGTCAA
MACS2_peak_438	1812793	1813042	250	1812960	616	15.487	1.40807	13.9286	TGCAGACGCTGATGTCAAACTGGCTGACGAAGAAGCTGCGGGCGAAGCTTAATCGCTTCTTCTGCCAACCCAAGATGAAGGAACAATCTCATGGCTGAGATTACTGCTGCACTTGTGAAAGAACTGCGCGAAAAAACGGGCGCAGGCATGA
MACS2_peak_814	3259312	3259422	111	3259393	624	15.4295	1.40382	13.8729	AGCTTCCAGATGGAAATCGACTATTCCGGCAAAAATCTCTCAAGCCGTTCTGGCGCCGAAACCGAGTACGATCACATTCGCAAACAGGTTTCAGAACGCTGCGCCACGGAACATGCCGATATGCGGTTTGCCAGCGCCTACGCTCAGAACC
MACS2_peak_141	281310	281832	523	281660	614	15.1851	1.40351	13.6312	TCAGTATGCCTTGATAGGCGGTGCAGCGTGCGACTTGCTGTTTGCAGATGCGGGTCTGCAATTCCGCGCCACCAAGGATCTGGATATCATCATCTGTGTCGAGATCATCAACGCAGATTTCGCGAAGGCATTTGCCGACTTCCTCGCGAAG
MACS2_peak_137	277667	277804	138	277759	613	15.0352	1.40122	13.4837	AGAGACACAATGTCCTGAATCGGAGCATAGCCAAGACCGTGGCGCATCCGCAATTCCATAGCGGCATCCTCAGCCTGATCGCGAACATCACCCGACATCAGTGGCCGCTCTGGCGGCAGAGGCGAGCGTCGCATCGGACCGACTAAGTTTT
MACS2_peak_857	3416141	3416316	176	3416235	613	15.0352	1.40122	13.4837	TTCAAGCTCTATCGCTGCCACACGATCATGAACTGCACGCAGGTCTGCCCGAAAGGCCTCAACCCCGCCGAGGCCATTGCCAAGATCAAGCACATGATGGTCGAGCGCGTGGCGTAAGGCATTTCCTGCTTATTCAATATGATCGAGCCCC
MACS2_peak_94	230591	230779	189	230718	660	16.0492	1.40051	14.4831	GGCAGTCTGCTGTTCCAGCTGGTTTTCCCAGTCCTGAAGCTCAAGCTGCTTCTTCTTCACTTCGTCGCGTTCAGATTCAAACAGCCACTGATCTTCTTCCAGAAGGGAGGCCGATTCCGAGGAGAAGCATACCTGGGTGAGATTGCTGGAG
MACS2_peak_705	2869109	2869274	166	2869187	682	16.4458	1.39895	14.8728	CTGCCTCCGGTGCCCTGAAATTGCTCGCCTGTGACGCGAAAGATGGTTGATGAAAATGTAATGCACACGCCTCGCCCTCTGGCGTGGATGCAAGGTTTGAATCTTCTGCGCTGACCGGCTAGTCCTAGGCGCGGTGATGAACAAAAACGGA
MACS2_peak_111	248546	248911	366	248618	612	14.8861	1.39894	13.337	AACCTTCACGCTCGCTGCGCGCGTTATCGGTGTGGAGCCAAACGGGAACCTGATTATTCACGGCTACCAGCAGACGCGGGTTAGCAATGAAGTCCGCTATCTGACGGTTTCAGGCGTTATCCGGGCGCAGGACATCACCCGCATGAACGCT
MACS2_peak_253	805535	805733	199	805585	612	14.8861	1.39894	13.337	AGTTAAGACACGGAATTTGTACTTATCCGAAGAATTCCGGCTACATATTAGCCAAGCAGTGGAAAGCGACGAGCGCATCAACATCATTGATGAATCCATGCCTAGGAGCACGCTTCTACAGCTGGTTGCTGACCATGATATATTGCTTTCG
MACS2_peak_531	2481899	2482028	130	2481977	682	16.1792	1.39462	14.6107	CAGTTCCTCACAATGCAGAAAGCTGAAATCTTCCCGCTTGACGGCCTTTGCATTTGTGAGTAAACACTCACTTATTGAAGCAACGGGAAAGCAACGAGGCCCGGAATGTTGAACGCAGCTCTCCTTGGTACAGGCGCCCGCGCAGGTGGCA
MACS2_peak_52	150385	150603	219	150485	610	14.5897	1.39438	13.0455	CTTCATAGGAATCGACTTCTTCTTCATCAAAGCCAAGGCTGCCGGTCTGCGCCACGAATTGATTGAAGATCGGCAGGTCGGTTATGCGGAAGTTGTAGCCGCCCGAGCGGAAGCCCTTGGTGTAGTGGGCGTAGGACTGGACATTGTCGTT
MACS2_peak_580	2604960	2605206	247	2605110	610	14.5897	1.39438	13.0455	TCCTCAGAAAATTCTTATGAAGCGTTCTGTGGAAGGACTGATCTCAGCCACGTTAAGCCGCAGCACATCTGCTGAAATCCACAGCAAGGGAGAAGATGGCGCAGATTGGTTTCTGACTCTCAAGGACGGGCGCGTGTCGGCGGGTGGCATC
MACS2_peak_635	2689376	2689608	233	2689544	610	14.5897	1.39438	13.0455	GTTGCACCAGCTTGCTCCACTAGGATGCGTTCCAATTCACTCAAATCCTGCTGCGTTAGCTGTTCATTTCGTCTAAGCTTCTGAACAGAAATATGGTCGAGATGGCGCCTGAGAAATTCTTGGACCTTCATCTGGAAGCGGGCTTTGTCTG
MACS2_peak_859	3418638	3418994	357	3418734	610	14.5897	1.39438	13.0455	CGCTTCCAGCCCTTCGGGGCCGGGACGCGGCTTACGGTTTATTCGCCATCCAGTCAGCATAAGGATCAAATGCCTTGACAAACCGCGTCTCAAAAAGGCTGGTTACCTTCAATAAACCCTTCCGCCTCGACAGTATCGAGCGTCAATGGCC
MACS2_peak_241	789381	789699	319	789586	609	14.4427	1.3921	12.9009	CCGTGTCGGGTCCGCATTCACCCTTCAGTAAAGCTAAACGAAAGCCGAGCCGACGCCAGACCTGAATCCGCCGCAATTGGTGTCACAAATGCACATAAATCGTCATTGTGCAGCCTGACTCGCGAGGTTTATGGAGACGATCAGATTGTTG
MACS2_peak_275	824882	825027	146	824939	609	14.4427	1.3921	12.9009	GAAGCTTGCCAGCTTCCCGATAGGCCGTCGCCTATACCCCGAACCATTGGAACAAAACGAGGCGTGAAGGAATTCCGTGCAAGGACATACAGCGTAAGTACAATATGCCCCGGAAGGCTCAATAGCATGAGCGGCAACGGCATGTTTTTGA
MACS2_peak_276	825601	825792	192	825693	609	14.4427	1.3921	12.9009	CCAGAACAATCAGTTCGAAATCCTGGAAGGTCTGACGGCCAAGAGAATTGACCGCCTCCTGAAGGAAGGCGCCACCATTGTAGTTGATGATGATAACAGAGATTTCGGGTGGATTCATGCGCGCTGCCTGTGGGAATCAACCGTTTGCGGC
MACS2_peak_140	279487	280045	559	279582	608	14.2962	1.38981	12.7566	GCGTCCGGGCGCTCAATGGCATAATCGCTAACCATCCAATGCCTCGTCCAGCTCAACACTGGGCCGTAAAGGCCCCTTTAGAGCGGGAGCTTGCTCCAAGATTCGTTGTGCAGTCACCGGAGGATCAATTGCGGCGAGTGCTGATCTCAGG
MACS2_peak_471	2050744	2050889	146	2050840	608	14.2962	1.38981	12.7566	CTTTTTTGCACTCTTTGGTTTTGTTGCCATGACTCTGTGCCTCCCAGAGGCCTTTATGGCGCTGCATTTTTGCAACGACAAGTCAGAGCATCGTTGTCAATTTGCAGAGCTACGTTCTGGTGTAAGGAGAACGATCTCTCCCGGATATACG
MACS2_peak_648	2705315	2706132	818	2705871	606	14.0055	1.38525	12.471	GCCTCGTCGGACTCGACCAAGGCCGTCGGACGTGCGATAAGATCACCGAAATCAACCGCGCCGCGATCCGACTTCAGTTGTTCGTAAAGGTCGTAAACGGAGGCGATCTCGAGGCATTTTTCTGCGGCTGCCTGTTCTTCTGCCGTCTCCG
MACS2_peak_740	3008132	3008336	205	3008221	606	14.0055	1.38525	12.471	GCACGGGTCTCGACCAGATCAAACGCACCGTAAACGATACGCTCGGCGACGGACTTTTTGCCGTCGCGCATGATCTGGTTCATGAATTTGGTGACAATGATGTCCTTGAACTTGGGGTCCGGCAGGACTTCACGCTTCTCGGCACTGTGAC
MACS2_peak_628	2684086	2684292	207	2684179	605	13.8612	1.38297	12.3292	CGGCCAGGGGCTCAGGAATTTCCCGAACCATCTGCCTCTTCGGCTTGATCCGCAGGTTCAGCTCCAAGTCGCAATAGTTACGCGGGATGCGCTTATGGTTCAAAGCGAAGCCCGTCACATTGCGCAGGTACAGATGGCACAGATCAAGAAG
MACS2_peak_638	2692563	2692962	400	2692657	605	13.8612	1.38297	12.3292	CTCATGCGGTCAGTTAGGTAAGGCGTGATTCCGGCTAACATTACCGAAACAGCGATAAGGTCGCGTAGCTCAATCTCTCGGAGCTGTGTAGCATGAGTTCCAGCATGGCGAATGCCAGGATACTGGTTTGCAAACCTATAAATGCTCTTGG
MACS2_peak_829	3319553	3319917	365	3319638	605	13.8612	1.38297	12.3292	GGCTGGCCAAATGGTGCGGAGGCGGTATATAGCCGCCCATTAGCTCACGCAACTCAGGAACACTCCATGGCCGTTGAAATCGCAGCGGATATCCGCAGAGGCAACATCATCGAACATACCGACGGCCAACTCTATGTTGTCCTGAAGGCGG
MACS2_peak_149	345146	345252	107	345195	770	17.2953	1.38287	15.7112	CCTGTACTTCGGCTACTTCGTGGCCCTGTTCTTCATCGGCCTGACCGAGAAGCCGAAGGCACTGCCGGAATCGATCCATAAATCCGTGCTGAAGCGTAAGCCCAAGGAAACGGGCAATGCAGTGCCGGCTGAGTAAGATGCAAGCTGGGGA
MACS2_peak_51	149921	150284	364	149999	604	13.7176	1.38068	12.1883	CCATCGGCGTTTCCCAGGTGATGTTCACATCGATCATGTCCGCATCCTGGATCCAGCCGAAGTTGCTGTCCGTGTAGGCGATACGGTCGCGGTGCTGGTAGCTGGCCTGAGCAACGATGGCGCCGGAGGTTCCGAGGTCAAAGTCCTTGAT
MACS2_peak_62	157246	157850	605	157452	604	13.7176	1.38068	12.1883	TAGCGGCGAGAATGTCTGCGGTGACTGCCATTGAAGCCCTCCTCGCTCAGCGCATTACATCAAGCAGCTCAACTTCGAACTGCAGTGCCGTGTTGGGAGGGATCGGTCCGCCGGGAGTGCCTTCTTCGCCATACCCGAGTTCAGACGGAAT
MACS2_peak_477	2076847	2076987	141	2076923	604	13.7176	1.38068	12.1883	GCAGAAATGTAACCGGTCCAATCCGCTTCTTCTTTTCCTTCTGGTCCTTAACGGCCATGTCACCACTCACTTGAAAGGCGGGCGATTAGCCCTTTTGGGCGCCCGCGTCCACGGCAAATATGCATGGAGCCTGGCTAAGAGGCCCCCACTG
MACS2_peak_28	84262	84525	264	84453	653	14.6655	1.37955	13.1208	GTTCCCGTCAGGGGCGGAAGCCGGTTTGCCTTTCGCCTGGTTCGACAATACGCTGCGCATGCTGAACGAAATCCACGAGCAGGGGGCGGGTCTCCCGCGGGTCAATTATTTCCTCCGCAAAGAAACTTTCTGCCGTCCGGAAGGGTGAGCG
MACS2_peak_84	212225	212396	172	212314	602	13.4325	1.37612	11.9086	TATTACACCAATGCCATCGATACACGCACGGAAGGTATCGATGTTGTGGCCACCTACACGATTCCGACTGACTCCCTCGGCGATTTCGCGGTCAAGGCCGGGTATAACAAGAACACAACCGAGATCACGGGCATCATCGATAATCCGGCGG
MACS2_peak_108	246791	247146	356	247009	602	13.4325	1.37612	11.9086	CGTCCGGTATGGCAGCCCAGCAAATGCGGGTGGAAGTCATCTCGAACAACATCGCCAACATGAGTACGACCGCTTATCGTCCGAGGACGGCCGAGTTTTCGGATCTCATGTACCAGCAATATCTGACGCCTGGGACGATTACGTCTCAGGT
MACS2_peak_255	806430	806618	189	806538	602	13.4325	1.37612	11.9086	TCAACCATGACGCGTAAGACCGCTTTCATCACAGGCATAACCGGGCAGGACGGGGCTTATCTGTCCGCGTTGCTGCTAAGTAAAGGCTACCGGGTGACCGGACTTGTTCGCAGGTCTTCAACGGCTGAAATCAACAACTTGCGCCTGCGCT
MACS2_peak_218	672035	672206	172	672112	658	14.4948	1.37485	12.9527	GGCAGCTGCGTATGAGCAGGTTGCCCGCAAGCAGCTCGACGAAGTTTAATCGCCTGCTACTGACAATTTTGAAGATAATGAAGCGCGTTGGAATGACTTTTCCAACGCGCTTTGGCATTGAGGACTCCTGAATTTCTTTTTCTTAGGAGTT
MACS2_peak_281	829466	829669	204	829533	601	13.2911	1.37384	11.7701	GATCACCGAAGGTTCCGAAGAGATCCAGATCCGCAAAGTGGCCGGCCACATGTTCGGCTTCATGGGCCCGAACAAGCACGGCCAGCCCAAAGGCGAAACCGACGCAAAGGGCAAGAGCACAGAGCCGACGGATTTTGCGGTTCGGTAGATC
MACS2_peak_417	1631810	1631912	103	1631848	601	13.2911	1.37384	11.7701	GAAAGGCCGCAGCGGCATAGGTCTCATACAGTGCGCCCAGGAAATTCCCGAAATGCCTTTGCTTAAGCCGCGCAATGTATCCACGAACACGATCAAACGCATCGTCAGGGGGCGAGTTGTGAGCGATCAGGTACAGATTGTAAGCAAGTTG
MACS2_peak_672	2748293	2748448	156	2748370	601	13.2911	1.37384	11.7701	CGCAGACCCGTCCACCGAATACGCCATGTGACCGCCGATATAATTGGCACTCCGTACACGGCTCTCCGGCCAATCGGACTGATCAATCAGATAGCTGGCCGCGCCTACAGTTGTCATTGTATCGTGATAGCCGGTGCCAACGAAAACACGG
MACS2_peak_673	2760088	2760417	330	2760269	609	13.4197	1.37324	11.8978	GCATGGCCCCAAGAAGCGCCAGAGACCCCAGCGCATACATCCATCCGGAAGGATCAATCACCCAGATAGCAAAAACATTGACCGCATACAGAGCGTAACACTGCAGAGACTTTGTCACATAATCCTGCAGCGTTTCTCCCGGATCGGTCTG
MACS2_peak_764	3117671	3118005	335	3117922	639	14.0138	1.37311	12.4792	GCATTGAATGAGGCATCGCTCCCCCTGCCCGCGCGGGGTGAGGGGAGAATTTCGTTTACCTGCGGCCGATACGCTTTCCCGTGCGCTCTGGCGCACTAGCTGCTAGGGAAACGCCTGCTTGGCTTTGAGGAACACCCGATGATCACCCTGC
MACS2_peak_55	153735	153933	199	153809	600	13.1504	1.37156	11.632	CCCGGCCATCGAAGATGAGGCCCTGATTTGGATCACTTTCATCGACGAATTTCACCGCATCTCCGAGGCAGTAGAAGCCTTCTTCGTCAAAGACTTCGGCATTCTTTTTCGGGTCGTTGTGATAGCCCGGCATTACGCTGGGGCCTTTAAC
MACS2_peak_135	276779	276912	134	276831	600	13.1504	1.37156	11.632	TCCGACCCGGGGGCGCTGACCAAATCTAGCATGTGGGCCGTACCCTCTGCGTCGAGGTCGAATCGAGTAACCAAGCCGCGCGTTTCTAATGCCGAAACAATGCCTGTTGCGTCCGTTCCCGTGAACGGATCGCGCTTCACTTCTCTATAAA
MACS2_peak_749	3034020	3034149	130	3034088	656	14.252	1.37134	12.7143	TTATGCCTCCTTGATCTTCCTGTATCGCTTCAGATTTGCCAGAACAGGTGCCAGACGGGCAAACAAAAGCAAAGACTTGCCCGCATATAAGTGAACGGGAGTTGATCCATGCTGCGTACTCTTGCTGTCATGACACTGTTTGCCGCCAGCG
MACS2_peak_181	483116	483619	504	483402	599	13.0103	1.36927	11.4949	CCGTTCATTTGATGTTGCGCGCTGCCAATACGCGAAAGCAGATTATAGCCGCAGCGTTTCTTGTGGCTGCCATCGTGATGCTGCACTTCACGGGCATGGCCGCATCGCATTTCGAGCCCCTCGGCGTGGTTCTCGCTGAGCCTATGCAGGA
MACS2_peak_195	532720	532968	249	532789	599	13.0103	1.36927	11.4949	TATCCCAACCGGATCGATTTCGTGGATTGATCAGTTACTCGTTTTGTACAGAGCCCAGATCGGTCGTTGGCTCCAATCTTCTGGGAATCCCATCGCTTCCTGCTGGTCAGGAGCGCGAGATTCTACCAATGCCATTAGGCGTCTTGGAAAT
MACS2_peak_341	1180684	1180802	119	1180731	599	13.0103	1.36927	11.4949	TCGAGAACCATTATCGCAATCAAATCAACATCTTCTGGAAGATGCTGCTGTATTGCGTAGTCTCGGCTTTGCTGACGTTTATCGTGATCGGCGTGTTGCTGTTTCTGGCGGCGCTGGTCTGGTACATCGTGCGGATCGTGAAGGGGCTTCA
MACS2_peak_454	1924210	1924388	179	1924299	599	13.0103	1.36927	11.4949	CGTCAAGGACATCCACGTATTTGTATATTCCGTGTAGGACCAGTTTTATTCCGTGCACGTCTTTGCTTCCCGCTTTGATTCCGGCGTCATTTGATCGTCACATCCCTGCACTATTCAGGTCACAAGGATGGTGCCGCAATGATGAAGACAA
MACS2_peak_12	38417	38621	205	38525	727	15.4751	1.36842	13.9181	TACTGCGCCGGAGACTGGCGATGAACCTGATTAAAGAGCTTGAGACCGCTGAAATCGCGCGCGTACTCGGCGACAAAACCATTCCGCAATTCTCGCCCGGCGATACCGTCGCCGTGAACGTGAAGATCAAGGAAGGCGACCGTGAGCGCGT
MACS2_peak_357	1254012	1254139	128	1254081	598	12.8709	1.36699	11.3583	CTGAAGCCTGGTCCTGCCCCTCTGGATATCTCAGCGCGTGTATTCATTGGGAATGCCCCTCCAGTGCTGAATCGTAGAGATCGATACTGGTGCGTAACTGCCGGAGGGGCGGGGCGAACTGTATAAGGGGAAGTACGGATGGGCCTGCCTG
MACS2_peak_723	2990375	2990815	441	2990731	627	13.4357	1.36697	11.9117	TACCGGCGAGAACTTCCTTGATCTCATTGAGCGACTTGCGGCCGAAGTTCGGCGTGCGGAGCATTTCCGCCTCGGACTTCTGGATCAGGTCACCGATGTAAACGATGTTATCGTTCTTGAGGCAGTTGGCCGAGCGAACGGAGAGTTCGAG
MACS2_peak_166	428609	428767	159	428684	703	14.9106	1.36688	13.3613	TTCCTTGCGCTGGCTCCGCCATAAGCCGCCACTTCCGGACTTTGGGGCGACGGCATTGCCCCCTGTTCGTGTGTCCTGGGCCGCCAGATCTGGTGTGAGCTCTACAGATTAAGGAGACAAAGATGCCGAAGATGAAGACCAAGAAGGCCGC
MACS2_peak_805	3241900	3242016	117	3241937	668	14.2177	1.36668	12.6802	GGCAGGGATGAGGTTAACACCAGAAATCAGCTGCGCCGCATTAGATTCCGGCTATCAAGCTGCGCTGCATACCTCTATCGGTAGTGCGTGAGCTAAGGGGCACAACCGAGTGGCGGCACCGTCAAAAGATGAAATTCTCGCGCATTTCCGC
MACS2_peak_225	725577	725717	141	725636	710	15.0211	1.36647	13.4711	TCATAGGGGTTCTCCTCTAGGTTAAATGACGTTTGCACGCCATTGGGCCGACTTACCCACGATTCGTTACCCGTGAATATGCCGGACGCCCTATAAACACGGGCTAAACCCCGAGAATCCAGCCCTCTTCTTCTGTTACGTGCTGGTTTTG
MACS2_peak_22	68732	68850	119	68772	794	16.5945	1.36564	15.0193	ATCACGGTCAGCGACACCGGCTCGAATGCGGCAGTCAATATGTCTTCAATTCGCGTTTGTCTGTCGTTTGGTTGTGGCATGTTTAACCAGCGCTCCCTATTATGTGGCCCCATGTCAGACGGCGAACCGTTCAGATACCGAGTCAAGTTCA
MACS2_peak_271	822159	822412	254	822317	597	12.7322	1.36471	11.2223	ATCGGGCATTTCACATCGTCGATAAATCCAAAGGTCGAAATGCGAAACTTACGCTGCTTGCTCGACCTGACGGAAGCCTCGCAACTCAGGGCAGCCTTAGGAAAATTAACTTTGCGCCAGCGAGAGCCATAAGCTTCACCATAAATTTCCT
MACS2_peak_27	80039	80255	217	80133	669	14.0329	1.36317	12.4981	TTCCTGACGCCGGGCATGTCTATGGGCGCTCTGTCGCCTGAGGCGCATGGCACATTGAACGTTGCCATGAACCGGATTGGTGCAAAGTCCGTATCCGGAGAGGGCGGGGAAGACCGCGCTCGCTATCGGCCGTTGCCAAACGGTGACAACA
MACS2_peak_901	3655863	3656109	247	3655922	735	15.2741	1.36282	13.7197	GCGACGAAAAACAGCCCCCATCGAAACGCCAGTGTGCGCCACGCAAAATCCGGCAGGTCAAACACCTTGGCAAAGAGAGACTTCCAGAGGTTTTTTCCAAACATCAGCGGGATGAGGATCATACCGGCCATGAACAGCTGCTGGATGGTGG
MACS2_peak_60	156581	156692	112	156618	637	13.3248	1.36146	11.8035	CTTGTATTCACCCGTCCGCGAATGCCGTCCGTTCCAAAATATTGGCGCGCCATGTCTTTCCTCCGACGCCGGCCATTCAATGCGGCGTCACATCTCCAAAAACGACAAAGTGGGGATTGTCGTATCCGCGGTCCCGCTTGCCATAGAGGAG
MACS2_peak_594	2642792	2642961	170	2642845	595	12.4572	1.36015	10.9528	GCGCGTGTGTAGCAGGAGCGAGCCGCAGATCATTACGGCTGTCCTGATAGACATACGGGATCAAATCTACGAGCTTTTAGTCAATATTTATTGACTTTCTGGGCGCAGCAGTTTCGGATGATGTCGTGAAATGCAAAAACGACAGGGGACC
MACS2_peak_649	2707159	2707746	588	2707262	595	12.4572	1.36015	10.9528	CATCCTGCATTTGTACGCCGAGCCTATTTGCCAAGGCCTTCAACAGGCTCGTTGGCATCGAGGCGATATGTACAACTTCGGCGTTCAAGCCAGTAAAAAAGCCACGAGGAAGTCCGAGGTCACGCGCGAATTGCCTTACACCTGTGCCAAA
MACS2_peak_541	2561688	2561819	132	2561739	594	12.3207	1.35786	10.819	GAGTCATTTCTGCGAGCAGCGCTGAAATGCGCGCTTCGGTTTCCGGAGATTGTGATGCCATTTTTACCTCCCATGCCGTTTTTTTGACTATGACAACGTTGCTTTCCACATGGAAAGTTTTTTCGCAATAGCCCGGCAGAAACTTTTACCG
MACS2_peak_32	91290	91793	504	91531	645	13.2713	1.35778	11.7522	TCTGAATGCCAGCCTCGAGATGGGCATATAGCGTCGCAAGCATGGATAAGGGCCTCCCCGGCGCCAAAAGTGTCAATTCGGAGGCACACTAGCCCGCTTCGGACGTATGGGAAGCCTTCGACTGTTCTGGCTCGGGCTTTGTTGCGGATGG
MACS2_peak_167	447058	447199	142	447150	681	13.9265	1.35747	12.394	ATGCGCGCACTTGGCGTTTCCTCAATCTTGGGAGTTCAGGCATAATCTTCCGTATCGGCTGTGTCAATCTCGCGATAGAGGGCAAAAATAACCCTCATGCGGTCGCTGACTTCCGGCGAGGGAATGCGGGGCCAGAAGGGAAATTGCCGGC
MACS2_peak_145	306127	306241	115	306166	718	14.5958	1.35713	13.0515	GCCGCCATGGAGGCCGCGGGCATCCGCGTCAGCCCCAGCCCGGCACGTCTCGGTACGACACTTGTCGAGGTGCTAAAGGGTTAGAAAGACCCTATAGTTGAGATAGGCGGCGCCCGCTCCCGGCGATTCGGGGGCGGGCGTTGCAACATAA
MACS2_peak_164	415592	415740	149	415659	709	14.4222	1.35703	12.8819	TAGCGGCCCGTTCGGGGAGTATGCTGAAGATCCAAACAGCGTCTTCATGCATTTGCATTTCTGACAGGCATCCTTCGCTTTTGCGTAGGGCCTGCTTCAACCTCGCTTGACGATTGATTCCGGATGAGTCTTAAGGGGCGGGTCCACGCGC
MACS2_peak_484	2136600	2136751	152	2136670	593	12.1848	1.35558	10.6861	ACCGTCCTTCGCTGTGAATGGCGCCAAGGGCGTCTTCGAAGGCTTTGAGATGCTGCATGGCGCTACTCTGAACTCTTTTCGACTATGACCATGTTTAACTTGGGTTACCGGAGGCTTATTCCGGCAACCCATTTAGTCTAATCAGGGAAAA
MACS2_peak_8	13587	13710	124	13636	738	14.8154	1.35472	13.2682	GCCTCAATGGCTATGGCTGCCATGATCGCCGCGCCCGCTTTTGCCCAGACCTCAGACGAGCGTCTGGAGCGCGGAAGCGCTGTTATCCGTGAGCTGAACAATGGGGCACCCCAGCCGGTGCTGGAGGATATGCGGGAGGAGTTTCCTTTCC
MACS2_peak_98	235865	236114	250	235988	637	12.8993	1.35373	11.3865	ATCTGAAGGACGAAAAGCTCGGGCCCACACTCGGTCAGATGGTTGAGGCGCCCAAGCTCGATCCCGGCATCGATTCGGTGATTGAGCGAATGCTGGAAATGGAGTTCCTGAACGCGCCAGGCGAAGAGACCGGGGACGCCGGGGATGAGAG
MACS2_peak_70	165088	165473	386	165244	591	11.9153	1.35102	10.422	ATCATTGCTGGCAATCGCGACATCGTATGAACGATCCGCTGACTGACGGACGTCTATATTGTTGACCAGACCGATCGGCAGGTTCTGCACTTCTGATCCATCCAGGGCATATACAACGAGGCCGACCTGTTTGTTCGTCCCGAGGATCAGG
MACS2_peak_245	793669	794106	438	794029	591	11.9153	1.35102	10.422	TTTTACTTCTCGCAGGAGCGCGTGGAGTTTTCCTGAGCCGGATAAAGCCTTAGGATCTCGCTGAATGCCAGCAACAGATGATAAAGTGTGGATGCGGGCACTGTGTCTGTGATCGCCAGTCCTTGCTCTGAGATTGTATCATGCCACAGTC
MACS2_peak_385	1469558	1469670	113	1469623	591	11.9153	1.35102	10.422	GCCTGCGGCCCTCGCCAAACGCACGAGCATTCTCGCGAAGCTGGACAAGATGAGTTTCGCAGATTTCGTTGAGGAAGGCTTCAAGCGGCGCATCGATGCGATCGATGAGCTGCGGATCATCCTGTCCCGGCTTGGCGTTCCACATGCGTGC
MACS2_peak_404	1555828	1556138	311	1556005	591	11.9153	1.35102	10.422	TGGTGCCCGCCAAATATCGGGCAGTCCCGTGGGGCAGTTGCGTTAACTGCTGTCCTTCTCAAAACTGAGACTTTCAAAGTTTAGGTTCGGTGACCGGGTGTATCCTGATCAATGTTCAAAATGGGATACAAATTGATTGAGGGACTGATTT
MACS2_peak_474	2054789	2054903	115	2054838	591	11.9153	1.35102	10.422	GTGCGAGCGGCGCATGCGCGTGCGCGATTTCGATTTCTTACTCTTTGGGACTGCCATGGCACTTGCTTCCGGAATCTGGTGGGTCCGCTGTCCCAGAGGGATCGCGGGAAAGGGCGCCTGTTAACGCAGCCTAACGGGGATGGCAAGCGCG
MACS2_peak_801	3227388	3227620	233	3227468	644	12.8463	1.35044	11.3356	TAGATCCATTCGCAACACCCAGATGCCCATATCGGTATCCGTCGATCATGTAAAAAATCGGGTTGAGATAGGCGAGCGTCTGAAACGGCTCCACCATCACCTTGATGTCGTAAAAGGTGCCTGAAAGAAACGTCAGCGGCACAATGATGAA
MACS2_peak_335	1152184	1152288	105	1152240	640	12.764	1.35026	11.2539	TGACTGTCTCCGGAGTTGCCGCCACGCGGGTTTCGCCGGATCGCCGTTCTTTGAGCACTGATATCTTCATGGTGCCTTGGATTAGGTTAAACTTTGCGCCGTGCAATAGTTATTTTGAGGGTTTAGGGCATGAGTTTGTTTAGTCTCGCTA
MACS2_peak_775	3157149	3157555	407	3157382	615	12.3035	1.35011	10.8038	CTTGTCTGCTGCGCTCTATATTCTTCTTTCGTCAGGTTTGATGAATGCGCTGCTGGGAACGCATGTGCACTTCAACTTTGCCCGGACGGTCTTTTTCACCCAAGCCATGGTGATGGCATTCGGCACAATGTTCATCATGGTGTTTCTCGAC
MACS2_peak_229	736228	736465	238	736291	661	13.0838	1.34921	11.5679	TGAAGTAGATTGTTGCTGAGAGGCAAGAAGGCGATGTCAATAATGTCTGTGCTCGGATTTCCGTTGCGGACTACACTTCGGAAAAATGGTTCATCAAGATCGCAGAACCCGGTCGGCGTGAGCAGCTTGAGCGACATTTCACTTTTGTTGT
MACS2_peak_743	3017416	3017904	489	3017821	600	11.9808	1.34911	10.4871	TACTTGAGCTCGACTTTAGCGCCTGCAGCTTCGAACTTCTTCTTCAGCTCTTCAGCGTCAGCCTTGGAAACGGCTTCTTTCACGGTCTTCGGAGCGCCTTCGACGAGGTCTTTGGCTTCTTTCAGGCCGAGCGCCGGAACGACTTCGCGGA
MACS2_peak_200	561197	561398	202	561314	714	14.02	1.34894	12.4854	TGTCTGGAGTCTGTTCCGCAAGGCAAGCCGGGAATCAGCCCGCTCCGGGCAGGAGCGGGCTGATGAGCCTTAACGAAGTTGCAGGAAAAGCCAAGCGCCCGGCAGCCCGCGCGCTGAAAATGGCTCAGATTTGTCCGCTTTCCATCAGCTC
MACS2_peak_136	277181	277449	269	277382	590	11.7817	1.34873	10.2911	ACATTGCTTCTTCTGAAACATTCCAGCGATGTGCCATGAGAATGAGGTGGCGCGGTGTAAACTTGCCGCTGACCTCCTGATATTCCTGATACATCCTGCGGACGGCTTGAGCTGGCATCAAAAATGCCGCGGCAAAGGCATTGGCGTAGAC
MACS2_peak_434	1800077	1800242	166	1800165	590	11.7817	1.34873	10.2911	GAACTTTACGAAGGTAATCAGTTTCACCCTGGCAGGTGTGGCAATTTTCCTCTCCGAAGGGTTCCTGCGCCGGCATGAAATAAGCCGATATGAATACCCTCTGCTGATGGTCCTTGCTTCGCTTGGTATGGGCATCATTCTGTCGGCAAAT
MACS2_peak_81	206320	206451	132	206382	618	12.2525	1.34812	10.7532	CCGGCCGGTATGGAGGGCTTCGTCGAGATATTCGTCATCGATACCGAAATGCTTCTGGCCAGCACCGAGGTTCACACCGACCATCTGGATACAGAAGGGCGCGAGATCCGCACCGGGGAAATGGAAACCTGGGACGATTTCGTCAAACCGG
MACS2_peak_321	1038541	1038761	221	1038625	650	12.8081	1.3478	11.2977	CGCGTGTCGGCTATTCAGATCTTGGAACCAATCGGAAGCGTCTTGACGGCCTTTCCGCTGCGCTCAGTCTGCCGTGAAAGCGTGCAGAGCTGGATATAAGCGGTAAATGCATCTTCAATCTCGCACAGGAACGTATATCTTGAACACCATG
MACS2_peak_85	212516	212777	262	212600	589	11.6488	1.34645	10.1609	CCCGATTTGGCACGTATACCGTTCTGAATGCGACCAATCCGTCCGCCGACTATGATGTCGATCCCGCCTGGATCACGGACATTGAGATTGGATATGAAATCAGTGAGGCGCTCAGTGTCTTCGCTGGCGCGAACAACGTGTTCAACGAGTA
MACS2_peak_510	2307364	2307550	187	2307447	589	11.6488	1.34645	10.1609	CCTCTTCAAACCCACGCATACAGACTGAGTAAGCAAATGCTAAACTTAGGTCTTGCATACCGTCACCTCTATTTGTAAGCAATTACTCAACAACAAAAGCGGTCACCAACGAGTGTCAGCACCAGCAAAAACCCAGGGAGGGATCAAACAA
MACS2_peak_739	3006642	3006795	154	3006670	685	13.3525	1.34641	11.8311	GCGAAGGCTTCCGTGATTTCGTCCTGCTTGTTGGCGTGCATCATGACCATACGGCCAACACGCTCTTTCTTGCCTTTGGTCGCGTTCAGGAACGCGTCGCCCTTCGACAGCTTGCCCGAATAGATGCGGGTAAACGTGAGCGTGCCCATAT
MACS2_peak_552	2570551	2570962	412	2570875	588	11.5166	1.34417	10.0315	TCAGCAATCCTATGAGACACTCGATGGGCAGTTGCGCTATGCGCTCAACAAAAAGACCAGCATCTATGTCAACGCGATTGATATTCTCGATGATGGACTTGATCCGGTGGTGAACAAGACGCTCGGCAAGGAAGGTCGCTATCCTGAGGAT
MACS2_peak_398	1541023	1541271	249	1541212	587	11.3851	1.34189	9.90275	GATCTCGATATTCGAGATTTCGTCATCCACAACAAGGATCGTTGCTCTTGTCATCAGGCAGCACTTTCGTCACGCGGATTGTACGCGTACTGCAGGTTTTCAATGAGTTTAAGTGCCGTGTCGTAGTCGAGTTTTTCCACGGCTTTCAGAA
MACS2_peak_415	1629516	1629763	248	1629669	587	11.3851	1.34189	9.90275	TAACCTGACACCCGGCGCGTCTCCGTTTGTGAATTCGACACCTGCCTTCTCAAATGCGCTCGTGATCGCGCTCAACGTTGACACCTTGGTCGCGTCGAGACTTCCTTTCATTCTTTCAAGTCGCTTGATTGTTTCAACAGACAGTTCTGTT
MACS2_peak_500	2248373	2248700	328	2248463	587	11.3851	1.34189	9.90275	CCCTGTCTCCTGCGTTTTTTGGCGTGCGTAAAGCGCGTCCTCCCGGCATGCAAGCGCTTGAATTTTCCACAAGGATAGGCTTAAGAGCGCCTCTTCATAGTAAGGTGCGGTCCTCGACTATCCGGAATGAGCCGGTGAAAGAGGGGCCATC
MACS2_peak_525	2427031	2427233	203	2427146	587	11.3851	1.34189	9.90275	GCTTCTTTGACATCGACCTCAATGCCCACCCCGAATTCCAACACCTCGCGGCCGATCTGTTCGCCACGGTCATGCAGCGCCGAGACAGCGGCAACATCCATGAACAGATGTGGTTCATGCGCTTCCGCAATAAGCGGCGGTAGGGAAGTCA
MACS2_peak_573	2597244	2597676	433	2597330	587	11.3851	1.34189	9.90275	GTCTCAAATCTGCGAGAACTCGCAAATTTGAACATGCCGATATTTGCAAATGGGCATGCACCTTACAATTCCGTATTCCGATTATTCTGGAATCTTTGGCGAGGATCACGCCACTTTATGATCCGCCTTATAGCGTGGGATCGGCTGAAAC
MACS2_peak_599	2649161	2649662	502	2649545	587	11.3851	1.34189	9.90275	CGTCGTGCGCCACGGAGAGACCATCTACTGAGGTCATCTTGTTCTGTCCATCATACGTATATGAGAGAGACGGTGCCTGCTCTGCTAGATAGTCACTATTTGACAGACTTTTAGTGACGATCTGGCCCAATGGATTATAGGCTATGTCTGT
MACS2_peak_832	3321866	3322417	552	3321925	587	11.3851	1.34189	9.90275	TTTCAATCCTTCGGCCGTCCCTACAAGGACGGAGAGAAAGTTCTAGAAACCTATATCAGCCGGTTGCGTCATAAGCTTGAGGAACTGGAAGCCGGAACAGGCCATGCTTTGCAGACAGCACGCGGAGTTGGATACCGGCTCGTCGCCCGAG
MACS2_peak_310	974734	974969	236	974785	690	13.1644	1.34169	11.646	TTCGGCCTGTGGATAGCGCATATGGCTCGCATCGACATTGGCCGGACGATCAGGCGCATGCGCTCACCAAAGTGAGTTGCGGTTTCAGAAACTCTCCAAAATTCGATATGCAAGGGCTGACACATTGTCCGCCCACCAATGACTATGAGAC
MACS2_peak_88	216234	216536	303	216319	610	11.7681	1.34155	10.2793	CTTTCGCTGACGGATGGCTACGGACCGGAGGGCGGACATTTCGTGTTCCGGAACGAACTCGGTGCCGGGACGGGACTGAATGTCATGGTGCTGAATTCTGCGGGACTTCGCGTTGTTCCGGGTGCGGAAGTTCGCCTGTATGACGCGGCCG
MACS2_peak_362	1285192	1285466	275	1285342	586	11.2543	1.33961	9.77489	ACTAACATTTCAGTTAACATGTTCAAATAATCGGCAGGACTGACGTTCTGTCGCCTATCAATCGTGCGCTGCAGCATTCTGAAGGCAGGAGTTCCATGTCAGAAGGAAGCACGCGGTCCTCCGGAAAAGGCCGCCGGTAAAGGGTTTCGCG
MACS2_peak_669	2741388	2741505	118	2741463	586	11.2543	1.33961	9.77489	AGCAGCCAGCCCAGCATCAGCTGATTGATATGGGTTACCTCGTCAAATCCGGCATCAATCATGGCGTCGGCATTGGTAAAGGCCGGAATGTGGCCAATCATGCGCATGCCTTTGGCATGTGCACGTTCTGCAACGGCGGGCATCCATGCAG
MACS2_peak_25	78126	78273	148	78202	674	12.7527	1.33932	11.2427	GCTACTCGACCAACACATTCCCGCAATGGGCGCTAGCCCAGCCTTTCCGCACCATTGCGCACAATGGCGAAATCAACACGCTGCGCGGCAACCGCAACTGGATGAAAAGCCATGAAATCCGCATGGTCTCGGAAACCTTCGGCGACCATAC
MACS2_peak_193	525575	525789	215	525730	640	12.1243	1.3385	10.6276	AGTTGAACGGACCCTCAAAGTCAGACTGCAGACGAAGTTCGTGCGAAGTCTGCTCCGAGCTGCCACCGGCAACGTCAAACGTCCGGAAGAAGTTCGAGGCACCCAGCAGCGGATCGTTGACGACACCGCCGGGGAACAGCGCTTCATACAC
MACS2_peak_906	3674675	3674848	174	3674734	647	12.2253	1.33815	10.7262	TGTTTCCGACATCTGCATGGGAACCATGACCTTCGGAACCCAGACAGATGAAAAGGAAGCGTTCCGCATTCTCGATGCGAGCCTGGACGCAGGGATCAACTTTTTCGACACGGCCGAGAATTATCCCGTACCGCCGGACCTAAAATATGGC
MACS2_peak_57	154925	155051	127	154969	585	11.1243	1.33732	9.64775	GCCAGAGAGTCTGTCAGACGATTGGCGTCCCCGTAAGTTACCTCCACCCATTGATCCGTCTCCGGATCACGTTCCTTGATGAAAACCCGGTCCGGATGTTGAGCGGCACGCTCTGCGAGCGCGTGCGGAATGGTTGAGGGGCGTAAGCCCG
MACS2_peak_231	742369	742701	333	742621	646	12.0998	1.33616	10.6033	GACAGCTCAGCGCACCGCTCGCCTCGTCTTCGGGCGCTAGTGTCTTTTTCGGGGCAAACAGGCTTCCCAATCACCTTTCTGGCCTTTAGGTGGGGCATTCACCAAACTAGATCGTTCGGAGCTGAGGGGCGCTGTGGCGTATTTCTTGGGA
MACS2_peak_822	3271634	3271888	255	3271758	671	12.4923	1.33562	10.9878	TGCGTCTTGCGCCAAGCCCACTGGGTGGATTACGCGCAATCTTAAGACTGCCGCACTAGATAAGGTCGCCAGGACGTTCATCGGAGAAACCATGACTGCCACACGCACCAAACTCGTCATCCGCAATGCCAAGCCAAAGGATATTGCGGCC
MACS2_peak_787	3188451	3188640	190	3188526	592	11.1348	1.33514	9.65817	CATCACAGCGCCGCTCGCCAATTTGGCTGAGAACAGGCACCTGATCCAGTCCAACGCTGTGTTCCGCAATGAGCCCTTCGGGAGTGAATCAGAATGATGTTCCGTCAGTATTTTGAGGCACGCCTGTCTCGGAAGAATGCTCCGCGAAAGC
MACS2_peak_350	1215919	1216074	156	1216002	584	10.995	1.33504	9.52144	CTCCTGGTGGCGGCATTGCTTGCGGCCAGTTTGATCATACTCAACATGCCAGACAATCAGTTTATGGCGAAATTCCTGTCTCTCGTAGGTAAGGACGCAACACTTACGGGGCGTACGGAGCTTTGGGATGGGGCGCGCATGGTTTCAGATG
MACS2_peak_443	1827460	1827683	224	1827606	584	10.995	1.33504	9.52144	AAGCTTACGGATGTCGATTACGTTTGGACCGTGCGTGCCAGAATAGACCGGCAAACTGACTGTTTTACCGCCGACTTCAAGTTTGGCCGTACCAGCGTCTTTAACCTTGTTTTCCATCAGCCTCTAACCCTGTTCATGTTTGTTGGCCGGC
MACS2_peak_45	137023	137136	114	137095	695	12.8163	1.33424	11.3058	CGTCAGAATATGGCCACTTCGTGGCAAAAACAGCACACCGGGAGAAATATTCCCCCGAATACAGATTGTCGCGCTAAAACAGTCAGAATAAGGAAATATAGGCCCGATAAGACGGCCGCCGACATACAGAAGCCGCGAAGCGGTCCGTAAA
MACS2_peak_92	223956	224080	125	224019	666	12.2906	1.33352	10.791	CAGAGAATCCGCCTGTCTGGTTTGATGAAGAAACACCCGAAGCCCTGCTGGAGCATCTCCATAATGCCCTGCCATCCTCCGGATTTATGGCTTGTGAGCGGATGAATGAAGCCTACGAGATGTTCAAGACGCAGACAGAGCCACTGGAGGC
MACS2_peak_506	2272895	2273103	209	2272942	583	10.8665	1.33276	9.39597	TACCGGGAGAACTGCGCCGATATGGCTCTGTGTGAAGCCGACATCGACACCTCATTCATAGCGCAAAGCCGCAGCATCCTGATCACCGGAACTCATCTGTCGACGGAACAGACAAGGGCCACATCCCGCGCAGCCATTACAGCAGCAAAAG
MACS2_peak_727	2992970	2993333	364	2993221	583	10.8462	1.33235	9.37772	CTTCTTGCCCCCGAGTTTCGACTTCTTGATCATCCCCTCATACTGGTGGGCGATCAGGTGTGACTGGATCTGCGTGACAGTGTCCATAGTCACCGAAACAACAATGAGCAGAGACGTGCCCCCAATGTAAAACGGAATTTGAGGGAAATAT
MACS2_peak_555	2578054	2578201	148	2578144	582	10.7386	1.33048	9.27099	CGCCATAGACACCGATTTGACCCTTTTTGGTGCCATCCGGTTCTTTTGTCTTTACACTGACGACACCCAACCCACCGTTTGATCCAAAGTACAACGATTGGCCGCCGCGATAGACTTCGACACTATCAATCATGCGCGGATCAATGGCCGT
MACS2_peak_568	2593795	2594289	495	2594033	582	10.7386	1.33048	9.27099	TGTTTTCGTATCTAGACACACAAAAGTCTCGCCTAGGAACAACCAATTTCCATCAGATACCCATCAACGCGCCGAAATGCCCATTTGCAAACATGCAGCGCGATGGGATGATGCAGACATTCGTGCCAAAGGGCCGCGCAAACTATGAGCC
MACS2_peak_178	481441	481641	201	481587	601	11.016	1.32977	9.54236	TTGTGCCGGGATTATGCAGGAGGTCGTAGTCCTCCGCATTCAGCGCTCCGAAGGTTTCGGGGCCGTATCCCTTCATGAGAGGGCGCTATCTGCGCAATGGTAGTGCATCCACGTTGGCTAGCATAGATTGCAGGGGGAGGCGAGCGCGAAG
MACS2_peak_35	96975	97293	319	97093	632	11.4573	1.32848	9.97439	ACGTCGGTACGTCCGGATTTGTCATGTCAGAAAGCAAACTGCCGAGCGATATCGACCGGGTCGTGGGGCAAAACATCCATCGCCAGCGGCGGAAGCTGAAGCTCACCCAGGAGAAGCTGGGAGAGTTGCTAGGTTTGACGTTCCAGCAGGT
MACS2_peak_153	367740	367977	238	367898	581	10.6114	1.3282	9.14667	TGACGGTAAGCGATGGATATGAGACGCAGTCTACGGATCTGGGACCCATTCTGGTTTCGCTCTTTTCGATGCGAACACTGAACACGCCCTTTGAACATGTTGCCATTCAGCCAGGCGGCGGAAAAGTCGTTACGGTTTCCGGACGCACACT
MACS2_peak_260	810598	811444	847	811076	581	10.6114	1.3282	9.14667	TCTTGCAAAGTTGGGCAGACCATCCAGCTCGCCCTTGGGTGGTGGTCGTCGAATCTACCGTGCCAAACTCACCGGAGCCTAATTATGATGGCTGGGAAGATGAGTTATTTCGGCGGGAATATAAGTTTGCATATTTTGATGGGTTAAGTCG
MACS2_peak_395	1526814	1527067	254	1526951	581	10.6114	1.3282	9.14667	TGATTCTGTTGAACTAATCTGGGCCAGATGAAACGCTGTGAAACAACGGCTTACGGTTCTTCCTCTCCCTCGTCCATCAACGTGGCGCGACTCACTAAGCCTATCTGCATCACCATCTGCAACAGTTTCATGTGTGGCGGGAAAAGAAATC
MACS2_peak_481	2106291	2106399	109	2106348	581	10.6114	1.3282	9.14667	CGATATGATCCGACATATGCTTCTCCCTCAACCGAACCGGCCGGTGATGTAGTCTTCGGTCCGCTTTTCGCGCGGATTGGTAAAGATCTGTTCTGTCTCTCCCATCTCGATGAGATTGCCTAGGTGGAAGAAGGCGGTGCGCTGGCTGACG
MACS2_peak_680	2787835	2787950	116	2787864	610	11.0824	1.32816	9.60814	AATCCGCCGAGTATCTCGAAAACCACAATGGAAGCGGTCTGGCGGACCAATAGCGGGCTCCTCAGAAAAGTCTCATCTGCCGCAGGTCCACAGGCATCATAAGACTATAAACTTCGTGAACATCAGGCACCATAGGAGCATTACATGACCG
MACS2_peak_678	2770286	2770562	277	2770456	585	10.6723	1.32811	9.20699	GACTTTTGAACATCAATGTCGCTCTCACCGTTGATGGCAAACGGCAGTTCGAAAAATTCATGATGCACCCCAAATCCACGAAAATTATACCGATCGACAAAGCGGTAGGTAAGCGAATCTACAACGCTGCGGTCACTGGTTCATCCGTGAG
MACS2_peak_130	270372	270606	235	270456	597	10.7602	1.32594	9.29247	TTCGCGGCCAACGAAGCTTTCGAGTTTCTGCCATCGCAGTGTCAACGCGTCTTGCTTCGCGTTCAACCGCAGCCACTTCTGGCAGACTGGGATAACCGGATCGGCGGCACCCGGAATGCCCGCTGAAAGTGCCAGTGAGGCCGAACCGGCC
MACS2_peak_772	3142685	3142933	249	3142781	611	10.9189	1.32462	9.44794	TCTTGGGCTTTGCCGCTGCGTCAAATGCCATTTTGGGCGTCTCCTCTTCCGCTAGGGCGGGTCACGTTTGCCGTTTCTTTGGAATTGCTGCGATGTTATCCGGCTGGGATAAGGCGTCAAATCCGGACGCGGGGTAAGCCTCTCATGAATG
MACS2_peak_214	663666	663861	196	663739	601	10.7157	1.32375	9.25015	TCATGCGAAAGGCGATGCCAGGTTCTGGAAAATCGTCGATGGCAAACTCTATCTGAACTACAACGCATCGGTTCAGGAGAAGTGGGAAAGCGATGTTCCCGGCTTTATAGAAAGCGGCAACGAGAACTGGCCGAAGATCAATCAGTGAGGG
MACS2_peak_138	278306	278484	179	278397	579	10.3594	1.32363	8.90029	GCCTCTCGTAAGACCAGAGGAGATTCCGGACTGATCATTGCGAAGTCCCTCATCGCCAAAATGGCACTGATTGCCTGTTGGACTACGCTCTTCCCCGGCACAGGATGATCACGGGACGTCCATGGAGGTGACTGACCAAGATCCGGCCAAA
MACS2_peak_586	2624347	2624504	158	2624433	579	10.3594	1.32363	8.90029	ACCCGGCGCGATCCGCTCTAACACGAACCGGCCGGTTCTATTTGTAAAGAACGCGTAGGCTTCTCCGGATTCCTGAGATGTGAGGGTGCCGGTAGAGAGGTAAAGATCTCGCGTCTCTGACACCAGAGTGCCAACGATCGTGTAGGAAGCG
MACS2_peak_880	3507810	3507913	104	3507855	741	12.864	1.32247	11.3532	AATCATCGCGTTCCCTGGCTAAAGTTTGCTTGCAAAGCCCTTTATGTTCGCGCTAATCCGTTGCGTCGGCAGATTGTCCTGATCCGGCTAATTTCTACTGGGGGAATACATATGTTGAAACTATTTATGCTGCTGCCAATGGCAGTGGCGA
MACS2_peak_226	730882	731038	157	730955	684	11.9435	1.3221	10.45	AAGACTCCGAAAACTCCACATTCTTCGTGGGGTTTATCGTCATCATGATCGAAAAAGACCATCGGACGTTCCGGCTTTGCTGGTGGGGGCCTATGCCTAAGGCCGGGATATAGGCCGGTTCGACTTCCGGCGAAAGCCCGCCAGTGACATT
MACS2_peak_371	1347730	1347844	115	1347802	607	10.7177	1.32188	9.25211	GCGCATCTAATTCTCCAGATCGCTGATTTTACGCCAGTATGACGTTGAGCCAAAACATAAACATGCCACAGCCAGAGTGGGCATTAAAAGACAGTTAGGTGTAATCACGGCAGCTTGAAGGCCACCCTGGGCATAAATTGACCCGCCGTGA
MACS2_peak_710	2903741	2903915	175	2903873	613	10.7904	1.32145	9.32235	ATGTGTCGTTTCTGGCCCTTGCCGGTTCAACAGATGGATATGCCGGAATCAGACAAGAAACCGGCACAAGATTACACCGGCGATATAAAGCCCCCTTTGCGGCCCGCCAAGCTCAGGCGTACCGCAAAGGGGGGAATCTTCCGGTCAGGAG
MACS2_peak_212	654681	654816	136	654774	662	11.5586	1.3214	10.0732	CAGCGTAGGTCTTTTGAAAGACCCGCAACCAAAAAAGGTTACCCTTTTTACATACCACTGGTATGATCGTGCGCAAGAGGTGTGGGGATGCCGAAACGCACAAAAGAGCAGGCCGCTGAAACGCGCGAGTCTTTACTCAGCGCCGCTAGAG
MACS2_peak_459	1960266	1960523	258	1960364	578	10.2344	1.32135	8.77829	TCACGCTTCCGATCCGGTTCTTAAGGTCCTTCAAGCTGGGCATGTCAGGCCTTTACCGTCCTTGGTTCAGTCAACAGATCAGGCGAATTTCGAAGTGAAATCGTCCAGCGCTTTCTTGATCTCGTCTTCGATCTCGCTGGTGAGTTCTTTC
MACS2_peak_569	2594348	2594855	508	2594579	578	10.2344	1.32135	8.77829	ACTGGCAAACCACGATAAGGGGCCGAACAGTAGCTATCCTCTTTGCGGAAGGATCGGACAAGGACGCAATCGATGAATTGACGTCGAGTATTGAAGGCAAGGGTGGCTCGGTATACTTGGTGGCGCCTAAAGTTGGCCCTCTGAAGGTCAA
MACS2_peak_699	2840000	2840391	392	2840201	578	10.2344	1.32135	8.77829	ACCGAACGGGTCCTGTGCAGGATTCGGAGAAGCATCGCCTTGTCCTTAGCTGTTAAACCGGAAGTCCTGCTCGACCTGTTGGGCGAGCATGTTGTTGTTCTGGATGAATGCCAGCAGGAATTCGTGCAGGCCGGTATCCATGATCCGCTCT
MACS2_peak_707	2878123	2878577	455	2878487	609	10.6833	1.32057	9.21791	GGCGCTTGCACTGCCTGCGACGAACATAAAGCTGATGCTCAAGATCATAGTTCTCATGGACCTGCCCCCAGCTGAAACAAACATAACCGTTAAGCGGAAGTGGCATCGCCAGCAACCCAAAGCAGGAGTACCGAGTCACTTCGCGACTCGT
MACS2_peak_824	3280817	3280923	107	3280889	712	12.2785	1.32028	10.7789	TTATACTGTGGATAACATGCGTAAACGTTCTGTGGACCCCGTGCGGTTTCCTCCGGCTTTTTTGCTAACGACCCATGAATTGTCGCACGGCGTCGGTCGATAGGGCGAACTTGGCGAAGGACCAGTCGCGGTCCTTGCTGAGCGCGCCGAG
MACS2_peak_505	2271346	2271460	115	2271413	577	10.1103	1.31907	8.65719	CTAGCGTGCAAAAATTTCATGATTTTCCTCCCATGGTGAAGCCTGTTTCCTGCAACACCTGCTGAAGACGTTCCTCTTTCGGGACACGGAGGAAGTCAAGCAATTTTTCGTTTTTTAGAAAAATGAAATTTTTCGTTCATTCAGATGTGTG
MACS2_peak_836	3331853	3331982	130	3331929	666	11.4634	1.31851	9.98046	TCCCTGTGCCGGATAACCTCATGGGTTTCCTGTTCTTCCAGCTCATCGCTGATTTTCTCTTCGGCATCGAGCATCTTCTCCAGGGCGCTGTCCTGAAGCGAGTCCACAATCACGGCGGTGAAGAGGTTGAGGATCGCCCAGACCGTGAAGA
MACS2_peak_265	814813	814959	147	814867	576	9.98678	1.31679	8.53671	TGAAGGTCGCTTTTGCCAAACTTGACTGTTCAAAATGCAATTGAGCGCCGACAGCCTGTCTGCCCGCCAGATGCAGGATATTTCCGGGAACATATTTCGCGATCTGGCTGATGCCATACAATATAGCGGTATAAGAAAACGCCCGTGCACT
MACS2_peak_274	824598	824808	211	824691	576	9.98678	1.31679	8.53671	AATTGGTTCTGATCAGAAGGCGGCTGCCCGTCGATAGGTATTCATTTGGCTTGGAGGCGTTCCTCCAAATGTGCGCTTAGTTAGCGGGCGGCTCTAAGCTTAAAAGTTGTGTCGGCAAGGCTTGTTCCTGTTCGCAGGGGCGCACATGAGC
MACS2_peak_433	1776359	1776467	109	1776429	576	9.98678	1.31679	8.53671	CCTGCAGAGGCGGAGCTTTCCCCCGCAAAACCCCGCTTGAAACCCTTGTCACACATGGCTATTAGGCGCCGCTTGAAGGCTGTATGGCCCGAGATCAATCTAGGTTGAACCTGTCCGGCGGGCCGGACGAACCCAAATATAGGAGAGGCCC
MACS2_peak_593	2639712	2639819	108	2639764	576	9.98678	1.31679	8.53671	ATGTCCTCGGTTACGCCACCTACAGTACGGGCTTCCGCTCCGGCGGGTTCAATGCGCCAGGGGTCGTCCTTGACAGTTTCGGCGACGAAACCCTCACCAATTACGAAGCTGGCCTGAAGACAGGCTTTGCCGACGGGAACGGAACGCTCAA
MACS2_peak_664	2735836	2736087	252	2736045	576	9.98678	1.31679	8.53671	AATCAACTTGCGGCTCAGCATATAGCCAAGCGAGACTTCCGGCTGGAGCTCCATTTCGGTATCGCCCATAAAGCCAAGGAGGCCGGTCTGATTGGCACTGGTGTAGCGCAGAGTCGCATTCGCCAGGATGCTCTCGGAAAGGAATAGCTTG
MACS2_peak_729	2994291	2994610	320	2994487	579	9.99768	1.31604	8.54749	AAGGATACGCGCCTGAAGGTCTTTGGCTTTCGCAAAGGTCGCAAAGTTGAGGTTGCGAGCCATTTGTTCCGCAGCATTCGCCATCGGCCGCACGAGCCTCCCTGAAAAGCGTTCGCCGCCAAGATCGGCGGCGACACAGGATTTGTGAAGA
MACS2_peak_21	67108	67313	206	67232	718	12.0836	1.31536	10.5873	AACGCTTTCTCGCATCTGAACTTGCCTAACTCATTTTACAGAAACTGAGCCCACATAATGATCGCCGGATATGCCATCGCAATTGTCATCCTTCTGATGATGTCTGCCTTCTTCTCAGGCTCTGAAACAGCTCTGACAGCGGCGTCTCGTG
MACS2_peak_50	149523	149734	212	149570	575	9.86399	1.3145	8.41674	TTCGATCTGAACTATGATCCCTATACCCACAATCCGTTCGGCCGGACCTTCAAAATCAACCTGACCAAACGCTTCGGCGGCGGTAGCTGATAAAGAGGTAGGCTCGAACAGAGTTCCTTAGAGGCGGCCCCCGGAAACGGGGGCCGTTTTT
MACS2_peak_390	1499431	1499542	112	1499456	575	9.86399	1.3145	8.41674	AACCCCTATTTCTTCCATTACCCGGCCGTGATGGACAAGGAGCTGCCCAGCTATGGCTTTGCCTTCTCGCCTGCGGATGTACCGCGCGGGCAGGTTTACGAGTTCAAGCTGAACCATGTGGTCGAGGTCGGCGATCCTCTCGAACTGGTGC
MACS2_peak_591	2633306	2633589	284	2633422	575	9.86399	1.3145	8.41674	CATATCGATGAACCCGGTTATCGCGACATGGCCATCCCGGCCTATTTCGAAGAAAAGATCCTTAGCCGGATAGATTGGGACCTTATGGTTTTCCTGCGGGAAGCCTCTGTTTTCGAAGAAATCCCGTTCGATGCCATACAGGAGGTTCTCG
MACS2_peak_615	2667581	2667767	187	2667743	575	9.86399	1.3145	8.41674	GCAAAGTATCATGCAGTTGGTTCGATCTCTCCTGATCGGTATTGGCATTCTCGTTCTCGGGGTTTCCGCGCCTCACGCATTTGCGCAGGATGTCGATGCATCGGACGTTCTTCAAGATGTTCCTCTGGACGTGAGCCTAGTTGATAAAAAC
MACS2_peak_658	2719738	2719854	117	2719765	575	9.86399	1.3145	8.41674	ACGCCCGCTTGCGTCCGTCAACCGGCCCGCAGCGCCCCACGCAAAAAGACCTCTCCCTACGGATCAATCCAATTGCAGGATTTAAAATGGAACGATCCGTTCTAAGACGCGTTGGTAGGGTGAGACGCACCTCACAAAGAAGGAGCAGACA
MACS2_peak_914	3703241	3703464	224	3703380	575	9.86399	1.3145	8.41674	ACCATGCGCCGACAGGAGCAGGTTTACGTTTCCCGGACGGCCGGCACGTTCCCACGCAGCCATGATCTGATCGACATGTGCGGAGACGAAGTTTTCTTCAAACGGATAGCAGCAGATCGTGCGGCTTTTGCCCTTATAGGCTTTATGCCAG
MACS2_peak_123	259883	260027	145	259941	620	10.4544	1.31265	8.99453	TGTCCGTCCTGCGCATGCTGCTGACCGAGCGGGTTCCGATCCGCAATCTCTTCCTGATCATCGAGACCGTGGCCGAGGCCAAGCCGCAGGCATTGCCGCTTCCGCGGGTGATCGAACTGGTGCGTCAGCGTCTGGCATTCCAGATCGTAGA
MACS2_peak_346	1206943	1207150	208	1207054	574	9.74187	1.31222	8.29776	AACCATCGAGGAAATGGCCGATCTCTACGTCCGCCATATTCTCACGCTCGATCCGAAGGGGCCTTACCGTCTGGTCGGATATTCCGGGGGCGGAGTAATCGCCGTGGAGATGGCACACCAGCTGCGCCGGAGTGGACGCGAGGTGGAGTTC
MACS2_peak_687	2805895	2806010	116	2805935	580	9.77489	1.31101	8.33045	CCTTCCGAGCGCCGGCCCGTCTGCAACTCCGAATCTTCCACAATATCCGCCACCATGGAGCCCAGCAGCATCTGCGTGGCGATGATGAGGGAGAGGTCGAAGATCGTGATCGAGATGACGATCAGGAACAGCTCGTCCGAGCCATTGGGCG
MACS2_peak_408	1608661	1608794	134	1608713	573	9.62068	1.30994	8.17975	TGCTTGATCCATCCGCCGCGCTGTTCCTTGATTTTGACGGAACGATGGCGCCACTCCAGTCTGATCCGGATACGGTGTTTCTTCCAGAGGGAGGCGCCGAGATTTTGCTGAGAACAGCTGAGAATCTTCATGGCGCTCTGGTGATCCTCAG
MACS2_peak_503	2265453	2265765	313	2265498	573	9.62068	1.30994	8.17975	GTATCGCGGCAGGAAAAAAAGTGCCATCACCACCATAGCAATTGCCGCTGTCGTTTCCCATGCCGTTACGGCAAAGGTGTGATTGAATGCATCGCCGTTAAGTCCGATGAGGTGTTCCGTCGAAAGGTTCGTCAGCATCAACGATCCCGCG
MACS2_peak_617	2668962	2669242	281	2669117	573	9.62068	1.30994	8.17975	ATGCAATCAGCCTCAATACCATATCGACGCCAACGAAAACCGAACGGATTACGCTTATGACCCTATTCACGGCGGCGTGACATCGATTACACGGCCAGCAGTGAACGGCGTAAGACCGCAGGTTAGATTTGAATATCTTCAGCGGTTCGCC
MACS2_peak_689	2807036	2807154	119	2807086	573	9.62068	1.30994	8.17975	GGTCACCGCCATTGATTCCTCCCGAAATTTGCTGCGTGTTGCTTCGGCCCTCAGAGGCCGAGCACCATCTTCGCTATGATGTTGCGCTGGATCTCGTTGGACCCAGCGTAAATGGATGTCTTTCTGTAATTGAAGTAGCTTGGCGCGGCAG
MACS2_peak_697	2832494	2832613	120	2832560	695	11.3262	1.30811	9.84619	GCACGCCATCGGTGATGGCCTCATACTGTGGAGGAGCGGGGCGTCTTGCCATGGGCCAAGCCTTCCCCGGCATAAGTTCACAAGCTGTTAAGCGAAGCGAGAAGATCAGCTTCCAGATCATCTGCGTCTTCAAGACCAACAGAGAGCCGGA
MACS2_peak_847	3372451	3372556	106	3372508	701	11.4056	1.30796	9.92319	GGCCGCAGGGGTCTCCCGCGGTGGAATAGAAAGGGACCGGCTTCAAGGGCTACTTCAAGGCTTCTGGCGCCGCAGTGATTAACGCGGGATTGCCAGAATGCCCACCTGTGTTTTCAGGGCCGGCGCGATGAACTTTGCGGGTGCATGAACG
MACS2_peak_855	3404596	3404758	163	3404707	690	11.1651	1.30653	9.68828	CAAAACAGGCGCCCGAAACCAGGCCAACATAGCCCGTACCGATGATCGCAACACGCATGGGATTCCCTCAACACTCTTGAAGCGAGGCAGATGCTCGCGGGGTGCATTTTTTAGGCAGCAGAATCAAGAGGAGATTGCCGCAGCGAAAGAT
MACS2_peak_177	478888	479063	176	478979	640	10.4051	1.30588	8.94566	ACTGATGAATCCCTGGGAACGCTACGTCGTACCAAATCTTGTTTCGTGCGCATGCTCGACAAAGCCGATCATGAAACAGCGGGCGAAGGTTGTGCCGAAGGCGGAAGGCGTTGTGCTGGAACTGGGCTGTGGATCGGGCACCAACTTTGCG
MACS2_peak_361	1274045	1274211	167	1274093	571	9.38049	1.30537	7.94603	GGATGCGTAATATTTTCTTCTCTTTGTATTTGAACTTCTGCCCACTTTGCGTATTGTAATACGTAGAATCCCTTAGTGATTGGATTGGGTTTGGGATCACTCAGGGCGAATTCTGCAACTCATCTGGAGATCATCAGATGGCGAACGAACA
MACS2_peak_363	1303117	1303245	129	1303192	571	9.38049	1.30537	7.94603	GGTTGAACTCTTTCGCCTCTCACTGAAGCCACCAGAGGAAAACAACGCCGGCTGGAACGAGTATGTTCGCGCAAACATTGCTTTTCTGGAAGGTGATTTTGAACGGTTGCTGAATGAACGCGAAGCGCTGTCGGCAATGGCGAGGCCTGGT
MACS2_peak_412	1623273	1623444	172	1623332	571	9.38049	1.30537	7.94603	ATGTCGGACTTCTTGATGTCACTATCGAACATTTGCGAGCTGTCCTATTTTTGCAACAAGGTCTTTGACGGTATCAATATCGGAAGCAGCTTCGACAGGCAGGGAAATATTGTAAAGGTCTTCCAGCTCCATAACGATGTCGAATATCTCC
MACS2_peak_496	2223094	2223196	103	2223162	571	9.38049	1.30537	7.94603	CCTCCGGCTCTTTCCGTTTCTGGAAAAGGCTTCAGTTCTTGCGCGCCGTGAACGGCGTATAGCTGCGGCAATTCATCGGCATACCCATGGAAGCCAGGATGGCGGCTTCCTCCGCAGGCACATCAATATTGAAAGTGAAGAGGGAATAGCC
MACS2_peak_550	2569559	2569711	153	2569625	571	9.38049	1.30537	7.94603	CAACCTATTCTGAGCGATGACGATCAGGCCGCCATTCGTGACCCGTCCAACTTCGTACTCGGCGGAAATGACATTGATCTCGATGATTCCCGAGACGAAAAATACATTGGCCAGTTCGATGTTACGTATGAGCCTGGTATTTCCTGGCTTT
MACS2_peak_14	44845	45048	204	44903	641	10.3469	1.30446	8.88983	GAACGTTCGGGCTATCCGTATTCAGGGTCGGCAATTTTATCGACAATCAATTGCAAGGCCCGAACGGCGCTGCCATACATTTCTGCGGAAACATCTAAATTTCTCAGCGGAAGGGTACGGCCTGATGGCATTCACAGTGAAGTCCTGCATT
MACS2_peak_31	89815	90263	449	90193	624	10.0426	1.30327	8.59205	ACGCGTTGGCGATGTCGCCAAACAGCCAGACAATGTTCACCTCGGCCATGGCGCCGATGAAGATGATTACCACCCAGATGTAGCGGAAAGGCTTGGTTGCCCATTCCCCGACAAGGAAGGTCACTGCCTGTTCGGCATAGTAGGACCATCC
MACS2_peak_667	2739588	2739719	132	2739650	570	9.26137	1.30309	7.83004	TTTGGAGACGACGCTCAGCTTCCTGCGCGCACAAAATCCTCAGCGCGACATCGCCTGAAATGTGTCGTTGCCCGAATTTGAGGCAGCCAGACCTGGCGCAGCATAGTTTCTGAGGCCACGCGCCAATATCGGCATGCACAATGTTGTGTTT
MACS2_peak_83	212050	212155	106	212116	590	9.54266	1.30299	8.10456	GGCCTCACCCTGACGCCGTTGAGCAACCTGGCTGTCACCATTGATGCCTACCGGATCGATGTGGATGACCGGATCGCAGTGACAACCACCTTCTCGCCGCTCGACAACCGTCTGTCGGCGGACGGCGTCACCACGATCGGTGACCAGATCC
MACS2_peak_811	3253953	3254113	161	3254018	614	9.82937	1.30184	8.38446	CCGATACCGCCATGCATCTGGACACACTCATTCGACACCAGATGGACAAGCTCACTGGCCAGTGCCTTGGCAAGGCTTGCAAGCTCGGCAAGATCAGACTTGCCATCATCCGCCGCAGCCAGTGCTGAAGCGACGCAGGAGCGCGTCATTT
MACS2_peak_432	1766251	1766430	180	1766312	569	9.14306	1.30081	7.71496	AAGTCGAGGCACTATGTCGGCGCTTTCCTCTGCTCTCCCATGCGCTGCAAAGACGTTATGCCGGTCGCCCTAGTTTTGAGATCAATGATGAATATGATGTACAAGATCTTTTTGGCGCGATCCTCCATCTTCATTTTGATGATGTTCGCTC
MACS2_peak_625	2678621	2678748	128	2678677	569	9.14306	1.30081	7.71496	GAGCGCCCTATTCATCGAGATCAGGCCTTGCTCAGCAAACACAGCCATCACATGCGTTTGTGTCGTTTGCTCCGTATAGTGATCGGCTAACGGATCAAAATGTCGCTTGGTGAAAGCCTGCGTGCCAGGGCTAAGTTGAAGCGTCATGGCG
MACS2_peak_795	3219319	3219905	587	3219706	569	9.14306	1.30081	7.71496	CAGGCTGTAGAGCGCCTCTACGCTTGCCTGCTCCTTGTAGAGACGAACTATTCGCCTTCGACCCACAGCATCAAGTTCCTCCGCTCGCTGGCTGAGCAGATCGACCCGGACCTGATTGCCGTCTGGCCGCGTGAGACCAAGCAGGACCGGC
MACS2_peak_162	409725	409841	117	409769	717	11.135	1.29913	9.65843	TGTTTTTCGGCGCCTCGTTGGAGGAATCGTTGGAGTTTTTTGAGGGACTTATCCCTCATTTTCAGGGCGTTTGAATATCGTTGAGGGACCAGTCATAGCTGTCCCTTACGATCTTTGGATTGGCGCGGATGTCATCTGCGAGACTTGGGGC
MACS2_peak_714	2926475	2926601	127	2926535	622	9.77955	1.29854	8.33509	CCTGATTGTTCCGGACAAGGATCTTGATCTGCTGAACGGCGCGATTGCTCCGTGGGCGAAATCTTCCTCGCCCTACCAGACGCAGACGCTGCAAGCGCTCTCGACGCATTACCGGTTTGATCTGGGCAAGCCTTGGAACAAGCTGCCGGAA
MACS2_peak_616	2668400	2668896	497	2668766	568	9.02542	1.29853	7.60053	GTCCGGCGAATACAAGATGTCTGCTGGCATCCCCTCTGGTGGAACCCGAAGCTATGTGTTGCGTCGATTGGCGCTGGATTCCTGGGAGAGGCATGGAGACACTCGGCGAGCCCATTATCACAGACTGAAATCCGTGACCGATGAAACGGGG
MACS2_peak_752	3049499	3049632	134	3049541	584	9.24758	1.2985	7.81847	CGCTTCTGGTCGTTGACGTAGAAACTCGGCGTCTTCTCGGCCGTGAACGGCGAGAGGCCGACCCACTCCTTGCCCTTCTTCGTCAGCTTCACCTTGCGCCCGATCACGTCCGAAGGCCGGATACGGGCCTTCAGCTCATCAACGAAGCCAT
MACS2_peak_867	3462934	3463096	163	3463025	684	10.6395	1.29848	9.17445	ATCCGGGAACTGGGTGACTGGCGCGCAGAGACGCTGTCGCATATCCGCGCCCTGATTCATGAAGCTGTGCCCGATGTGGAAGAGACATGGAAATGGCGCGGTGTTCCCGTTTGGGAAAAGCACGGCATTCTCTGCACCGGAGAAACGTACA
MACS2_peak_657	2717925	2718082	158	2717990	661	10.2346	1.29686	8.77843	CGCTTTGCCACTCTGCTGTTCGATGACATCGTGATCGCCTTGACCCTGCACAGGGATTTTGTCGTTCGCCTCGCAGGCCCGGCGCAGACGGATGCTTATCGGCTGACAGGAAATCTCCGGCCGGATGGAAACCACATTCAGGTTTCCCTGC
MACS2_peak_384	1458019	1458151	133	1458095	567	8.90846	1.29625	7.4867	AGGGCGGGGCACAACACAGGCTTGTGAATTGCCTGAAGAAGTGTGCTTGACCCGCCCGCCGCGCTTGATTAGAGAGGCGCTTCGCTTCCGAAGGGGGCGGCAAAAAATGCGCGGGTGTAGCTCAGTCGGTTAGAGTGCCGGCCTGTCACGC
MACS2_peak_430	1749448	1749571	124	1749505	567	8.90846	1.29625	7.4867	CGGGTCATTAACGGTGTCCTTCGTGGCTCATGCCCGTCATTGGGGCTTCTTTTGGCGGAGGCTCGTCCGTCGGCAGAGTAGACGAAGTCATGTGATCCCTGTGCGGAGCATCCATGCCAGCCGCCGCACTTCGTGGGAGGACGGAGACGAC
MACS2_peak_549	2569240	2569386	147	2569307	567	8.90846	1.29625	7.4867	GGCAGCTATAACCGACTTGAAGATATTGAGCTTTCCAGTGGTTTCTTTATCATTGCGGACGATGATGAACTCTATCAGGACGGCGTTTATAACCCAGAGGGCGGCACCGTATACCGGGTGCGCAGCGAGTATGAAGAGTCGGTATTTTCCA
MACS2_peak_807	3250973	3251134	162	3251110	567	8.90846	1.29625	7.4867	GTATCCGGGAGCTGCGCGAATCTCATGGCGCGATGAGTCAGGCAGCTCTGGCTGAAGCCATCGGCGTCACCCGGCAGACGGTGATTGCCATAGAGCTGGGAAAATATTCGCCGTCCTTGGAAAGCGCCTTCCGCATCGCGCGGGTCTTTGA
MACS2_peak_312	981800	981925	126	981864	637	9.84477	1.29569	8.39969	GAAGCCTTCGCTATTTATGACGCGGCCGGGAATGTCATCATCCAGAACGCCGTTCACCAGCGCTGGTTCCCCAAGGGGATGGAGAAGACAGATTTCCGTCCCGGTACGGAGATGCAGAAAGTTGCCGATGTTGGCGGCGTGATGCGCTCCT
MACS2_peak_816	3260393	3260757	365	3260455	566	8.79253	1.29396	7.37399	CGTTTTCACGCCGCTGCCGAACCAGACCGCGTGGATTTCAGCGTTATTCCTCCTGCTGCCTGATCTCGTGAATCAATCGTTGCAGGGAATTGGAACAGGCGTCCTCTGGGGAAACAATGTGGGCTTCCTTTAGAGCATGCGAAATCAAGCC
MACS2_peak_518	2383977	2384113	137	2384053	609	9.35995	1.2936	7.92772	TCAGAAGGGCCGCGACATGGCCAAACCCGCAACCATCAAAATCCGCCTGAATTCCACGGCTGATACCGGCTTTTTCTATGTGACGAAGAAGAACCCGCGCACGATGACCGAGAAAATGGTCCAGCGGAAGTATGATCCCGTCGCGAAGAAG
MACS2_peak_765	3120387	3120504	118	3120441	609	9.27049	1.29173	7.83908	ACCGCAGTGTCAGCTCACCGCTGAGGAAGTTGTAAACAACCGAAATCGCATCAGCGACGAGTATCATCCCTGCGATCACCAGGCTGACATAGATCAGCCATTTGCGGATGCGCGAACGCTGCAGGGCGGGATTATGACGCCGCGCCTTCAG
MACS2_peak_246	794192	794546	355	794452	565	8.67717	1.29168	7.26193	TGATGTTGCGCCAGTATCCAGGCCCATTCGAATTGGTGGCCCGGCTCAAAACGAAAACAGCCTGTCGCCTCGCGAAGAGGCTCAAGGTCGGATGTAAAGAATTCGGGCAGGCAGTCGTACTCGCAACTGAAAAATTTGTCCGAAAACAGAG
MACS2_peak_535	2520039	2520180	142	2520105	565	8.67717	1.29168	7.26193	TCATGTCGTCGCGCCGGACATGCGCGGCTATGGCAAGAGCGACAAGCCGCCGGAAATTACCGACTATGTTCAGACAGAAGTTATTAAGGACGTTATCGGCCTGATCCCGGCGCTGGGCTATGACAATGCCGTTGTGATCGGACATGACTGG
MACS2_peak_576	2599273	2599587	315	2599395	565	8.67717	1.29168	7.26193	CATTGGCGGCAGGTAAATGCCTCACACATGATGGCGACGATCAAAGCCGAGCATACGGATGGGTATGTGAGTTTTGTCGGTCTTTGTGCGGATGACAGACCATCCGAATTTTCAGAAACAGAACGCTCCTTCAAGCAGGCGTTGATGCCGC
MACS2_peak_659	2721623	2721756	134	2721674	565	8.67717	1.29168	7.26193	GCGCGCCTCAAATAGTTCAGCCACCCGGCTTTACGAGGCAGGCGGTTATCGCGTAATTGCGACCCTTGAGTCCTACTATCCGGACGGAGAAGCGGCGCTGCGGATGGAGAAGTATCTCGATGCGCCCTCTAATGGAGCCCCATGACAGATT
MACS2_peak_813	3258933	3259044	112	3258974	565	8.67717	1.29168	7.26193	TCTATCTAGTTTGTGTCGGCAGCGGAAAAGAACGCCGCCAACGAAACGGACAAAACTGAACAGCAAAAAGGAGTATCAAGTCATGTCCCCCCGCCCCCGTCTCAGCGACAACGGCCCCATGGTGTTTGAGGGTGTCTTGGCCTACGGCCTC
MACS2_peak_250	804323	804594	272	804443	564	8.56254	1.2894	7.15051	TGGGACCGGATGGTCCGTTCTGATCGTAGGGGGCCTGACGGTAAACTTCGAAACGCCGAACCTTTACCAGAAAGATTTCCGGAATCGATTGGGAGAAGAGCATCTAAGTCCTTTCAGAGCGGAAGCCCATGGAAAGCCGTAAACTAGCATT
MACS2_peak_421	1641051	1641349	299	1641251	564	8.56254	1.2894	7.15051	AGATGCGCATCGCTGTATCTTCCAGCGTGTTCACCCAGTTGATCAGAAGCGGATATCTGGCCTGCTCAACAAGATAGAGGTTTGAGCGCTTGTTGGCTTTCAGAAACTGAAGCGCGGTCGTATCATCCTTGATCGGAGTAGTGCATTTGAT
MACS2_peak_479	2100754	2101136	383	2100804	564	8.56254	1.2894	7.15051	GCCTGTTCTTCAGCGGCCAGCGCCCATTCATCCGCCGTCGGTTTGATCTCCTTGCCCCGGAAATACTTCGCCTTCGGATTACCGGGCGGGTTGATCAGGGATTGGAGGTGACCGCTGGAAGAGAGGATGAATTCGACATTCTTCGAGCCGA
MACS2_peak_619	2670826	2670930	105	2670865	564	8.56254	1.2894	7.15051	TCGTCAATCTCGCAGAATATTCTGGGGACTGCCGAAGACGTCACTCTGGGTCTTGGCTACAATGAATCCAGTCAGATCGTTACACGGACGACTTCGAACAGCCAATACTCCTACACCGGGCCCGCGGGACTGGAAGGAAGTTATATCTCTA
MACS2_peak_191	504464	504588	125	504522	635	9.48484	1.28902	8.04935	CATTTGAAGGACACTCGATGCCGCCTGTCGTCACGATCGGATCGCTCTCACTCGACATGATCCATGTTGGTCTGCTGCTGATCGCAGTGGGGCTGGGCATTTACCTTTGGCAAGCCCGTCAGGGCGGGGCGCTGGAGCGTCAGAGGCTGCT
MACS2_peak_119	257171	257428	258	257251	588	8.79943	1.28763	7.38083	CGATGGGCCAGCACAATATGGCGCTCACCGTTTACTCAAAATCCATTGATCTCCTGCGCACCGCGCTGGGCAAGCCTCGCTGAAGGAGGGCTGAAGCATGAATCCCCTTAAGGCAACTCAGCAGCAGGCGGTCGCGGGCATGGAGCTCCAG
MACS2_peak_851	3384140	3384290	151	3384225	688	10.0934	1.28733	8.64242	TCAGGGCGAGCGCAAGACAGGAGAGGACCAAAGGGCGGAAAAAGCGCATGCGCGGAAAATGCGCCATGAGGCGTCACTTTGGCGTTAATCATGAGACATTCGGCCACCAAGGGCGGTCAATGCCGCGCCAAGCAACGACAATTCCCGGTCA
MACS2_peak_396	1530802	1530956	155	1530910	563	8.44864	1.28712	7.03989	GACATGTACCAGAAACCCGAACCACAAGGGTGATCCTGCGTCGCCGCTTGGCAGATATCGAGAGTCCTGAAGAAAGGGGTTGGAAAGCATGACCAGAAATTTTGTCGTCGCCGCCGGCATTGGCGTGTTCATTCTGTCGGCCTGTCAGGCC
MACS2_peak_563	2588708	2588879	172	2588790	563	8.44864	1.28712	7.03989	CCGTCTGACAGAAGAGCTCTGCGAGCATCTGTCTGCCAGCGGCGTAGGTGCTCAAAGCTTCCTGCTGCAGGCTTTTCGGTCTGATGGCGAAATTGCCCGCATACGCGTTAATGCCGCCCGCCCTGTGCGCAAACCCGAACATGTGATGCGC
MACS2_peak_570	2595658	2595833	176	2595749	563	8.44864	1.28712	7.03989	GCTCGCAACAGAGGATGGCCGTGTGCTGACCGCAGACCATGCCGTCTTTTGCACGGGCTATGAGTTCCTCAAGAAAATGCAAAGCTCGCTGCACAAGGTAACATCAACCTGGGCTATCGCCACACGGCCACTTGACTCCATGCCTGCCTGG
MACS2_peak_121	257859	258565	707	258530	663	9.75005	1.287	8.30585	TCCTTCCCGTCGATCCTTCTGGCCTCGCTTGTGCTGCGCCTGGCGCTGAACGTTTCCTCCACCAAGCTGATCATCGGGGAAGGGCATACCGGCACGGACGCTGCCGGCGGGGTGATCGAGGGCTTCGCCATGTTCATCATGGGCGGCAATC
MACS2_peak_889	3576992	3577239	248	3577205	634	9.36736	1.28691	7.93503	AAGGATTGAGATGAAAGGCTAACTTGCGGAAACGAAATTTCGGTGACCGAGATTATTTTCAGACACGGGTATCAAATTGAAGCGGAGGCTGTCGTTTTCGCGAGTAACTTTAAATACTACACCCCGCCCTCCCGGACCGAGCAACCAGACG
MACS2_peak_715	2947206	2947356	151	2947297	606	8.9963	1.2868	7.57367	GTTGGTAGTACCCCTGTTGTGTTCTTGCGAACGGCCGGTGCTTTAGCACCAATGTCCCGTTACTGAAAGTTCATTCTTCAGATCGGGAAAGCCTTTCGCGGGCTGGTTACAGAAAAACCCCCTCCCGCTGTGGGAAGGGGCGATTGTGAGC
MACS2_peak_314	991582	991713	132	991636	587	8.73012	1.2864	7.31432	CTATGTGAAGCTTAACCGCAAGATCCCGCCTGAGGCGGTGACCACGATCAGCCAGCTGACTGATCCGGGCCGGCTTGCCGATCAGGTGGCGTCAAACCTCTCTGTGAAGCTTTCCGACAAGCAGGAATTGCTGGAGATGCCGGAGGTTAAA
MACS2_peak_713	2925356	2925563	208	2925451	604	8.91496	1.28562	7.49312	TCGAGTTGTTCTACTCTTCCCCGGTCCCCATGTCGCCTCATCGGGACGAAATTCCACCGCCCCGCCTGCCCTTAAAAGCAGCTGACTGCAGAAGTTCACATTTTGTTCTTGTCGTCAAGCTGGACTCACGCCTACATATGACCATTCAGAT
MACS2_peak_393	1514318	1514538	221	1514365	562	8.33552	1.28484	6.93016	ACAGCGTTGCTGCGCCGCCATGCTCCCTTTTCAAAGCGTCCTGGGACGCCTTGAAGTCGTCCTTGTCCCAATAGGCTTCGGCTTGTGAGCCCGGGACGGGCGTCTCTTGCGCAACAGCAGACGAGAATACGAGCGGAGAGAGCATGAAGAA
MACS2_peak_463	1990142	1990356	215	1990235	562	8.33552	1.28484	6.93016	GCGGATTCGCGTGCACGGAGCGCAAAAGCCCATGTCGAGCGAGCAACCAGATGATCTGAGCGATCGTATCGCGAAGGCGCTGGAAGAACGTGAGGCAAAGGCGGATGCGAAGCGGCGGAAACAGGCATCTGATGATGTAAGCGTCTCGGCC
MACS2_peak_682	2791145	2791430	286	2791206	562	8.33552	1.28484	6.93016	ACGGGCCACCTGGTAGAAGTCAGCCAGCAGGGACATGCGCTCAACCGTCTTGGAAATACGGCCAGCATTCATTTCCTTCTCGAGCACGCGCGCCGCATGGTAGGGCGCGTTGAAGCGGTTGTAGAAGTTCACGATGCGCATCAGCTCATCT
MACS2_peak_249	803422	803532	111	803446	561	8.22317	1.28255	6.82098	TCTTCCACATGCAGCCAGTCGCGTATGTTCGATCCATCGCCATAGACCGGCAGCCTCTGTCCCTCGAGCGCGTTCAGAATGATCAGCGGAATGAGCTTTTCGGGAAAGTGATACGGGCCGTAATTGTTTGAGCAGTTCGACACAATGACCG
MACS2_peak_620	2671035	2671346	312	2671271	561	8.22317	1.28255	6.82098	TGCTTCGCAGATATCTGCACGGGCCCAGGATTGACGAACCTCTCATCTGGTATGAGGGCCCTACCGTGGCTTCTGGATTGCGCCGGCATCTGTATGCGGATCATCAGGGATCGATTATCGGTGTTACGCTTAGTACCGGGTCATCGGTTTC
MACS2_peak_59	155587	155688	102	155649	560	8.1116	1.28027	6.71273	CCTGTAGTGGAAACATCTGAAAGTATGATGTGTCCGGATTGTTCGCCACCGAGGTTGAAACCGTGTGCGCGCATATGTTCGCCTACATACCGGTCACCCACCTTCGTGCGTGCCAGAGTTAGTCCTTCCGTCTTCAGATATTCTGACAGCC
MACS2_peak_63	157958	158218	261	158151	560	8.1116	1.28027	6.71273	GAACGCGCACCCGGTCAGACGGTACAGGCTTCTTTCCGTCTTTAGGGCCCTCTTTCACGATGATGTACTGGACACCGCTGTCAGTGGTCTGGATGCCTTTTGCATCCGGGTCCCAGGGCAGGTAGTCGTCGACAGGGGAGGTCATGGCAGA
MACS2_peak_504	2269747	2269983	237	2269809	560	8.1116	1.28027	6.71273	TAAGCTTCAGGCCAATTTCATAGGCGTCGGATTCTTCTGCATCAACTGGCTCTTCGCCTTGAATTGACGCAAAATCAATCGTCGTCGACTTACCCTTGTAACCGCGAGAATAGCTCGCATAGGCATTGGCATAGTCATTGAAAGAATGCCG
MACS2_peak_624	2676282	2676937	656	2676367	560	8.1116	1.28027	6.71273	CAACTATACCGTCGCCTACGCCTCTGCCATCCTAGCCGGCACGCCGCAGTCTCAACTCGTCGATGGTGCCAAGGCCAAACGGGTCATGAGCGTCACGCCTGAAACCATGGCCCGTATGGAGCGGGAGCTGACGAGGCTGCAAGAATCCATC
MACS2_peak_641	2697659	2697903	245	2697836	560	8.1116	1.28027	6.71273	CTCGACAATATTCCGGCGATCCGGATCACCCATCTTTCACGTGATCAGAAAGCCGCCTTTGTTTTGCACGCCAACAAGATTGTTGAAGAAGGCAGCTGGGACAAAGGCATCCTGAAACAGGAACTCTCCATGCTCGTGGAGTTTGGCTGCG
MACS2_peak_110	248182	248285	104	248266	663	9.34254	1.27903	7.91046	CGCCTGTGCCTTATGCCGGTTACCCGGGCGCAGTGCCCGAGCCCGTCGATCCGAACATCCAGAACGCTTCGCTCTGGGAAACGGCGCCTACGGCGCTCCTCAGTATGCGGCGGGCCAAGGAGGTCGGTGACCTGCTGACCGTGGTGGTCGA
MACS2_peak_379	1438217	1438357	141	1438266	559	8.00068	1.27799	6.60514	TCCGCAGACGGAATTACTAATCTCGACCTTCTTGCATTGTCGGCTGTTCCTCAAACCTCTGATCCGGCATCCGCCTTGCAGAAGTTGCAAGTCAAAATTGACTATGTGAAGCTGCGTGACGAGAATGGATATGTATCTCCAGAATTTGGCG
MACS2_peak_470	2045718	2045874	157	2045830	559	8.00068	1.27799	6.60514	ATTCTCCGCCCCCAGAGCAATTGCCTTGCCATTGCCCAAGAAAGGAAAGCGGCCAACCTTGATGTCATAGCCCTTCTCTTTCGCGGCGGCCTCTGTGAGCCCAACGCTGGCGATTTGGGGATGGGAATAGGTGCAGCCCGGAATATTTGAG
MACS2_peak_512	2310557	2310678	122	2310653	559	8.00068	1.27799	6.60514	TACACTCAGCCCCACTGGCCCCTTCAGGCGCCTGCAGACACGATTGCCAAATACAAAGGCCGCTATGATGCCGGACCTGAAGCTCTGCGGGCGGAACGTCTGGCGCGCCAAAAGGCACTGGGGCTGGTGGCCGAGGATGTTGAGCCGCACC
MACS2_peak_637	2690400	2690571	172	2690486	559	8.00068	1.27799	6.60514	TTTGAACGAACGATCTTGAAAAAAACGAGGTTGACCACTTCCGGTACGTCAATACCAGTATCCAGCATGTCCACTGAGATGGCGATATGCGGCGCGCGTTCTGGCACCGAAAAGTCATCGATTAACGACTGCGCATATTCTGTCTGATAAT
MACS2_peak_668	2740004	2740257	254	2740069	559	8.00068	1.27799	6.60514	AGACCGCGAGGTATTCCTGCGCAAAGTTCAGAATACGCCGGAGATTCTCGAATGCTATTCCATCTTTGGCGAGATGGACCTGATGATGAAGATCCTCGCCAAATCCATGAAATGGTATCAGGAATTCCTGATGGACTTCCTTCTGAACCTT
MACS2_peak_445	1840682	1840858	177	1840724	558	7.89057	1.27571	6.49865	AACCGCCCCATCCACATCCGATCTCCAGAATCTCACTGGTCGGTCCGGCATGGATGCGATCGCAAATTTCGCGATATTTGTTGAGTTGTGCCTGTTCCAGAGACTGGTTCGGGCTCTCGAACAACGCTGAAGAATACGTCATGCTGGGATC
MACS2_peak_564	2589367	2589584	218	2589424	558	7.89057	1.27571	6.49865	GTCAGCCTACCCCGCGCGCGAGATTATTACCGCGTGGAGGATGAAGATGGCAGGCGCTACTGGGTGTTCCGCGAAGGTCTTTATGGGGATGGTCGGGGAGAATCGCCTGATTGGTTCGTTCAGGGATTATTTTCATGACAGCCTATGCCGA
MACS2_peak_567	2593481	2593690	210	2593561	558	7.89057	1.27571	6.49865	TGGGCCATGTCTGATCGCGCGATCCCTCGTTCTTACAGGATGATGGAAGGATTTGGTGTTCACACTTTCCGGCTGGTGAATGCGAAGGGGAAATCGACTTTTGTGAAGTTCCACTGGAAGCCAAAGCTTGGCCTGCAATCACTGGTATGGG
MACS2_peak_783	3183742	3183958	217	3183877	558	7.89057	1.27571	6.49865	CAGCTTGCCGAAGAAGATGGTCTTGGCGTCCGATGCGTTGGCGTAACCATCGGCCGGCGTCACCATGCTTGCCTTGTTGGTAGCGCCGACGAGATAAGGCGTTACCATCACCACCAGTTCTGTTTCTTCCGACAGGAAGTCCCGCGACTGG
MACS2_peak_797	3221951	3222071	121	3221990	558	7.89057	1.27571	6.49865	TTCAGCCCGCGCGTCTCGCTGACCTACAAGCCGACCGAAGATCACACTCTGTACACGACCTATTCGCAGGGCTTCAAGGGCGGCTCCTTTGACCCGCGCGGACAGACCTCGGCTGCGCCTGACCTTGATCAGGATGGCACGGTCTCCCCCG
MACS2_peak_912	3700973	3701108	136	3701013	617	8.58173	1.27505	7.16956	CTTCGAAGAATTCGTCGTTCGTCTTCGTCTGCTTCAGCTTGTCGAGCAGGAAGTCGACGGCATCGTTGGCGCCCATCGGGCCAAGAATACGGCGAAGGATATAGATCTTCGAGAGCTGGTCGTGCGGGGTGATGAGTTCTTCTTTCCGGGT
MACS2_peak_781	3179082	3179334	253	3179268	576	8.05666	1.27447	6.66049	CGACGCCTTGGCTTCCGAGGAAAGCGCCTTGACCTTTTCCCGCATCATCTTCCGGGAACGGATCACTGTCGAGAGGTTGTGCAGCGCTTCGGAGAGGTTGCCGCCCGCTTTTGACTGAATGATCAGCACGATGGCGAAGAAGTTGATCTCC
MACS2_peak_53	150950	151275	326	151215	586	8.17056	1.2743	6.77101	GCCGACATCAAGGTCCGTGCGGAGCGATCCGAGGATCGTTTCAGATTCGCCAAAGCCGGGATTGTTGATCGACATGTCGAAATTATCGCGGTCGAACCAGGAGTGGTTCTTGCCCGAGGGGCCATCCGAACGCGAGTCGGTGTATTCGAGC
MACS2_peak_26	79061	79232	172	79165	614	8.49354	1.27395	7.08434	TGGATACGGATAAATCCCAGCAGGAAGTTTTCGTGCTGGAAAGCCCGGTCCTGACGACGGGTATGTATCAGCGCCTGATCGAGCGGATCGGTCTGGGTACGGAGATCATCGATTGCACGTTCGATGCTGCCGATGTGACTTTCGAGGGCGC
MACS2_peak_251	804671	804809	139	804734	557	7.78121	1.27342	6.39273	GCACGCTCATGTGGGGTTGCAAGATTTCTTTACCCACTTGCCTTGGGGCGATGATGTTCCGCCTGATTGACCTTCTGGGCACAGCTCCGAAGATTGATCTTTCGTTGCATTGGTCCAAAAAGCGATAACAAGGCCGTCCGTGACAAAAAAA
MACS2_peak_359	1258022	1258126	105	1258101	557	7.78121	1.27342	6.39273	CCATCAGTTCAGAAACAAGCCGCGCATCCCCCGCGCCGCCCACATCCGAAATGTCAAAGTCGTAAACTCGCGCCAGGGTTAACAGGAGGTTGGCGCTGATCGGGCGCTGGTTGGCCTCGATCAGGTTGATGTAGCTGGCCGAGACGCCAAG
MACS2_peak_761	3089110	3089275	166	3089204	622	8.52551	1.27257	7.11592	CCGCTCTCGGCGATTAGCTTCCTCTCACCCTGGCTTAAACATCGGGCCCATCCTCCGCGGGAGGACAGGCCCAGTTGAAGCGTAACTACTCCTGCCCTGCCAGTTCATAGTTAGGGCCGAGAAGCATCTCGAGCACGCCAGGCAGCTGGAC
MACS2_peak_74	169078	169470	393	169423	581	8.0226	1.27233	6.6268	TTACGTCCGGAAATGCCGATTTGAACGCACGTCCGACACCCATGACGGTGCCACCTGTTCCAACACCGGCTACAAAGGCATCCGGTCGGGCATCAAGCGTGGCCAGCTGATTGATCAGTTCACGTGCAGTGGTCTGGGCGTGCGCGGCGGA
MACS2_peak_232	749367	749479	113	749423	557	7.73366	1.2723	6.34791	GATCCTGTCAGGCGTGATCCTGCTCGACGGCCTTTCTTATGTCTGGCGCTACAATGGAACGCTCTCGCTTGAGGCCTTCCAGAGCTTCAGCGATCCCGGCGCGATCTACATTTTCATCGCACTGGGCATCAAGGCAGCGTTTCCGTTCATG
MACS2_peak_112	249177	249506	330	249394	556	7.6725	1.27114	6.28746	AAAAGAAGTTTCCGGATATGGGGATCAAGAATATCCTGATCCTCGATATTGCCCGCCAGGATCTCTGATCTCCTCAGGGGTGGCGGGCAATCCTCGTTAGCCGGGATCAGAGCCTTCTGGCTTGGGCCAGATCAACCGTCAAACCAGATGC
MACS2_peak_456	1929642	1929804	163	1929720	556	7.6725	1.27114	6.28746	CTTCTCCCTTGGCCTCAGCGCCGAGTTCTAACTCTGGTTAATTTTCGCCCAACCGGAGAAGCCCGCTGAAAATAGAGGCGCAGCAAGGTATAACTGCCTGCTGCGCCTCACATTTTTAGTGAACCCGCGCCTGTTTCAGGCTACGGAAAAG
MACS2_peak_488	2148677	2148780	104	2148759	556	7.6725	1.27114	6.28746	AAGGCAGCCACGATCGAAGCCGACACGGAATTGCTTGGCGGCGCCATCAACATCGACTCGCTCGATCTGGCGATGCTGGTTCGCGAGTTGGAAGATGTTGTGGGTCATGATCCGTTTGCTGAAGGGTTCATCGAGTTCCGCACGGTCGGCG
MACS2_peak_571	2596285	2596520	236	2596451	556	7.6725	1.27114	6.28746	CGTTGAACATATACTCACGTCTATTCATGCGGAAATTTTTGGCGGCTTGAAATTGACCCTCGCGCAGCTGAATGAAGTTAAGAAAACGCCTGACCGAGTTGCATCAAGGCCAGGCGCTTCAGAATAAATACCAAGTGGGACTTAGAGCACG
MACS2_peak_71	166546	166725	180	166665	568	7.78843	1.27051	6.39985	TACATGTCATTCCTGCGAATCCCGCGATAAGGGAGCATGCTCCAGAACATCCAGATCCTATCCAATGGTATAGCCCTCATAACCTGCGCCATGGCGATCGGCGCGTCCTGGGTGGCTTCAATTGCATCACCCAATTGCAGCTTTGACAAAC
MACS2_peak_711	2905025	2905135	111	2905094	590	8.02775	1.27003	6.63188	TGCTTATCCACACCGGATTCCTTGTCCACGAGAATGAGAGCAGGTTTGGTCACGAGTCGTCTCCTTTGGTCTACCATGAGGGCCGGTTTGGCAAGGCCCCCGAATGCCATCTCAAACGTGGATGTACCATGTTTGTTCTGGAGAACAAAGC
MACS2_peak_852	3388962	3389121	160	3389025	648	8.67979	1.26936	7.26452	TTGCAATGCGGCGAGAATGTGAAACGCCCCGCGAGGCAGGCTCGCGGGGCGTTCTTTTGGTATCAGTGTCTCCCCTTCCCTTATTCGCGCGAGAGCAGCGACATCAGGATGGTGAACATGTTGTAGAACATGATGAAGAAGTTGAGAGCGC
MACS2_peak_328	1122669	1122899	231	1122846	555	7.56467	1.26886	6.18313	TTGATCAAAGTGACGCTTCAGGATGTCTGTATAGCGCTGCGGACTCCATCCCTGTACGGAGTAGGTGATGACATCATTGACTTCCAGCGAGTAGGGCATGGAGACCAGCCGGCCGGTTTTCGTCTTCAGGGGCTGGGGCTGGTCGTCCTGG
MACS2_peak_366	1309655	1309935	281	1309880	555	7.56467	1.26886	6.18313	AGGCATCGACCATCGGGCTCCAGAATTTGTCGATGGTGGATTTGTCATGGTGCGGATGAAGCTGCCCGCTGACACAGGCCTGATAATCCTTGTCGATATGACACATGTGGACCTTGCCAGGCGATTTCAGGACAGCCTTGCCCAGTTCGCT
MACS2_peak_527	2446272	2446732	461	2446482	555	7.56467	1.26886	6.18313	GACCAGAGCCTACCTACCTGATTACCAAACCGTTTCAGGATGATACAGTCAAAGCGGCGATCAGCCAGGCTCTCTTCTTTCACGCTCAGGCAGAGCCCCAGACCTGAGGAATTATTGGAACCATTCGCTTTCTCTTTCGTTGATCCTGCAA
MACS2_peak_172	457202	457345	144	457268	592	7.98603	1.26856	6.59296	ACAAACGCCCATATCCGTCCGTTCAGGAACCAGATCGCGCAGAATGTGAGCAACAATGCGCCCAGTGCCGGGCCAATCAGCTGAGGTTGCCCGTTGGTTAGGACCGACACGAGTTCAGACATTTATGAGCGTTCCCCCCGCTGTCCCATTT
MACS2_peak_289	847721	847829	109	847788	607	8.11055	1.26745	6.71273	GCCAAAGCCTTGCGAGCGGCGGGTGTCCCTTGACCCTGGAGCGCCTGATATTCCGGCCCCGGCAAAAGGTCAAGAATTGCCAAGCGGGACGGAGTGGTGAAAAAGGTGGCATCACGGGTGACAAAACACCTTTCGGGATTTTTGGGGGGAA
MACS2_peak_306	953860	953989	130	953949	585	7.83537	1.267	6.44622	CGCAACAAAATCGGCGCGGAAATAAGCCATATGCTCCATGCGCAGGGGCGTGTGATAGGGCCGGTCGAGGTTGATCAGCGAGTTCAGCGACGAAGAATGCAGCAGCGGATGGCGTGGAACGCCCTCCATGCCGTAATTCATCAGGATGCCG
MACS2_peak_304	948984	949202	219	949078	554	7.45766	1.26658	6.07966	CTCACCCGTCAGACAATCCTCGTGGAGGATGGCCGGGTTGTTTCAGTCACGTCTGGCTACTCAACGCCGAAAGACTATGCGGTGATCAATCTGCGTGACGCATATGTTCTGCCCGGCCTGATCGACAGCCATGTGCACATTACCGGCGAGA
MACS2_peak_353	1217414	1217523	110	1217483	554	7.45766	1.26658	6.07966	TCGACATATTTTTCGTCGTCAGCGGTTTTATCATTTGCTTTGCCTCTCAGAACGAAACCTCCGCCGGTGACTTTTTTCTCAAACGGCTTTGCCGGATTGTGCCTTTATACTGGTTGCTGACGCTGGGCGTCTTCGCAGTTGCCCTGGTGGC
MACS2_peak_543	2564284	2564438	155	2564381	554	7.45766	1.26658	6.07966	AAATCCCGACGCAGTTTGAAGCGGGCATCCGCAGGTCTTCCGTTGACAGACGTCTGGTTACCAACTTCACAGGTTTCTATGGGCAAATTGAGGACTTCCAGGCGCAGACGTTGGTGCCCGGACCTTCGGGAACGTCGATCTTCACTGTGGC
MACS2_peak_30	87987	88267	281	88122	598	7.94678	1.26613	6.55424	ACGGTTTGACGCTGAAGAAACGCTGAAATTGATCGAAAAGCACAAGGCTGATGTGATCTACACCGTGCCAACCATGATGCGGCGCATCTGGTCGCTGCCTGAAGAGGTCCGCGCATCGTATGACCTCTCCAGCCTGAAGGCGCTCTGGCAC
MACS2_peak_742	3011330	3011548	219	3011353	628	8.23634	1.26493	6.83405	TGGACCAGGCATCGACGACCTTGTTGTACTTCTCGCCGCGCGTGATCAGACCGTCAGCATACTGACGCTCGTAATCGGAGACGAGATCCTTGGTCGCGTCGACCAGACGCTTCTTCGCTTCCGGGATGACCATGTCATCCTTGCCGAAGGA
MACS2_peak_766	3121110	3121329	220	3121240	596	7.86316	1.26477	6.47367	GCGAGCGAAAGCCTCGTCTTTACACGTCCGTCGACACTATTTCGGCCCCGTCAGAAACAGACCATTGCTGATCTGCTTTTGGTGGAGCCGCCGGGTACCGCCCCCGGGTCCGAGCCGCTTATTACACGCGCGTTTATCGCCATAGTCCGAA
MACS2_peak_539	2546589	2546731	143	2546656	553	7.35133	1.2643	5.97697	ATAGATCTGTCATCGCCGGAAAGCGCGTCCCTGTTGCAGGCGATTATTCTGGACTCAGGATTTCCGCCGCAGCGGCTGATGTTCGAGATTACCGAAACGGCCATCATGCAGGACTTTGAACGCGCGCTGGAATGTCTCGGGCTGTTCACCG
MACS2_peak_548	2568026	2568149	124	2568114	553	7.35133	1.2643	5.97697	GAAATCTCCAGACATTCGAGAAATGCCAAGCGGAGATGACGATGGCTGATGGTTTTATGAAGCATTCTTTCAAACAGGCTTTGCGCGCCAGCGCATGCGCCCTTTCCTCGATGACACTGATGGCTTCAGCGGCTGCGGTCTTTCCATTGAG
MACS2_peak_686	2797020	2797126	107	2797073	553	7.35133	1.2643	5.97697	GGGTGGCGGTACCAAAAACCGCTGCCTTACCACTTGGCGACACCCCAACAGTGGAAGCGCCAGATAGCCAACCTTTATTGCGCTGGCAACACCTGCTGCCAGCCTTTTGCACACGGATTTCACCAGAACGCCTGCGGCAAGCCCCCACAGC
MACS2_peak_698	2838441	2838714	274	2838521	566	7.43888	1.26286	6.06337	CGACCCTTCGCCTTTCAACTGGCTTTCCTGTTCCTGTGCCTGGGCGGACAGCGCCAGAAAACTACCGGCGGCGATGGTGGCAAGAATGGTCCTCATAGAGGCTCCTCCCTGTTCTGTTTCGACTCATGCGGCAGGCTTTTCCCGCCACACA
MACS2_peak_655	2716248	2716377	130	2716289	593	7.72255	1.26237	6.33689	AACGCCGACGAAGAAGATCCCGACACGGACCAACCCTGGAGCCCGGTGTAACCGCTCCCCTGCCCCAAACGCCCGCTTCAGGAAAATCTGCTCAATACAGAAACGCCCACGGATGAAACCGTGGGCGCCTGAATAATACTGGCCTGAGAGA
MACS2_peak_66	162548	162777	230	162741	595	7.73489	1.26214	6.34912	TTCGGGTGCGCTGAAGCAGCTTGCCAAACTCGCAAAGGCGCGCGGCATAACGCGCCCGTTCATTGTGACCGATGCTGGCATCAAGGCTTCAGGTATCCTGGCGAAGGTGGAGGACGCACTCGGTGTAGCGCCGGCGGGCGTCTTCGCGGAG
MACS2_peak_457	1957844	1958015	172	1957919	552	7.24577	1.26201	5.87503	AGGGCGCATGGTTTACAAGAACGCCAAACTCACCTTCCGTACCCGGAGCGATCACATGATCAACCTGCCCCGAGAACAGCTCTCGGGCGGGCGATACGAGCGAGAAGTGCAGCTTGTCAGCCATCAACTAATTCCTCAGGCAGCGTCCGCC
MACS2_peak_509	2301313	2301428	116	2301361	552	7.24577	1.26201	5.87503	CAAGGGTTTTATATTTCATCGGTTTTCTCCTGTTACGGACACTCTGCAGAATTCCCGGCCTTTGCCAGACCCGGCCTTAAAGGAAGCCGCCATTGGCAAACACGACCTGGCCATTGATCCACTCCCCATCCCCCGAACACAGGGCGGCAAT
MACS2_peak_559	2583973	2584320	348	2584168	552	7.24577	1.26201	5.87503	ACGATACCGACGATCACACCAACGACTATCTTATAGAGAACATCGCGAGCGACCCACTCCATAAGCAAATCGGAGCTTAGCGTTCCTGCCGCAATCATCGTGATGCCAAGGTATACGAATGGAAATGCCAATCCGTCGTTCAAACCTGCTT
MACS2_peak_730	2996769	2997049	281	2996995	552	7.24577	1.26201	5.87503	TCCTAGAATACGCGGCACAGAACTTCGCCGCCGACATTCTTGGCGCGCGCAGCATTGTCCGACATCACACCCTGAGACGTAGACAGGATGGAAATGCCGAGGCCGTTACGCACCAGCGGAATGTCCGAGACGGACGAATAGACCCGGCGGC
MACS2_peak_722	2988373	2988504	132	2988421	575	7.49609	1.26182	6.11763	CAAGGCGAGGAGCAGGTATGGGTTTCAATACGCTGCTTCATCTGTGTTTCCAGTTTCATGCGCCTTTTGAAATTCATCCCGTTACGGACTTCTTTTCAGGCGGCGAGGTGGGCGTAATGTCAGGGTTGCGGCACTCTGTCAATTCCAAAAT
MACS2_peak_82	208446	208554	109	208483	594	7.65294	1.26053	6.27037	CGAGCGGGCCCTGATTGACATGGAGCGCCTGGAGATCGTGAAGCGTGCCATCGACACGTTGCCCCACAAGCAGAAAGTGGTGCTCAGTCTTCACAGGCATCACGGATATACCTACCAGCAGATTGTTGCGGAGACGGGCTGGTCGTATGGA
MACS2_peak_716	2950594	2950712	119	2950627	593	7.62105	1.26006	6.23884	CCACCCCGCCCTGATCGGCAAACGGATTATCTTCCGGTACGCTGCCATCCAGATTGAGGCGCACGACCTTGCCAAGATTGCCGCTCATATCCTGCGCAGGCGTGAACTTCTGGCGCTCACCCGACGTGATAAAGAGATAGCCATCGGGTGA
MACS2_peak_233	749546	749693	148	749607	551	7.14085	1.25973	5.77369	TCCGTGGTCGGCGCCGTGGTCCTCTCGGCCTTTACAACCAAGCTCGCGGTCTATGGCTTCGCGCGCCTGTTTCCAGGTTTCGATGCGCTGATCTGGATCGGCGCGATCATGACTATCTTCCCGGTCTTCTTCGCCGTCATCGAGAATGATC
MACS2_peak_534	2518443	2518571	129	2518529	551	7.14085	1.25973	5.77369	GCGCCGCTTAAAGCGGAACACCGCATGAAGCTTGTCGGCATGTTCAATCAGATTGAAGAAATGCCGTACAAAGCCTTCAAAGAAGGCGTCGTCTGGGACTGGGAGACATTTTCCGAATATATCACACGCATCCGCAAGGGGCTGGCCATCA
MACS2_peak_565	2592327	2592443	117	2592392	551	7.14085	1.25973	5.77369	TCGTCTTCCTAATGGATGTCGCGTTCAGACGTCTGGTATTGTTCTGGTCCGTCAACGGCCGGGAACCGCCAGCGGCGTTGTGTTCATTACGCTGGAGGATGAGACAGGCATCGCCAACCTGGTAGTCTGGCCGCGGGTAATGGAGCGATTT
MACS2_peak_61	156806	156933	128	156863	595	7.59125	1.25888	6.20939	GGGTAGACGTCTGCCTCACCTGCTGCAACGAGGCAGAATTTCAGGGCAGAGCCAGCCCCTTTGATTTCGGCAACCGGATACTGCGACAGCCATTCATCCGTCTCGGGACTACGGTGCGACTTGGAGGCAACGGCGGTTAGTCCGGCAGCCG
MACS2_peak_47	147694	147798	105	147779	550	7.03681	1.25745	5.67335	TACCCGCCGCAAGTTCTGACCAACCAGGTATTGCTCGCCAGCCATCCAGGCTTCCAGCAGTATATTGCGGACAATCCGGGTGCGTTTCCGACTGGTACGGTCGCCGCCTTGTTCATTGGCCGGTCTTTCGGTCTTGGCGGCTATCCGGGGA
MACS2_peak_460	1961816	1961928	113	1961901	550	7.03681	1.25745	5.67335	GAGACTTCAGCTTCGACGCCGAAATTCTCGATCTGGGACTTCAGGATGCCCGAAATTTCTGCAGGTGAAATGTCCATCGAGCTTCTTATGCTCCCTTCATCACGGTGTTCATGCGTTCAAGTTTCTTGGCGACGCTGGCGTCCACGAGCTT
MACS2_peak_632	2686928	2687048	121	2687024	550	7.03681	1.25745	5.67335	GCAGTTTTGCGATGAAAACCATTCGGTCAGTCAAGCTGCGACCCGCCTCGTCTTCCGTCACCCCTATCGCGTCAAAGACTGCAATGGATTTAGCGTGACCCTTGATGGAATCAATATCCAGCTGGGTTTGCCCAGCACGTTCTGGCTTCAT
MACS2_peak_786	3188183	3188361	179	3188224	550	7.03681	1.25745	5.67335	ATCCTGGATCATGGGGTTGCCAATGCTGCCCGCCCTCTTCGCACCGGCGCAGCCCAATCCGCCGGTATGTCCGCAGAAGAATTTCGGAGCGCGCTGTGTAACGAAATGATGGGGATGATGGATTGTGAGAACCGCCTCTACTTTGATGTTC
MACS2_peak_389	1484417	1484554	138	1484512	549	6.93351	1.25517	5.57364	CTTCCGGGACGGACCCGGAAACTTATAAGGAGACCAATCGATGCGAGCTCAACTGTGGGACTATAATTTCACCAAAATCGACCTGGAGGATCTCGATGTCACCGTACAACTCGCCCATCCCAGATCCCTGGCGACCGTAACGCTTGAGTTC
MACS2_peak_502	2264664	2264779	116	2264714	549	6.93351	1.25517	5.57364	GCGTCGCCGAACTATTGAGAACACTGTTAAACGTCGACAGGACAGCACCAACCATGACAGCAGCAAAGAACCCGACAAGCCAATCAGGCAGCACAGCCTTTACCAGCATGGGATAAGCCTGCAGATATTGATCCTTGGAGAGATCATCCTT
MACS2_peak_243	792577	792677	101	792651	560	7.04485	1.25499	5.68129	CCGGAAACACCTTATTGTGCGTGTGTCTTGGGTGTTCTCCGAACATGCAGACAACTTCGTCCGTACAATGCTGAAGATTGCGCGCCAGCGCGACGAGATTTCGGTTGTCCGCGACCAGATCGGATACCCGACTTACTGCCCTGATCTTGCG
MACS2_peak_305	953293	953700	408	953493	569	7.11976	1.25447	5.75521	GCGCATCGTCCCTGAGAGCGAGTTACGCGTCGTATCGTTGCCCGCGAAGACAATGAGCAGCCAAGAGCCATCAAGGAATTCCGGCGACAGCGGCTTGCCATCAACCTGCACATTGGCAATGGCCGAGAGAAGATCCGGCTGCGGATTTTTG
MACS2_peak_842	3344970	3345168	199	3345109	675	8.24412	1.25429	6.84174	CGGATAGACTCTCAACTTTAGCGATTTTCGATAAAGTTCAAGAGGGTATGCCGGAGAAGGCTTTGCGGCGGCGTTAACCGCGCGCCGAAATCCTCAAGAGCTGGCCCCAATAAAACGGGCGGCTAGAGCAGGGCGTTGAACAGCCAGATGA
MACS2_peak_383	1454765	1454894	130	1454825	548	6.83111	1.25289	5.47498	AAGATCGACCGCACTTTTGTCAGCGACATCGAAACACGCGCCGACAGCCAGGCCATCACGAAATCCATGGTCAGCCTTGCCCGGTCGCTGGGAATGCAGTGTACGGCAGAAGGTGTGGAGACCAGCCTGCAAGCCGAATATCTCAGCAAGC
MACS2_peak_458	1958277	1958393	117	1958320	548	6.83111	1.25289	5.47498	GGATGGCGATGATGTCCTGAAGCTCTTTGTACTTCTGCAGGATCTGCTGAACGCCGCGAGCCACTTCGTAGTGCTCTTCGCCGACAACCATAGGGTCGAGAATACGCGAGGTGGAGTCAAGCGGGTCCACAGCAGGGTAGATGCCCTTCTC
MACS2_peak_466	2005462	2005584	123	2005513	548	6.83111	1.25289	5.47498	CGCCCGTCATTCCCGTTTCCAAACCGCCCGACTCTTTGCTAAAGAGCGCCCATGAAATCTGCTGTTATCGTCTTTCCAGGCTCCAACTGTGATCGTGACGCGCATGACGCGTTGAAGAAGCTGACCGGCAATGCGCCCGCGATGGTCTGGC
MACS2_peak_542	2562551	2562774	224	2562691	548	6.83111	1.25289	5.47498	ATTTGTCGAAATTTTCCGCCCGGAAAGCTCTAATGCTTCCGGGAGGATAAAATCATGCATGCAAAGCACCGAACATTTGTTACCGCGTCCGCACTAACCATCGCCATTGCTGCCTTTGCGCCGCTCGTCCAGGCGCAGGAAGAAACGCCTG
MACS2_peak_561	2586383	2586576	194	2586455	548	6.83111	1.25289	5.47498	GCCAGGCAGATGCCATCAGACTCGCTGCGAAGATTAACGAAATGCCTATCCAGACAGCCTTGTTGCCCAGCCGCATGAGGCCGAAAATCAACAACGGGACAATAAAATAAAACTGCTCCTCGACCCCTAGGGACCAAGTCATCAGCAAGGG
MACS2_peak_589	2629004	2629204	201	2629077	548	6.83111	1.25289	5.47498	TCCAGAGGCACTCCCTGATCTTGTGCGGAAACTCCCTGTAAATCGGCACGGAACGGGGAAAACCACACAACACCCTGTTGTTATTCGTCATAACAGAATCGTTGTGCACCACTTTAGCGGTGAAAGGCTGACCGGCGATGGACTAGAGGAC
MACS2_peak_592	2638248	2638385	138	2638330	548	6.83111	1.25289	5.47498	CTAATATGAAGACCCACCTTCTCTGCTCTGCCGGCCTGCTTGCCATAACGGCTATGGGCCATTCCCTGCCGGCGATAGCTCAGGAAAATGATACGTCTGCAGATGAGGTAAGCCGGACATTGGAGACGGTCACCGTCACGGCCCAGTTCCG
MACS2_peak_80	205023	205129	107	205093	575	7.10948	1.2527	5.74509	GATCCAGGGCGGTGTCTTCTACAAGAAGATTGACGATTACATCGTCGATGTCGTGTTTGATGATCCCGGTACGTTCAATGGCATCGACTATAACGAAGCGGTTATCCCGCTGAACGGAGAGTCGGCTGAAGTTCGCGGTATCGAGCTTTCC
MACS2_peak_442	1818360	1818477	118	1818408	547	6.7293	1.2506	5.3769	GAAACTGCCCAAGGCATTGCGGGCATATCATTCGACGAGCTGAAGCCGATTCCGAAAATTGTGGTCAGTTTGGCTGGGCCGTTTGCCAACTTCGTGCTTGCGACACTGATCTTCGCGTTGGCTTATGGTGTATTTGGATCACCGAAGTTTG
MACS2_peak_545	2565499	2565720	222	2565559	547	6.7293	1.2506	5.3769	ATTTCGGAAATGCTCAAGAATGCCGGCTATCGGACAGGCATGGTAGGCAAATGGCACCTTGGGCATCAGGAGGAATACTGGCCAACCAATCAGGGCTTCGACTGGTTTTACGGTGTTCCCTATTCAAACGATATGGCCCCGTTTGATCTTT
MACS2_peak_671	2744734	2744894	161	2744860	547	6.7293	1.2506	5.3769	CGGAGAGCAGATGATCGTCCGCTCGCTGAAGCTTCCTGCATCCGGCGCGCGGATTGTCACCGATACGCTCCACTTCTTCGGCTCAATGCCGATGTATGGAGAATTGGCCAAAGCTGGCTGCGATGTCGCCTGGGTGAAACACCGCGACGGC
MACS2_peak_802	3228079	3228376	298	3228305	631	7.5603	1.24961	6.18115	AATGCGCGGGGCCCATGTTGTGTTTCGTTTCGCTCCTGATACGATATATAGGTGTTCAGAAGAGCGGTGCTTACCAGCCGTTACAACATCTAGTGGGTCTGGGCTCTGTGCGCAGCCCAACCTTACGCGGGAGACCTGCAAACCATGTCAT
MACS2_peak_776	3160401	3160578	178	3160544	565	6.86772	1.24939	5.51108	GGTCGTCCAACCCGTCCAATGTGTAGAGGCTGGCATTGCCTGGGAAGCCGTGCTCTTTCATGACGCCCCAATCATCGTTGATCAGGTTGCCGACATTGCGGATCACAACGAAGGCTTCGGTGCGGTCAGCCGCGCGCAGGCCTGGAAGTTC
MACS2_peak_883	3553261	3553384	124	3553347	709	8.31336	1.24858	6.91029	ATCTGATCACAGCCAGCCAACACAACACTGGCGGCAAGCAAGAGAGATGCAATCTGCAGGCGGAGCAAACTCATTTTGTGTCCTTCTGGCCGGGATGGGCAACATAATCTGGATCAGCATAGGCTACGCCCTCGATCGCAAGCAGGCGATC
MACS2_peak_216	664486	664710	225	664538	553	6.70404	1.24842	5.35439	GCCATTGATAATGTCGCGCATCTCTTCCCGCGTAACCCAACGCGCACTCTCGAGTTCGTTTGGATCGATGGTGATTTCATCGGAATCAGCAGGCAGAATAAAGCCCATCATGAGAGAAGAAGGATAGGGCCATGGTTGACAGGCGACATAC
MACS2_peak_280	829201	829384	184	829261	546	6.62817	1.24832	5.27959	GCCACCAACCAGGCCATCCAGTTCCCGCTGGTAGAGCTGGCGACACAGGCTGAAATGCTCCGCCTTCTGATCTTCAAGACCGCTTGGGAAATGGACCAGATGTCCAAGCCGGAAGTGGCGATCAAGCTCTCCGACAAGGTGTCGATGTGTA
MACS2_peak_540	2547686	2547818	133	2547761	546	6.62817	1.24832	5.27959	CCTGATCGCGCAGAGTGGAAACAATGGACAGATAGGTTGTGCGGCTGATGCGCGGATCATTCTTCAGGAGACGGAGGAATGTTTTGGCCTCCTCGCTCTCGCTGCGGAAATCTTCATTCTCGCTATCGAGCAGTTTCCAGTGCCGGACGGT
MACS2_peak_631	2686369	2686527	159	2686454	546	6.62817	1.24832	5.27959	CCAAAGACAACAGTACACTGTCGATACGTTCTCTTGCCAACTTTGCATCGCGACTATTCGCGTCAGCAAGCAATTCGTTCAACAACGAGGCCACTTCGACATTATACGCCGCCGTCGTGGGGTCATTACCCTGGTGCTCTCGAAGCTCTTC
MACS2_peak_636	2689810	2689920	111	2689846	546	6.62817	1.24832	5.27959	ATCCTGCCAGAAGTCATCAGTTTGCGCTTCCAAGATCAATGTCATGACAGCGGCAACCATTGGCACGTTACCCAATGCCTCAAGCTTGGCGGCAATCGCCATCACCTTCTCTTTGCATCGCGCGAAGCTGGCTTTTCCGCACAACAAGGCG
MACS2_peak_718	2965790	2965923	134	2965842	546	6.62817	1.24832	5.27959	AAACAACGCGCGTTCCGGCCGCCCCTGTTGCCTCAAACAAAAGCGCCGGCAGGTCTCCCCGCCGGCGCATCAGAATGTCTCGTCCTTACAAGGCCTATTTCTTCATCCGGCCTTTGACCTGCGCGCGATACTTGTCGCCATAAGGCGGGCG
MACS2_peak_100	237471	237646	176	237577	584	7.00619	1.24802	5.64548	CCGGTGCCGTTGAGGCCGACGACGATGCCGTAGCCGACAAGATCGTTCTCGCGGACCCCCTGAACATCCACCACATCCCGTATGCGTGCCTGGGCATCGGCGGGAAGGGAGAAGACCAGCGGGGCAAGAGCGAGGGCGGCAATCAGCCAGG
MACS2_peak_13	38951	39140	190	39071	670	7.85099	1.24727	6.46164	AAGCACCCGCCGAGGGCGGTGACGCTTAACATCCTGGCTGCATCATAGCTGCTATGTGAAACGCCCTCCCTTCCGGAGGGCGTTTTCGCATGGGCAAGGCTTCCCTATGTGAGCTTCAGCGCTATTGTGCGCCGCGAAAGTGAGAGGCCGA
MACS2_peak_105	244733	244979	247	244775	612	7.2215	1.24638	5.85331	TGCGCCTTACCCGCTCGACTTTTCAGAGTTCGAAGCCATCGCAAGCTATTCGGACATCCTGAACTACCGCACCCAGCTGATGGCGGACGGTGTTTCGGCGACAGACGACCCTCGGTTGGCGAAGGCATACATTGCGCTCGACATGGCGTCT
MACS2_peak_316	1018910	1019140	231	1018926	557	6.65669	1.24622	5.30776	TTCGCCAACCCCTATGTGGCTGCGAAGCGGGGCTATATCGACGACATCATCATGCCCCACAACACCCGCAAGCGGATCGCCAACTCCCTCCGTACGCTGAAGAACAAATCTCTCAGCAATCCGTGGAAAAAGCACGATAATATTCCGCTTT
MACS2_peak_403	1555267	1555444	178	1555358	545	6.52791	1.24604	5.18322	GAAACACCGGCGTGCTCATGGAGCCAAGTGTGGTGCAGAGCCTGTCAATTTCGGCGTTCACACTCCAGTCATGATGCATCAGATTGGAGAGCCATAGCGTCAGGCAATCGACAACGATGACTTCATTATCCTTGGCTTCGCCCAGCGCGGC
MACS2_peak_499	2246350	2246571	222	2246439	545	6.52791	1.24604	5.18322	CACGTCGAGGTTCTCGACTACGATTTTCTTCACACGTTCAAAAACGTCAGACATGAATACCTCTCTCGATATGTCTGATGACTGGTCCTTATTCGAACCATTGTGTTGCGCCTAGCACACACTACGGATGAGCGCCAAGCCCTAGTCTGAT
MACS2_peak_554	2577684	2577949	266	2577750	545	6.52791	1.24604	5.18322	GGCTTCTGCCAGTGGGAGTCAACTTCGATCCGGAAATTGTCCGAGAACGACTTCTCGTAGTTTGCGGTATAGATCGGGAACTCCGTGAAGTTCTGCGCAAATACTGTCGAGTTTGGGAAGGAGTCATGGAAATCGATGGTCGAGAAGCTCG
MACS2_peak_2	593	776	184	711	607	7.1321	1.2455	5.76739	GAGCGGATGGAGGCGATTAACTTCACGCTCGCTCATGATGACGGCCAGAATGTGGAAAGCCTGATTGGCGCCGATGTCATTCTTCTGGGGGTCAGCCGCACATCGAAAACACCAACCTGCGTCTATCTGGCCAATCGCAAGGTGAGGGCAG
MACS2_peak_777	3161064	3161255	192	3161121	552	6.55583	1.24495	5.21073	AGACGTCATCGGGTTTACGTCTTCCGCGTCCGTGTACGCGTAGCCAAGACCCCAATCGATGCCGTTGTCATAAGACTTCGACAGGCCGAGCGAGAGCACGCGGGAGAAGCCTTTTTCTTCCGTGTTGGTCAGCATGAAGTCGTTGGTGTTG
MACS2_peak_46	146639	146807	169	146735	547	6.49565	1.2447	5.15387	GCTTGCGCCTGGACCAGTTTAAACGGGAGGAAGCGAATGAAGTATTTCAAGGAAGTGCTCCTTTGCGCCTCAGCGATTGCGCTGAGCGGCGTACTGGGAGCACATGCACAACAAGAAGATGGTGAGCGTAAGCTCAGCACCGTGACAGTCA
MACS2_peak_58	155211	155328	118	155268	544	6.42836	1.24376	5.0876	GATAGCTGCCCGGCGTCAGTGCGCAACAGGTGACGCCGCGCTAAGCGGGTGGCTCAGCTGTTTCCAGCCGCTGCAGTTACTGCGTTTGCTGCATGGTGCAGGGCTTTTAGCATGAGGTCTTCGTCCAGTGCTTCAGCCATAACGCGGATCA
MACS2_peak_584	2622655	2622919	265	2622881	544	6.42836	1.24376	5.0876	GGAGGGAATCCCGTCGTATTCACAAACAGCTCTGGCGTATCGCCACCAACAGGGTCAGATCTGTTATGGCACTTCCTGTACGTACAGATGATACGAAGGGAATTGCCGGCGCCATACCCTAAGGGCAGGCCGCGCCTCACATGGGCTGGAA
MACS2_peak_587	2626503	2626752	250	2626686	544	6.42836	1.24376	5.0876	GGCCTTGCCCCCGCCAAACCAGGTCGCTGACGTCAGAAGAAGAGCGCGCTGCCAATTCACGGAAAGTACCGGTCTCTCTGCCGCACCTACTCAGCAGGCAGAGCAGATATTTCCGCGCTGACAATCGGCTGACCGCTTAATGTTTCCGGAA
MACS2_peak_4	4014	4173	160	4081	605	6.97225	1.24227	5.61194	CCTTCCGGCACGTTTTGCAGCTGGAACAGGCCAGCATAGTCCAGTTCGGAAATGAACAGGACTGTGTCACCGGCAGAGGCTTTGGCCGAAAGCTTGAGAGAAACCTCAAACAGGCCGTTTCCATCAGCGTGAGGGGAGGCGCCGACATCAA
MACS2_peak_725	2991851	2991979	129	2991885	580	6.70023	1.24165	5.35065	GCCGTGCTCTTTCGCCTTCTTGGCAGCGTCTTCAGCAGCCATCTGAGCGGCGTAAGGCGTCGACTTGCGCGAGCCTTTGAAGTTCATCACGCCCGACGACGACCAGGAAATGGTGTTGCCCTGTGCGTCGGTGATGGTGACCATCGTGTTG
MACS2_peak_344	1196293	1196415	123	1196345	577	6.66722	1.24156	5.31817	TCTTTTTTTGTGTGTCACTTCGAGACGGAATCCGGAAGGCGGTCTTGCTATGAGATTCCCGTGCCATGACACATTCCTGTGGCACGGCGCAGCCAGTAGAGGCCAGCCAAGTATTTCGGAATTCTGAAGATTTCCGGCCCCCGCCTTCCGC
MACS2_peak_303	945687	945990	304	945895	543	6.32965	1.24148	4.99266	CCAGGCGAGACCACGACCATTGTGCATGGCGACTATCGCCTCGACAATATGGTCCTGCATCCCACCGAGTCCAAAGTCATTGCGGTGCTGGACTGGGAACTCTCGACACTGGGTGATCCGATTGCGGACTTTTCCTACCACCTGATGAACT
MACS2_peak_327	1103156	1103277	122	1103191	543	6.32965	1.24148	4.99266	CACCTGCATTGCTGGGGGCGGAAAATCCGTATCCGCTGCATCCGATCAACCTGCGCCGGACCACTCTGATCGTCCGTGATCTGGAAAAGTCCCTGCTTCTCTATCGCGACGCGCTTGGCTTCGATGTGGTCTATGATCAGGAGCTGACCTC
MACS2_peak_437	1811982	1812116	135	1812066	543	6.32965	1.24148	4.99266	CGCCAGGCAGCCTGAGGCTGCGGTCTTTTGGGGCTTGTTGTTTGCGCCGGATTGGGTATATGGCGCGCATTCTAAAACCATGTCGCGGGTGCATCCGGTGCGACGGGATTTCCCGTAGTTCCCCCTGCGACGGCCAACCGGATGGAGAAAA
MACS2_peak_566	2592838	2592944	107	2592912	543	6.32965	1.24148	4.99266	TTCTTTGAATCCCCCAGGAACTCAATCGCAACAAGAGGGTGCAGTTATGTCACGACGTTCGATCCAATCGGGCAAAGGAAAAGCCGGAGAGCTGCATCAGACATCATCAGGTCCACGCGATGCTCTAACGACCAATCATGGAGTTCGGATA
MACS2_peak_823	3272209	3272588	380	3272382	543	6.32965	1.24148	4.99266	ATTTGAAGTTGTCGGCGTGCTGAAGAACTACATGCCGGAAGATCTGGAATCCTGCGGTCATGCGACCCAGATGTTCTGGCGCAATCCGCTGGAACAGGAAACGATCAAGGCCAAGCCAAGCCTGGGCGATACCTCCCTGCCCGAACGGGTC
MACS2_peak_441	1816644	1816764	121	1816705	542	6.23184	1.23919	4.89874	TATGATTGAGGGCGTCGACCATTTCGCCTGGATGGCATGTGGTATTGCAATATCGATAGTGGCTCAGGCGGGCGATTTGTTTGAAAGCGGACTCAAAAGGCGGTTCAAAGTGAAGGACTCAGGCCGGATTCTGCCTGGTCATGGCGGGCTT
MACS2_peak_497	2244737	2244914	178	2244819	542	6.23184	1.23919	4.89874	ATAAACGATATGTCACAAAGCTTGCCATGAGTCGCTGAGCTGTCAGGCGTTACTTGGACTTCGCATCCGGCCGATATGAAAGAACCGCCAGCCTGTGGGCCAGCGGTTCGTTCGTGTAACAGATGGCCAAGTGGCAGGATCAATCGACCTT
MACS2_peak_557	2581162	2581277	116	2581221	542	6.23184	1.23919	4.89874	CCCCAGTCGGCGAGCTCATTCGTATTTCCTGCAAGCATTCTTTTGGAATCCGGTATTGATCCGCTCAAGGATATTTCCGAGGTCCGTATTGGTGACAGCCACACGAGTGGACTTATGGCCCTCGACAATGGATTGGTGGACGCCGCCGCTG
MACS2_peak_562	2588026	2588201	176	2588078	542	6.23184	1.23919	4.89874	TGCATGAGACGTCCCCTCACGGACTTGTTGTTGCTATTGCCAACAAGGCCGCACAAGCGGCCGGTATTCACGCCGGTTTGCGTTTTACTGACGCACGCGCCACCCTGCCCGATTTGGCCAGCGAAGAAATTGACCGGGAAAATGATGCAAG
MACS2_peak_818	3264188	3264362	175	3264239	542	6.23184	1.23919	4.89874	GGTCGCAGTGCTCGCTTCAGCTGTACTCTATGCCCTCAACATCGTTCTCCTCCGCCTTCGGACAAGAGAAGAAGACAGCCTCACGCTGGTCACCTTCATGAACATTTTCCCGGCGCTTTTTCTGCTGCCTTTCATGTTGGTGTTTACAGAC
MACS2_peak_152	363906	364035	130	363988	609	6.86997	1.23899	5.51331	TAGTCGTGCTTTGCGGCCATCTCCTTGTATTCCATGAAGGCGGAGAATTCTGAATCCGGCATGCCGATGGTTTCCAGCAGCAGGGCATAGGCCGCCACATGGATCGTCTCCATATTGGAGAAGGAGGCGAGCATCATGGACACTTCCACCG
MACS2_peak_688	2806454	2806576	123	2806494	543	6.22917	1.23887	4.89855	TGCAGATCGCCGAGATGAAGCCGTAGGTTTTCCAGCCCTCAATGTTGAAGACGCCGACCGGGATTTCCTCCGTAGGCACCAGCAGGAAACGGAACAGCAGGATCTGGATCGTCAGGCCGCCGAACCAGCCGAAGAAATAGCGCAGCGACAT
MACS2_peak_219	677848	677988	141	677916	588	6.65272	1.23863	5.30382	TCATCAATACCCAGCAGCGCCCGGAAGCCAAGGCGATGATCCGTTCGCTGTTCCTCTCCACCCAGGCCCTGTCGAAAGGTGCAAACCGTCCTTCAGGCTTCGAGAAGGCAGAGCTGAAGAAAGTCGGCATTATCGGCGCAGGCCTGATGGG
MACS2_peak_903	3671210	3671314	105	3671284	595	6.72021	1.23863	5.37035	CGTATTGAACTTGAAAAGCGTGCCCTCATCCGACTGGCTGGTGCGTTCGGTGCCATTCGGGCTGCCGGCCGCGAAATCAGACCGCAGACTGGATTCAAGCGAACTTACGCCGACCGGAAGGAAGCTCGGATCAAACAGCGGGAAATCGACA
MACS2_peak_89	216905	217220	316	216946	566	6.40367	1.23769	5.06562	GCAATATCGCCCGATAATTTATTCGCGATCACGCCTGTCGCTGTTTGACCCTGGGGCGTTGTGTCAACCGGCGCATATTGCGCAACGGCCGAACTGCAGGAGAGCATAAAGGCTAGCGGCAATGCATGCGCGAGCTTTCGGGAATATTCAG
MACS2_peak_73	168480	168703	224	168637	541	6.13461	1.23691	4.80541	TGATCTGACGGAGGAGTTTTATCTTCAGACCATTCAGCGGGTCTTCCAGGAGCACCATATCCCGCGGGGCATCTACAGCTACAGGGGCGCGCGGCTGGTGAAGCCGGAGGCAATTCGCGATGTAGCCCTGATGACCGTTGAGGGGGAAAAA
MACS2_peak_184	486988	487087	100	487031	541	6.13461	1.23691	4.80541	GCTCCACGAAGCGCTGTAGCCAGATACCGCCGGCTTCTTCGTTCCAGTGTTCGACCGAGCCACCCGCATAGGTGACTTCATAGGGGCTCATCGTGGCGTCGCCCACGACGATGACTTTGTAGTCGGACGGATATTTGTTGAGCACGTCCCA
MACS2_peak_436	1805264	1805375	112	1805323	541	6.13461	1.23691	4.80541	GTTTCCAAAGAAGCGCCTGCGGATGCCGCGATCGTTTCTCACCAGCTGATGCTGCGTACCGGTATGATCCGGCAGAATGGCGCAGGCATCTACTCCTGGCTGCCTCTGGGTTATCGCGTACTCAAACGAATTGAGCAGATTGTACGCGAGG
MACS2_peak_684	2795705	2795823	119	2795762	541	6.13461	1.23691	4.80541	TGCCCTGCGCAACGTTGATGGCACGCTGAACATCCTGGACATAGCTGCCTGGCAGCGCGACCCACTCACCGGTGGCACGGTCGAAACGAGCGGCTTTGCCGTTCGGCGTCAGATAGACGTAGGACACGCGGCCGTAGAGGAACATGTCAAC
MACS2_peak_86	213741	213891	151	213802	555	6.26407	1.23681	4.93045	TTTGACGGCGAAGTTTTGCCTTTTGATGTCCGTGAGACGTCCTACAAGCTGCGCCAGGATGACGGCACCCTGCTGGACGTGCCGGTGTCTGTGCGGTCGACCGTACACGGGCCCGTGTTTGAAAAGGCAGATGGCAAGACCATCGCGCTGC
MACS2_peak_871	3482508	3482730	223	3482654	634	6.99503	1.2364	5.63444	TTTGATATCCCCCCTAAAATGAAGGGATTTTCGAGTTCTGGCGCGTTAAACTCTGTCCATGTTCCCGCCAATTTATTTGTCAGGCGGCTCGTGCTATAGGCCCGCACATGACTGTGACCCTGAACCTCAGCCGCCCGAATAGTGCTTTGCC
MACS2_peak_381	1445815	1445914	100	1445841	541	6.10744	1.2362	4.78119	GGCAAACTCGTCGTCCAGGTCAGCCCCGAGCCGGTTTAAGCCTCCGGTTCAGCTTGCATTCATTTCCCGCATTACCAAACTGTCATCAGCAGGTTGGTGGGAGGTGACACATGCTGAGACGAGTGACGGGGACCGCGCGGATATGGATTGC
MACS2_peak_352	1217002	1217171	170	1217094	540	6.03821	1.23463	4.7131	GGGAAAACTTCGACAGTGCCGTTTCCAGAGTTGCCGAAAGGCAGCACTCAAAGGGAGCCTCTGTGACGCACATTCTTCTTTCCGCGTCGCAGAAAGAGGAAGGCCGCTATGGCTGCGATTGGCATCCTGGGATCGCTACGCAACAGCAAGT
MACS2_peak_498	2245574	2245702	129	2245619	540	6.03821	1.23463	4.7131	ATCACCGCTTCAGCCCCACCGGCCACCATCACATCAGCATCGCCGTAAGAGATGAGACGCGCAGAATCGCCGATCGCATGCGCGCCAGTCGCACAGGCCGTAACAACAGAGTGGTTGGGGCCCTTGAGGCCATGCCGGATCGAAATCTGTC
MACS2_peak_546	2567218	2567459	242	2567369	540	6.03821	1.23463	4.7131	TGTCACACTTTATGTTGCCCTCTGCGTGACCTTTCTGAGCACGCTGGAGGACTTCAACCAGCTGTTCCTGCTAGCAATTGAAATGCCGGTCTGGTCTATCGGGATTGCCATTGCCGGAATGGGGCTGGCGCGGTTGATGCTGGCCTATTAT
MACS2_peak_124	266263	266378	116	266284	607	6.60214	1.23316	5.25642	CAAGCACCTTGCGCTCGACCTCCCGTATACGGTCGATACAGACGGGATGAACCAGAAGGCTGTCCTTTTCGCCGACGAAGTTCATTTCTCCGGCGATCATTTCAAAGGCGCTGTTGCCATAGACCCAGCGATGCGATGCGTCTTTCGCGAA
MACS2_peak_905	3672799	3673023	225	3672993	597	6.50419	1.23302	5.16229	CCAAAACTGATGCAGCCTCGGGAGACTGACCCTGCAGAAGACATTTTCCAGCACGAGTTTACCCGATCCCAGACTCGCGGAGGCTGCACGTCTGTTGCGAATGCGGGCGTATGCCGAAGCGCACGCGCTGTGTCTGGATGTGTTGAAGGAC
MACS2_peak_99	236325	236735	411	236596	615	6.64165	1.23235	5.29289	GTTAGGTCCGGCTTTTTGCTATTCAGCGCCAGCTTCTAGCGGATCACAAGGTCCGCATGAATGGCGCCTGCCGCTTTCATCGAGCGGATGATGTCGGCCATTTCCTGCGGTGACACGCCAAGGGCATTCAGGCCCGCAATCAGCTGAGAGA
MACS2_peak_326	1089896	1090010	115	1089971	539	5.94252	1.23235	4.62149	GGCGACTTCCAGAAGGAGATTGGTGGAACCTATCACGCAACGGAGCTGTTCAACTTCTTTGGGGGTACGGACGATCTGCTGGACCCCAAGACAACATCTGCGGTCGTGACGGTAGGCTGGACACGGATTGCCGATTGGCTGCCCTGGATGA
MACS2_peak_410	1616541	1616729	189	1616680	539	5.94252	1.23235	4.62149	CCAATTGTCCGACCACGCATCGTCGAAAATATCCAGAATCTGAGTGATTTCCTGTCCGTAATTTTGACTGTCCATATTGCGTATGCGCAGATTGGGATCGCGGTTGAAACCTTCGATCAGTCTGCTGGCAATCGGTGGGGGCTCAAAGGTG
MACS2_peak_643	2699941	2700053	113	2700011	539	5.94252	1.23235	4.62149	CAGAAGGACATGGATGTGCCCATTAGCGAGGGTAAAGTGCATCATTGGAAACAGGGAGAGCTGCTTCATCCCGAGTTCCTGTCGCAGGCAATTCTGGATGAACAACGGCAGCTACAAGGTCACGCGGACTTTTCAGCGCAATACCTCCAGA
MACS2_peak_845	3362872	3362981	110	3362927	621	6.69146	1.23223	5.34199	CGCGAAGAGCTTGGCCCAGACTATGATGTCGATAAACACTTCACGCCCACCTACAATCCGTGGGAACAGCGCCTCTGTCTCGTTCCGGACTCGGACCTTTTCAATTCCCTGAAATCGGGCAAGGCCAGCATCGAGACCGATCATATCGAGC
MACS2_peak_827	3313440	3313613	174	3313464	574	6.24496	1.23185	4.91169	AAATACGGCCTGCAAACGATGTGTGAAGGCGGCGGCGTTGCCAACGTCACCATCATCGAAGCGCTCTGATCCGATAACGGATGAAGTTCAAGAAACGCCGGGCGGCAAGGTCCGGCGTTTTTTGTTGCCCCTACTCCGTATCCAGTTCCGG
MACS2_peak_101	238678	238890	213	238865	642	6.82058	1.2308	5.46697	CAACAAGTGTAACGTGCTGAGCCTGCGTGGAGGCGAGCACGGAGTCCTGGTAGACGCGCTTCTGTCCGACAACAGAGGAAAGCTGCGCGGCAAGATCACTGGCGGAAAAGGCGCCCTGGATTCCGTTTGCGTTGAGGGATTTCACCTGAGT
MACS2_peak_296	894634	894770	137	894688	553	5.99294	1.23031	4.6711	GTGGCTGACCTCTTCGCCTTCCGCATCATTGTGACGGATGTCGCCGATTGCTATCAGGCGCTGGGTGTTCTGCATACGCACTGGGCTTGTATTCCTGAGCGCTTCCGGGATTTTATATCCGTGCCCAAACCAAACGGTTATGCCAGCCTTC
MACS2_peak_283	832084	832313	230	832273	538	5.84768	1.23006	4.53065	TGAAAGAGCTGAATGCCGAGCCCGCCGGTCCGATCGGAACATTGCGGGATTCCTGGCCGGGCATCCCTGAAGAAACTCTCGAGCTTTCCGAAGACGATCTGATCGAAGAAGAAGACGGTCTCGAAGAAGAAGTCGAAGCAGTTGAGGCCGA
MACS2_peak_647	2704392	2704498	107	2704429	538	5.84768	1.23006	4.53065	CGACCTCCAACGTGAAGCGCTCAGCCTCTCCGACGACATCTCTCACCGCTGAAATCGGCTTTTGATCGGCCAATTGGCCGGAGATGTCGTCGACAAAACTGGACCGGCTCTGCCGGTGACCGTTGGACTTCTTGTTGGGCGCATATAGGAA
MACS2_peak_679	2777677	2777776	100	2777714	538	5.84768	1.23006	4.53065	AGGGCTCTTCCATGGTCAGCCAGCGGCGATAGGCCTCCAGACGCCATTCGAGCAACCATTCGGGCTCGTTCTTCTTGGCGGAGATGAAGCGGACGGTATCCTCTGAGAGCCCCTTGGGGGCCATATCCATCTCGATGTCGGTGATGAAACC
MACS2_peak_29	86264	86374	111	86350	616	6.48025	1.22835	5.1387	AAGCTTAAGGTTGCTGGCGACATGTCGGTTGCCATGCAGCTTCAATCGCTGATGAAGAAGCTGGCTGGCTGAGCCATCTGAATCAGATCGCTTGACGCATTGGGCCGCTCCGGGGAGACCTGCGGGCGGCTCAATTTTTGGCCCTGGGAGG
MACS2_peak_262	812523	812655	133	812593	537	5.75369	1.22778	4.44081	GAAGGCATCGTCCGCCATAAGGAGTGTTCGGAGCGTATTGATTTCCTTGATGCGAGAAAGTGCCGGCGGCCAGGAATGCACGCTCCAGAGAAGGTCATGTTGGAGAACCACAACGGCATCTATGTTAGTGCTTGAAAAGAGAGCGGTCAGG
MACS2_peak_610	2658189	2658386	198	2658313	537	5.75369	1.22778	4.44081	ACAGATGGCGATTCTTCGAGGCGCGGTGTCGAAGGCACCGTTCTCCTGACAGGGAACCGTTCAGAACCCGCCTGGATCATGGACTGGCGGCGCATCTCGGACTCAGAGGCAGAGGAGTGCCCAAGTGACAGCTGAATGCCAGAACAGATGC
MACS2_peak_623	2674895	2675067	173	2674924	537	5.75369	1.22778	4.44081	TAATCCCCATCGACCGCATTCGGATCCTCAATCCCCGTGTTCGCAACAGGCGCAACTTTGCCGAGATGGTCGAGAGCATTGCCAAGGTAGGGTTAAAGCGCCCCATCACCGTCGCAGTCCGCAAGAATACCGATCCTGCCGAATACGATCT
MACS2_peak_93	224782	224902	121	224852	621	6.42285	1.22595	5.08455	AGTCAGCCAATCAGATCGACCGGGAGCGGAAGATCCTGGAGGCCTATCTCGATTTCCGCGGTGCAATGAAGCAGTCCGAAGTGCTCGCACTGGAAGTGCTCAAGGCGGCTGAGGCGGAACTCGACGCGGCCAAGGCACGCGTTGGGGAAGC
MACS2_peak_252	805303	805436	134	805351	536	5.66031	1.2255	4.35149	CTGGGTACCGAGCACTTTTACACAAGCCTCAATGAAATCTCTGTGCGGGAAGCCCATCCGCGTGGTGCCCTACTATCTCGGGGATCTGTCCGGATTCCGGGCTGCTACAGGAAGTCATCGAGGAGTTCGCTGTGTGGCATTTGCCGATGGC
MACS2_peak_367	1310159	1310357	199	1310233	536	5.66031	1.2255	4.35149	GCATTGGCAGGGGCAGATGTTCCGCAGGTCTCTGAGATCGGCGTTAACGCTGCCACATTTTGGCCCCCAGCCTGACGCAACTTTAACGGATCGAATGGGCGTCTCACGCGTCCCTTTCACAAGGCGCCGGTCATGTTCCGGCGTCATGTGT
MACS2_peak_125	266773	266957	185	266931	556	5.7994	1.22456	4.48575	TCGCATCAATCCGCGCATCGGGTGGAGTATCGAGGATGCCGAGCGTATGCAGGAAGTCGACACGCTCCCGCTCCACTTCCTGGGCTGCAAGGGGAAGGGCAGGTGAAGAGCGGGTCATGGCGGCGGCAACTTTACTGTTCGAAATCTGGAA
MACS2_peak_211	646488	646604	117	646552	644	6.50616	1.22327	5.16424	GCGCTCAACGGATTTGAGCACCTTCAGTTCAGCCTGAAGCGCGGCATGCCCTTCGGCGGTCATCGGAATGCGTTCCATCGAAAATTCCCTTACTCACAGCGGCAAAAAGCGTTGTCGCAAAAACCAAGGGCGTCAAGTGGTGGCCGATCAG
MACS2_peak_508	2295573	2295718	146	2295585	535	5.56778	1.22322	4.26315	CTCGCCCCCGCCCTGTGTCTCGATCCAGGCATTGACTGCAGCAAGTAGCGACGACGACACACGGGTCTCCGGCGGATTACGCGGCCAGTGCAAAACACGGCCTCCTATATCCACCTTATCGGCACCTGCAGTATCAGGCAAGTTTTTCGCA
MACS2_peak_392	1510986	1511090	105	1511040	534	5.476	1.22094	4.17569	AGTGATGAGGACCAGGCGCAATCAGACCCTGATATTCCGCCCAACCCGGCATTGCTGTCTCGTTCATTCCCGCTCCAGCGCGCTTAGCCGCAGGGAGTTGGCGATCACGGAGACAGAAGACAGGGCCATAGCGGCAGCCGCAAGCATCGGA
MACS2_peak_808	3251333	3251447	115	3251389	534	5.476	1.22094	4.17569	GCATGATCATTTGCGTCTGCAATCGTATCAATTGCCGGTCGGTCCGCGAGGCCGTTGATGCCGGCGCGCGCAGCCCCAAGGCTGTACAGGCCCATCACGGCTGCAGGATCAATTGCGGCAAGTGCTCGACAACCATTGGCGAGATGATTGC
MACS2_peak_76	183058	183301	244	183221	683	6.72767	1.22083	5.3769	GACCATCACGAAAGTGAAGGCGAAAGCGGCCCGCGCAGCTGTGAAAGCGGCGGACGAAGACGAAGACGACAACGAGGAAGAGGAAGACGCCGTCATCCGGGATGACGACGAAGACGACGCTGTCGAAGCTGATGACGAAGTCGAAGAAGAT
MACS2_peak_179	482145	482272	128	482179	548	5.57354	1.22037	4.26882	CGATGAACTCGAAGTCTTCGATGCGGCTGACATAGCCCCGGTCGATATTGATGACGCCGTCTCTGTCCAGAAAGAGGGCGGGGCGATGTTTGTTCATGGGCTCTATGTGGCAGCTTCGCGGGAGGATGCAATCCTCTCCAGAGGCGCGAAA
MACS2_peak_372	1357115	1357312	198	1357267	538	5.4745	1.21997	4.17569	AGTGGGCCTTTCCATGGGCATCACGGGTTCACTGAGCGATATAGGCAAGCTCACCATCATCCTGCTGATGTTTGCAGGCCGGGTGGGCATCCTCACCTTCGGCATTGCGCTGGCCTCCAAGGATGAGGAAACCGAGGTGCGGCGGCAGGAA
MACS2_peak_719	2966049	2966233	185	2966205	551	5.54989	1.21906	4.24821	CGTCCCCGAAATAGTAAAGCCCCAGCGGACGGTCATGCGCGTTGATATAGGCCACCGCGTCCTTGGCATCATTATAGGATTTGATCGGCAGGATCGGCCCGAAGATTTCGTCCTGCATCACCTTCATGTCGTCGGTCGGATCAATGATCAG
MACS2_peak_221	696649	696781	133	696726	623	6.14411	1.21894	4.81479	CCGATCTATTCGGAAAAGGGCATCTATGAGAAAGACCCGTTCGTAACACTTGACCAGGAAGGTGTGGGCGAACTCGTTAAGATTGCGGCCGAGCGCGGGCGCAAAACCCGCCCCGACATCAAGCTCGGAATCTGTGGTGAACACGGGGGAG
MACS2_peak_597	2647138	2647259	122	2647192	533	5.385	1.21865	4.08909	CGCCCGCTCGCGTCTTCGAAAAGGCAAGTGCGAATTCTCGGCGCGATTGTTTAAATGACGGCCTGTTTCCTGGCGTCCCTCGTTTCCAATCACCTTCATCGCTGCGCGGTAGGATGGGCACTTGTCAGTCACCACGACTTCTGGATTTCCA
MACS2_peak_731	2997133	2997349	217	2997207	533	5.385	1.21865	4.08909	GATTTCGAGGGTCTTGTGACCGCTCTTTTCGATCTCGGCGTAGCCACGGATATATCCCTCGTCCGTAAGGACATCGAGAACACGCGCGCGCAGTTTGGATGCCGGCGACGTCGTTTTCGACATGCCCCGCATCTGCGCATTGCGAATCCGG
MACS2_peak_656	2716834	2717066	233	2716868	536	5.40011	1.21838	4.10393	CAACGCGCTCAGCGCTATGATGCATCTGGTGGAACACGCGCCACAAAGGCGTGATTGCGTGCATTGTCCGGTGCCAGACATAGATTCCAAATTGCAGCGCTCCAAATCCCAGAATAATCTGTATCCAGAGTGGAAAGGCCGATGCGTCGAA
MACS2_peak_386	1477764	1477908	145	1477822	532	5.29473	1.21637	4.00301	GTAAACGGGCGCGAAGGTGTACGATCCGTAAAATCCGACCGCGTGGCAGAATGGCGGGAAGATCATTATACAGACCTTATATGTCCCTACCGGATTGTGTTATTTTAGGTGAGAAGAGATTGCTCATGAAGTGTGCGACGATTTTATCGGC
MACS2_peak_533	2503863	2504031	169	2503944	532	5.29473	1.21637	4.00301	TCATGCGGATGCACCTCGCGTGCTTCTGGCAAATTCAAACCTCGTTCCCAGATGGGCAAACTGGGACCATTTCAACGAGCTCGACCGCAAGGGGCTCATGATGTACGGCCAGATGACCGCGGGTAGCTGGATATACATTGGCGCTCAGGGC
MACS2_peak_68	164425	164524	100	164432	538	5.32738	1.21592	4.03508	GCCTTCAGTCGGCGATCAACGCTTACCATGACGACAGTGGGCTGCCTCGTGCCCAGATCAGCCGGTTGCTTGCGATGAGCGTTGGCTAACGGACCTTATTCGGCATTCAGCTCAGTAAGGCCAAGTGCCGCTTCAACATCCGCCCAGTTCA
MACS2_peak_64	160846	160949	104	160921	531	5.2053	1.21409	3.91796	ATCACACATGCGAGCGACGACACCCATATTGTGCGTGATTAGAACAATGCCGGTGTCTGTTTCCCGCTTGAGTTCATCCATGAGCTCAAGAACCTGCGCCTGTACGGTCACATCCAGCGCAGTGGTCGGCTCGTCCGCGATCAACACTTTT
MACS2_peak_69	164781	164949	169	164869	531	5.2053	1.21409	3.91796	AACAAGGCCATTGGGGCCATCAATGGTGTCGATCAGCGCGGGAGTGGGCGCGTCTTCTCTATAAGCAACCGTCCAAAGTCCACGGTTCTCTTCGCCTACGAACATCAGACCGTTTGCTTCATCAAACACGCACCCTTCAAGCTGGGTTTCA
MACS2_peak_325	1089475	1089583	109	1089560	531	5.2053	1.21409	3.91796	CGGAAAATCCAGTGTTCGACAGTCGATGATGAACCGGTGGTTTTCTGGTGGCATGGCAAGGCGCTTTCCCGCCGCCAGGGCGAGAAAGACATTCACATGTTCGACGTGGAGGGGATGAATATCCGGGCCTGCTCGTCAATCACGAATCAGG
MACS2_peak_397	1537444	1537582	139	1537496	531	5.2053	1.21409	3.91796	GTATGTCCGATTCCCGCTCTCGCTCCGAAACGTCGAAGACCTCCTGCACGAGCGAGGCATAGATGTTTGCCACGAAAGCGTCGGTCTTTGGGTAGATCGCTTTTGAACATACTTCGCAGATAAGATCCGTAAGCGGAGGTCCCAGGCAATG
MACS2_peak_544	2564805	2564907	103	2564818	531	5.2053	1.21409	3.91796	GGCGCGCAGTATCGCAGCGACACGATGTCGGGCCTGGCGAATGATCCCAATACGGTGATTGATGCCTACACCCTTCTGGACATGCAGGTGGGCGTGAACTTCTGGGATGATCGCGCGACATTCACCGTGTTCGGACGTAACCTGACGGACG
MACS2_peak_644	2700141	2700242	102	2700150	531	5.2053	1.21409	3.91796	AATACCTCCAGATCCCCGTTCAATCCGGTGGCGGAGCAATTGACGTCTCAAAGTTCAAGCGGTTCGCTAAGCTACCACAAGCGATAGACTTCTGGTTCCTCAGCGTCGACGCCTCCTCTGGTGTCGAAAGTGGCTCTTACTCTGTCATTCA
MACS2_peak_660	2723622	2723769	148	2723670	531	5.2053	1.21409	3.91796	ATCCACTGCCCCGTCGAGCGTCACCGCCGCCATACCGGCCTTGCCGTCCGTTCCCGGAACAGGCACGCCATAGACGTTGGCCGTGGCGATACCGTCAATCTTCGACAAGGCCTCGCCCACTTCATTGGTCGAGACATTCTCGCCCTTCCAG
MACS2_peak_185	487694	487793	100	487719	552	5.32012	1.21263	4.02794	TTCCATGAGCTTTTCAAAGCCGCCCATGGCTTCGATTTCGGCCATCTCTTCCTTGGTGAGGAATTTCTCGCTCATCTTCTTGAGCCATTCCTCGGGCAGGTCCTGCACGTTGACGGCATCGCCCAGCGTGTCGAGCCCCTTGAAGACATGG
MACS2_peak_7	12554	12778	225	12600	624	5.88679	1.21255	4.5692	CAACGCGATCCCCAGCGTTTCCTCCAACTTCCGGATGGTCTGGCTGACAGCAGACCGTGTAACGCCCAGCCGATCAGCAGCAGCGCGAAAATTGCGCTCCTCGGCAACCAGAGCAAAGACCGAAAGAGCATTGAGATCTGGAATCATTGAT
MACS2_peak_213	658030	658173	144	658164	625	5.86499	1.21183	4.54768	CCTGGCTGGTGGCCACGGCATGAAGTTCTTCGGCGTTCTGGCAGATCTCGCAGATCAGGAAAACCGCCGAATGATTGTGGCTTGTATGCCCGCACGCCACATAGGCGTTGAGGCTTTCGATCTTGTGGACGAGGCCGGTCTCCTGAAGGAA
MACS2_peak_422	1647010	1647145	136	1647024	530	5.11661	1.21181	3.83361	CAAACTCCACCCCGATGCGTGGAAGGGTTTTGGACAGCTTGAATTCAAACTCATCTCCGAAGCCTGCGCCAACAAGAATGTCGATTGGAGATGCAAACCCGAGTGGATCAGACTCCGTCCAGGGAATAATGTTTCCGCCGCCATCAAATCT
MACS2_peak_536	2521244	2521381	138	2521294	530	5.11661	1.21181	3.83361	GAAATGGCCATGCGGCGCTATGTGCAGACACTGGAGAATGTGACGCTGCGTTCGGGATTTCTCGTCCGCAAGCTGATTACCCGAAAGGGCGAAGATGGTATCTTTGATGTCTCTGGCGTTGAGGGCGAAGAGAATGGCGCGCCGATTACGT
MACS2_peak_882	3526873	3526980	108	3526897	728	6.64242	1.21124	5.29365	CACCTATGCCGGAAGACGCCCCAGTGATGAGGCAAAGCCGCCTATTCATGCCCATTTTCACACTCACTTCAGGAATTGTGTCAGAAATGCAACAAAAGTTTGCCTAAATAGAGTGCTGCCGTCGCCCGATTCTTGATCGCGCGGCCCTGCG
MACS2_peak_9	28850	28995	146	28926	614	5.74017	1.21088	4.43001	TACGCTGGCGGAGCGTTTCAAGCTGACCCAGCAGGTCGGCAAGCTCAAGGCGCTGCACAATATGCCGCCTGCGGACAAATCCCGCGAGGCTGCTCAGATCGAGCGCCTCCGGCATCTCGCCAAGGAGTCCGGGCTGGACCCGGCCTTTGCC
MACS2_peak_402	1549661	1549854	194	1549712	529	5.02881	1.20953	3.75011	ACTTACATCTGTACCTTCTGTGGCCTGAGCGAGCCGAATGTAGACCTCATGCCCGAGACGTCCGAAGCTTTCGATATCGGACTGGAGTGGCGTTCAGGGGATGGGCGCGCAGAAGCAGGTGTTACCTATTTCGATCAGAACACTGACAACC
MACS2_peak_409	1613553	1613674	122	1613614	529	5.02881	1.20953	3.75011	CTTGTGGGCGGCACCTTGGGCCATAATGCGCAGAAGGAAAAGCCAGAATGTTGGCCGCCTCCAGTTCACGAAAATCAGGAAGCGGGTCCATGTCGCTTCGCGCGTGATAGTACGGTCCAGATCGAAAATGGCTGTTGCGGTCATGGGGATC
MACS2_peak_435	1803031	1803157	127	1803119	529	5.02881	1.20953	3.75011	CATGCTCATGAAGACCATATTGGGGCTGTTGGGCTTTTGTATCCGATGCTCAAGACGAAGGCGCCGATTTACGCAACGCCTTTTACATGTGAACTTGTTCGGTCCAAGATGGACGAGCGCGGCGTGGACCAAAAATGGCTGAAAACGATCT
MACS2_peak_547	2567583	2567754	172	2567600	529	5.02881	1.20953	3.75011	CCTCTCATTTGCCTATTCCCTGCTGGCAATGGCGAGCGCCTATATCCTGACTGCGCCCCTCATGGTTCTGACGATGAGCCGGTTCCAGAAGGCGTTTGATGGCGAAGGCCGGGCGACAGCCACTTCTGTGCTCAGCGTATCAATGGAAGCG
MACS2_peak_579	2602851	2602969	119	2602919	529	5.02881	1.20953	3.75011	ACTTTCCCGAGGACCCCGAGCTTGAGCCCGAAACCATTGAGCGCGACATGGATTATGCCAGTCAGAGCGTCGATCAGTTGACGGTAGACTTTTTCATTGCCGAACATTCCGAATGGATGAACGAAGGCCCGGAAGACGCGGCCGTTCACCA
MACS2_peak_700	2842542	2842735	194	2842588	529	5.02881	1.20953	3.75011	ATCTCGTTGAAAAACCGTGGAGTTTCAGCCATTGGCGTATCCTTACGCCGTATTTTCTAGCACTCAACGCCCTTCTCTTGGGCGTTTGTTTGCAGCCAAAGCTGCCCAATATTCATGCAAACGCTGCATTGACTGCACAAAGCACCGGCTT
MACS2_peak_798	3222534	3222638	105	3222622	529	5.02881	1.20953	3.75011	CTACCGGGATGATTCAAGCCAGTTCGAAGTCCGCAGCCCGCTGGATCAGGAAGCCTACACCCTGGTTGATCTCGGCTTGCGCTGGAAACCGGACGACAGCCGCTGGGGCTTCACCTTCACCGGCAAGAACCTGACGGACGAGCGCTATAAG
MACS2_peak_803	3234273	3234503	231	3234405	604	5.59882	1.20929	4.29368	ACTGATCACCAGCTCTGCCCTTCAGGGCGCATTGCTGGTGATGCTCGTCCTCGTGCTGTTCCTTCGCCCTGTCGTGGCCATGTGGGTGACCGTCGGCATCGTGACCGCATTTGCGGGCGCCGTGATGCTGATGCCCTTCTTCGGGGTGTCC
MACS2_peak_155	369281	369454	174	369301	553	5.20183	1.20918	3.91727	ATACTTCAGGACCGGCCGGAACTGGTATTGCTCTCCATTGACGGGTTTGCCGAGCAGCGTGTTCCATTGCCGCGCGTGGCCGAAAGTATTGGCCTTGCGCCCGATGGGCGCTCATTGGCAGTATCTCACCCTGGACTGGTATCGCTGGTGG
MACS2_peak_351	1216154	1216261	108	1216228	528	4.94168	1.20724	3.66745	ACAACTTCAAGCCTATCGGCACAAAGTTGGGCTTTCACAACTCTTTCTGGGACGTGCGCGTGCACCTTGGCCTGATAGGGTTGTTGTTGTTTATCTGGTTCATCATGTGGACAAGTATCCGCATGGTTCATCTATGGTTCGTCGACGGCTC
MACS2_peak_416	1630038	1630171	134	1630101	528	4.94168	1.20724	3.66745	GAATGGATCAGCCTCTATAATCAGCGCGCCGCAAAAATACAGGAGTGGCAGAGCCTTGAGACACAGCTTTTCACACAAGCCAAGCGAATGGGCATTGCTATTGAGGCGTCCTTCGAGTCGGACCGGCCTGAAGCTCAGGCTATGAAGGCAC
MACS2_peak_524	2422566	2422672	107	2422649	528	4.94168	1.20724	3.66745	GATCACGCACCACCGCCCAGCAGCAATCCACCGGCTGAAGAAATGCCTCCCAATAGGCCAGCGTCTCGCTCGCAAACGTCTCGCGGAAATAGACCTTCAGTGGCTCCTGCTCATCCCCCGGCGGTATCTTCGCATAGGGCAGCAGATCAAC
MACS2_peak_778	3161340	3161539	200	3161379	528	4.94169	1.20724	3.66746	GCGCCAGTCGTTGCCGTACCATGCGTCATCTGCACCAAAGTCGATGACCGTACCCAGAGCAAACTTCCAGTCAGACGGAATTTCGAAGTCGGGGTCGAGGGCGTTGACGGGGCCACGACCATTTGCATTTGCAACGGCATCAATCGATTCA
MACS2_peak_734	3000392	3000546	155	3000527	617	5.54066	1.20535	4.23914	AGCCGTCCGGTTGATGCCGAGGCGCAGGCCAATCGGATTGACTTTCTGACCCATTATGCGGCCTCCGCAGTCTGGCTGGTGTCACGCAGGACAATGGTGAGTTGCGAGAACGGCTTCACGATGCGGGCAGCGCGGCCACGCGCACGGGCGC
MACS2_peak_407	1591316	1591436	121	1591404	527	4.85529	1.20496	3.58538	CGTACAATGAAAATCCGTGCACAAATCGGTATGGTCCTGAACCTCGACAAATGTATTGGTTGCCATACCTGCTCAGTGACCTGCAAGAATGTCTGGACCAGCCGGGAGGGCGTTGAATACGCGTGGTTCAACAATGTCGAAACCAAGCCGG
MACS2_peak_465	2003824	2003961	138	2003888	527	4.85529	1.20496	3.58538	TCGCCCATGATCGAGGAAATGCGCCCGCGCCCGCCAAACAACAGCAGGGCAACGACCACCACGATCAGCAATTGAATCCAGCTTGGCGCCATGAACGCGACTCCTCAGGTTTGGGTGAATATAGAGCCCGACTGCTGCTGGAACAATGGGA
MACS2_peak_528	2450333	2450433	101	2450363	527	4.85529	1.20496	3.58538	GCGCAGCGCCCCATACTTCAGAGAGTTCGTGGTCAATTCACCAATCACCACCGCAATGACCCGCATCTGCGCTTCATCCACAAGGCAATCGGGCAGCCCCGACACATCGATTGTTTCTTCACTGACACCTGCTGCATCAACGAGGTCGGAA
MACS2_peak_606	2653447	2653549	103	2653512	527	4.85529	1.20496	3.58538	GAACCAGGTGATGCTGGCGCCGCAAACCGCAGCTTGTTCGAGACGATCGATGCGTAGGAACTGTTTTCACCCGTGATCGTCAGAGCATCGCCATTTGGATCACTGTCGTTGGAAAGCACGTTCCGATCGACAGTTGTTGACCGTGCCTGAG
MACS2_peak_622	2672544	2672666	123	2672590	527	4.85529	1.20496	3.58538	AATCGCATCAATGAATTCGAGCTGCCAGAAAGCAGGGTTCGCCAGCATATCGAAGAATGAACTTTGTGCGCCACAAGGATTGTTGCTTGAGGCTACTGCCTTCAACAGGAAGCATAAGTTTATCAGAATCGCTTCCCTCCGAAGGTTGAGC
MACS2_peak_120	257502	257623	122	257587	526	4.76974	1.20268	3.50429	GGAAGGGTATGTGACCCTGTCGAACGTCTCCATCGTGACTGAAATGGCTGACATGCGGGAAGCCAACCGGTCGTATGAGGCCAATCTCAATTCCTTCCAGCAGGCGCGGTCGATGTACCGCTCCCTGCTGGATATTCTGCGCCGCTGAGGA
MACS2_peak_139	279223	279379	157	279344	526	4.76974	1.20268	3.50429	CCGCACAGGTAAGGAGAGAAATAAATCGCGTTCCCAGCACTTCGAATGATGCCGCTTTCCTAGGCGATCAATGTAAGCGACCGCGCCAGCCAGCACGAGGAGATCTTCAGCACGAGCAGGAATGCTGCGCATTAAAAAAGTTCCAAGGGCT
MACS2_peak_600	2649902	2650137	236	2650055	526	4.76974	1.20268	3.50429	CTAAGCGGCTCAGATTGTCATAAGTATGGGTTATATCTGCAACGACTCCGGGAGCATCAATCTGCAGAAGACGTGACTGCAGATCATAGCCATAGGATACGTTTTGTCCGTCCCGCATCCGGAAACTGGAGACTAGTGGGGTAGCATTTCC
MACS2_peak_605	2653151	2653294	144	2653246	526	4.76974	1.20268	3.50429	AGTATGCAGCTTCCGACGTATACGTAATAGTCTGATCGGAATTTAGTAGGGCAGATCCGTTGGCAGGCCCGCTCAGGATTGCCACAGCGACAATGGTCCCATCGCTATCAGAGTCGTTCGCCTTGACGTTGATCTGCACCGGAATTTGCGT
MACS2_peak_826	3307868	3308111	244	3308034	602	5.32012	1.20255	4.02794	CCGAAATCCAAAGGTCGTGGCTAAGTCGTTCGAGTGCTACCGGTAGCAACCATTGCAAAAACATCTGTTGCCCGACGAGGGTGCGAACACCTTCGTCACTGAGCTCCGCCAACTCTGTCCTGGCAAAAACGCTGCAGCGCCTTACGAGCGC
MACS2_peak_815	3259630	3259806	177	3259635	658	5.72071	1.2024	4.4109	AATGTCCCGGTTCCAGACCTGAAGCCTCTCAGCCCTGACCCACCACGGAACCGTGGCTCCTCCCGCCTCTCGCCCAAAACGGGCAGAGGCGGTTTTTTTTTTGGGGCTCACCCCAAATTCACGGATCGGAAATCCTTCGCCCGAAGTACGT
MACS2_peak_183	484452	484555	104	484507	540	4.83851	1.20171	3.57169	CCTTGAAATACTGGTCGAGACTGGCCTTGCGGCCAATCGGCTGGAGATTGAGCTGACGGAAACCGCAATCTTTGCGGACAAGGAGCGCTCGCTTCATATGCTCCGCCAGATCAAAGGCATGGGCGTGACGATTGCGCTGGATGATTTTGGA
MACS2_peak_284	832663	832813	151	832796	525	4.68513	1.2004	3.42419	CATATGCGATCCCGATGAAACCGCTGAGCTTCTCGGTGTACGCCACATTACGGTAGACGCTGTCGAAACCTGGCAGATGCAGGCAACCCTGATGATCGAAGTGCCTGGCCTTCGGGTCCATGATGCCCAGCTGCTGGTGGGCGCGGGCATT
MACS2_peak_355	1248959	1249096	138	1248977	525	4.68513	1.2004	3.42419	GAGATAGGACTTTTCAACATCCTCACCAGGGAAGCTGGTGATAGCCGCCCAGAGGAAAATGCCGTTCACGACGAACATGAAGCCGAAGAAACCGAGGAACCAGAGCAGAGCATGCCAGCCCTTCATCTTGCCTTTGCCGGAGTTTTCGAGA
MACS2_peak_551	2570231	2570377	147	2570307	525	4.68513	1.2004	3.42419	CGGAATTCCTGTTCCTGAACGCGGCGACAGAAATCGAGATTGAGGACAGCAATACCATTTCCGCCTTCGTCGGAAATCCGGACCTCAAGCCAGCATATGCCTGGAACTTTGATCTTGGGGCTGAGTATTATCTGAACAACATTGGATTGGT
MACS2_peak_800	3227217	3227326	110	3227306	565	4.89622	1.1983	3.62558	TGGTTAATCCGTCAACCCTGGTCGCGTATTGGGGGAATTCCCGCCAGCCACGCCGAACCAGGCTGCTTTACGCCTTCAGCTTGTAGCCCCGGCGGAACAGCAGCCATATCCAGATCATCGACGCCAGCGCGAGAACACCCGTGTAAATAGC
MACS2_peak_380	1442133	1442296	164	1442144	524	4.60111	1.19811	3.34474	GTCTTCAGCCGCGTATTCCGTCGCCTTGTCCAGCGCCACCTGCGCAAAGCTTTTCTGCGCCTTCCCGGTCCCTGCCACATCCTTGAAGGTAATCGGCTTGTGGCCAAGATAGCGCTCGGACAGATCGTCCATCCCATGGCCGTGAATGCCG
MACS2_peak_429	1740881	1741028	148	1740950	524	4.60111	1.19811	3.34474	AGCTCCGGAACAGGTACTTTTGGGTTCGCGAACCCGCGGCAAAGGTTTTGCGCCTGGCCTGTAACCTTTTGCTTTGAAACGCGAAGGAACCTTCAAGGACGCTGGTCTGGTGAAGGGCTCGTGACTGCAATCATGCTGTTTGTGCAAGAAG
MACS2_peak_646	2703531	2703632	102	2703621	524	4.60111	1.19811	3.34474	ATAGTGTTAGTCCTTGTGCAACTTGAGGTCACAGACACCATGTCTGCGCCGTCACAAGGACAATCGCCCCGTCAGGAAGAATCCGGTAAGCTGGATCCAATCTTTTTTCTGAGCGTCCCGGATGGAGGCGGGTTGCAGATGAAAAAGTAGG
MACS2_peak_721	2969382	2969554	173	2969463	627	5.31283	1.19782	4.02077	AAATGTTCCGGGCTGATCGCTTTTGCTGCATCTTCTGGCGCGATGGTTTTGCCAGCACCTTTTGCAGCTGTCAGCGCAAGGATGGCCTCGCGAACGGCGTTTTTCGGTTCTTCGCTCACCAGTCAATCGCCGCATAGACAAGCTGCTGAAG
MACS2_peak_122	259284	259499	216	259328	578	4.90405	1.19601	3.63327	GAGACCAAGCCCGAAGACGCGGCGCCCAAGGCGCCCAAGATCGGCGACTCGATCTATGCGGACGAAATCCATCTCGAAGTGGCGCCTGATCTCGTCAATATGGTGCTGGTCGGGGAGAACGGGTTTGAGAGCCGGATCGACAAGATCCGCC
MACS2_peak_277	826545	826703	159	826605	523	4.51792	1.19583	3.26609	TCAGTCCTGCCATCACGGCGAGCGGACCCTTTCCGCCAATGGTCCAGCCGGACGGCGTGTGAGTGAGTGCTGCCATGATATCGCTCCGGAATGCCCTAAGGGGGCTAGTTAGCGGAATTCATCGCGTCCGCGAACCAGTTTCCTCACCCCC
MACS2_peak_574	2597943	2598164	222	2598015	523	4.51792	1.19583	3.26609	TACGCCGCCCGACGCGGCGGAGATTACAACCGTTTCTCCCGGTTGCGGCGCACATTGCACGACAATGCCAGCATAGGCCGTTAACCCCAGCATTCCGAGAATGCCGAGGGCGGAAGAAATTGGCGCCATGTTCGGATCAATCTTGCGCGGT
MACS2_peak_779	3162672	3162840	169	3162692	565	4.79411	1.19545	3.52826	CTTTCAGGATCGGCAGGCCGACATTGAAACCGTAGCGCTTGTCTTCGAAATCCTGCGAAGAGACTTCGTTACCTTCGACGGAATCGCCGCGGAGGTCGTTGCTGGTGTAGTCATAGAACAGACCGCCATGGATCTCGTTCGTACCCGACTT
MACS2_peak_15	45998	46153	156	46145	611	5.09782	1.19514	3.81787	AGCGAACCTGAAGAGGCAATGGCACTTTAAGCCGCCTCGACGGCCCGTAATTTTCCTGCCAAACAGCCGCGCATGAAACAGACTCTCCTCCTATTGCCGGGCGATGGCATCGGCCCCGAAGTTGTCGCACAGGCCCGGCGTATCGCCGAAG
MACS2_peak_537	2529215	2529392	178	2529248	522	4.43542	1.19355	3.18812	CCCGGACTGGATGCGCAAGCATCGTATCTCGCCCTATGATGGCTCGGCGGGTTTCCTCAACAAATGGGAACATGCCTTTGCGGCTTGGACGGAAGAAGAGGGCTACGCCTTCGACTATGTGACTGATTATGATCTGGATACGGATGCTGAT
MACS2_peak_590	2629332	2629435	104	2629396	522	4.43542	1.19355	3.18812	CCGCCATCACTCCCTGCGCATCAGGATCATCTTCTCCTGTGTCATGTCTCGCATAGTGTAAGGAATGCCACCAGTACCGTATCCGGATTGTTTCCGGCCCGCGAAGGGCATCCAGTCGGTCCGGAAGGCGGTTGGCTCGTTGATCATGACG
MACS2_peak_492	2178922	2179021	100	2178969	521	4.35389	1.19127	3.1111	CCCAGTCGCCAAACCGGTTTCCCTGAAAATCCTCTTCGGTCAGCTTGTAGTTCTGAATCTGCGTGCCCATCGCGCCGTCGAGCACGAGGATACGTTGATTGGCGAGCGCTTCGAGCGCCTTGAAACGGTCTTGGCTGTTCATGGCTCAGGC
MACS2_peak_796	3221262	3221369	108	3221351	521	4.35389	1.19127	3.1111	GGGCACCGTCTGATCACGGATCTGTTCCCGCCGTTCACCTACCCGGTTCTGGACGATGTCTATGACAACCGCGCCGGCCTCAATGTGGTGGAGCAGGTCGTGGAAGTCTATGGCGGATCGCTCGTTGCCGAGTACGAAGTCAACGACACCA
MACS2_peak_165	427070	427240	171	427086	608	4.89619	1.19038	3.62555	ACGCGGCTCGAGAAGCATCGATGGACCTTGTTGAGGTCTCTGCCGGTCAGGAAACCCCGGTCGTCAAGATTCTCGATTACGGCAAGTTGCGCTTTGAAGAGCGCAAGAAGAAGGCTGCTGCCCGTAAGAAGCAGAAGTCTTCGGAGCTGAA
MACS2_peak_171	455725	455852	128	455772	616	4.89382	1.18894	3.62321	TCTTCCAGATAGTTGCGGCGTCCATCCTGTCTGGCAACCCTTTCCGGGCAGGCCAGAATCCTGCTTGCCGCAGATTGAAAAGCTCTGCATCCTGACAGTGGCTTGAGGCGGCAATAAGACCGCCTGGGCCCATCAAGGAGACATCCATGAA
MACS2_peak_286	837934	838097	164	837968	554	4.46721	1.1882	3.21927	CTTGTCTTTGACGTCCAGAACGGCCTGATCAATGTCGGCATCGATCTCGAATTCGAGAACCAGTTGGGCCGCGCCCTCGGTGCCATAGGAATTGAAGGTTTTCAGCCCTTCAAGGGACTGGATTTCCTGCTCGATCGGGCGGACCAGAAGG
MACS2_peak_553	2573499	2573695	197	2573659	519	4.19306	1.1867	2.95944	CGATTATTACATGCGCGGCAAAACGGATGAATACATCCATACCGTCCGCATGGGAGAAGGCTATGTGATGCTCGCTGAAACGCGCGGCTTGCAACGTGAAGCCAACACGCAGATTGAAAGTCTGAACACTCAGCGCGCAGAAGTGGTCTCA
MACS2_peak_694	2821023	2821235	213	2821070	573	4.52846	1.18647	3.27643	GCCGTCAGCGTCCAGCGTGACAACGGCGCCAATGCGGCGTTCGTCCAGCAGTCTGGCCGCTTCGCGGAGCGTATCATCCGCCCGCAGCGTGATGACCTCGCGGCCTTTGTCGTTGAGAATCTGTTCAATGATCATGTAGTCCTCCCATCAG
MACS2_peak_661	2723932	2724140	209	2724058	558	4.39646	1.1854	3.15282	CGCACAGGCTGCTCCGTCTCGATGTCGAATTTCACAAAGCCGACATGCGCAAACTGGCTTTTCAGCCAGCCCGGAATACGCCCGATAGCGCCGGGCTTGCCGTCAAAATTGATGAAGCTGACATTGCCTTCCGTCGAGCCGTAAAACTCTG
MACS2_peak_48	148024	148149	126	148031	518	4.11372	1.18442	2.88489	TCCTACTCAACGACTGAAGGCTATCGCCTGACAAACGACACCTACATCACGGGCCTGACATCAGCGCTGCGCGGTTTTGGTGTGTGTACAGATCCCAATACGGGGTTTGACCCGGCAACAGGCACTGTGCCCTACGCGCCCGGCTATGCCG
MACS2_peak_329	1125417	1125548	132	1125512	518	4.11372	1.18442	2.88489	GGCTAGATTTCACCTCGATCAGCGCCTACCGGTCGCTGGAAGACAATCTGGTAACGCGCATCGGCTCGCCATATAGTCAGCAGACAGACCAGTCCCAGATCAGCCAGGAGTTCACGCTCGGCAGCTCTGGCGATGTCCTCGACTGGCTGAT
MACS2_peak_754	3055797	3055943	147	3055857	518	4.11372	1.18442	2.88489	ATGGCGCATCCGAAGATTCTTGAAACCAGCCAGACCGCAGGACCCGGCATGACAGACCGGATGGCTTCGACATCCGCTTCCGTGATCGCGGCAGCTGCCTCTTCTCTGACGGCATTTTCGAACTCGGTGAAAATCACCAGCGTTTTATCCT
MACS2_peak_36	97599	97714	116	97684	570	4.43319	1.18428	3.18812	GGGCCCTTAGATCTGTGCGCAATGTTTCCCGGAAAAGAGGCTTTCTGGTTGGAAATCGGCTTCGGCGGCGCTGAACATATGATCGCTCAGGCGGCGCAGAATCCAGATGTCGGCATCATTGGCTGCGAGCCCTTTCTGGAAGGGATCGCCA
MACS2_peak_520	2390486	2390610	125	2390502	529	4.12723	1.18272	2.89812	CGAGGACGAAGAAGCTCCGCTGTTTGAGAAAGCCGGCTTCCTTTCCCGCACCGATCAGCAGTTTCACTGGCGAAATGACGGGTACGGATCATTTGACGATTTCCTCGCCAGTCTCTCCTCGGAGAAACGCAAGAACCTGCGCAAGGAGCGC
MACS2_peak_356	1252590	1252738	149	1252644	517	4.03525	1.18214	2.811	TATTCGAGGAAGCCGAACTCGTTATAGGCACGCCACATCAGGCCTTCAGTGATGCCCGCCACATACATCGCCACGATGTAGAAGAGGATGCCAAGCGTCGCGAGCCAGAAGTGCCATTCCACAAGGGCCTTGGAGTAGAGCGCCTTGCGTT
MACS2_peak_394	1516596	1516714	119	1516659	517	4.03525	1.18214	2.811	TGATCCATTCCGTGCATGTCGCAGGGCGTCCCGCTGCTTTCGGCCAATTTCATGGCCGTTTCATGCATCTTACCCATGCAGGCATCGTGCAGCCCGTCCGATACATCGAGCGCGCAGATCGCTTCGATCCGGTAGGACCTGGACTTTGTGT
MACS2_peak_634	2688981	2689144	164	2689129	517	4.03525	1.18214	2.811	ATCATAGCGAGGTCCATCTACTTCGCGCCCGATCAGTTCGCTTGCGGACGAAGGTTCCGAAGCCTGAACGTTGTCGATGACATCACCGACTTAGGCTTATGCCGCCGCCCGCCTTCCAACCTCGGTCAGGAGATGCACAATCAGCTGCACG
MACS2_peak_56	154119	154218	100	154207	585	4.42562	1.18145	3.18142	AAGGCTTTCAGCAGCGCTTCATCCTGTTCCATCGCTTCCGCCAGCATCGAGAGTGCGATTGGCGCCGTCCCGAAAGTTGACGGGCTACACTCGTGAATGTTGCGGATGGTCTCATGGAACAGCGCGGCGGTGGGCTTGCCGCCGTCAATCC
MACS2_peak_864	3452323	3452451	129	3452406	600	4.4888	1.18069	3.24044	ATGATCACTCCGCCTTGCAGCAGAGCACTCAAATCGGTGGCCATCAAACAACTTTCCGTGGCGCGTCGCGTTAATTCCGGGGCGTGTTGGCGGGGTCGACCCAACCAATATGCCCATCGGGGCGGCGGTAGACCATATTCAGGCCGTCATG
MACS2_peak_837	3332092	3332208	117	3332189	590	4.35242	1.17853	3.1111	GGCCGCGAGCGTGCTGAAATTCTCCGTGTTCTGAGAGCCGCTGAACAGATACGTCGCCATCACGACAGAGACGTAGAAGACAAGTCCGAGAATGGCGAGGATGGCGCCCATGCCAGGCAGGGCGGTAAGGAGGGCTTCGGTGATCCGCTTC
MACS2_peak_728	2994061	2994212	152	2994069	522	3.94937	1.17846	2.7332	TGCCGCCGGTCAGCGTGACGACGCCGGTGAGGATGAAGAACCAGGACGAGATGCCTTCAAGCCGCACGGCAACAAGGCCGCCAGCGATGGCAAAGGCCTGAACCAGGGCGAAGCCGAGGGTCAGATAGCGCGTATACTGGTTGATCTGCTT
MACS2_peak_910	3697018	3697197	180	3697067	624	4.54824	1.17843	3.29583	CCCGCCCTTTTGATTCACCACGGCAAATATTCTGGGTCTAGTCATTACGACGTGCGACCTCCCTGATAATCAAGATGACGCCTGACCCACCACTGCGACTTGGAATCGCTTCATAAGCGAAATTCCATCTTTGCCTAGCCGCAGTCAATTC
MACS2_peak_240	786581	786731	151	786658	515	3.88062	1.17758	2.66601	TTTGCCTGAGCGCAATCAGCACCTGTTTCAGATGCCGCTGCCGGGGCCGTCCCAGACGCTGAGGAATCCGTGCGTCTCGAGATAAGTGAAAATCTCCTCAGCGGCGTCTTCCGCCGTGCGATCAGCCGTACTGATTCGGATTTCGGCATTG
MACS2_peak_747	3031309	3031414	106	3031321	562	4.14516	1.17727	2.91563	TCGTTCTCATGGTTGAAGAAGCCATACTGAGCGTCAACCTGAACGCCTTCGAAGTCTTTCTTCATGATGAAGTTCACAACGCCGGCAATAGCGTCAGAACCGTAAACAGCCGAAGCGCCGCCGGTCAGAACGTCAACGCGCTCAACCATCT
MACS2_peak_467	2028124	2028240	117	2028172	514	3.80453	1.17529	2.59459	CCGCTGGCACGAAGCTTCTCGACCTGCTCTGGGGTCAGGTCCAGCAGCTCTGTCAGAACCTCTTCGGTATGCTGACCGATGGACTCCGGGCCAGCCCAGCGGATTTTACCGGGTGTCGCAGACAGTTTGGGAAAGACGTTCTGCTGTTTGA
MACS2_peak_511	2310283	2310424	142	2310330	514	3.80453	1.17529	2.59459	TCCCCACCGTTGCTGAAACTCTGTCTGCTGAAGGCTATTTCACCGCGATCACCGGAAAATGGCATCTCGGCAATGAGGCAAGCCAGTTGCCCGTCTCCCGGGGCTTTGATCGGTCATATGTCCTGTTGAATGGTTCACACAACCAATTCGG
MACS2_peak_163	411849	411950	102	411897	632	4.34292	1.17164	3.1032	ATGGCGGGGGCTGTCAGGGAGAAAAAGCCCAGCAAAAGCGCGAAAATCCGGGTCATTCAGCTCTCCACCTTGCCATTGATGCTTATCGGATAAGGCAGTGTGTGGCATGAAAGTGTAAAGGTGATTGCGGCAGTTGCGCTGTAATCGGCAT
MACS2_peak_782	3182988	3183113	126	3183004	521	3.55292	1.16573	2.36109	TCGATGTCGTCTTCGAACATCGTGTTATCCTTGCCCATCTTGATCGTGCTCCCCGTGGCTCCTGCCAAAACCTTACTGGACTGCCGACGAAACGGCGCCGGATTCCTGGCTCGAGCGTTCCGATGCGGTGGATTCACCCGCGCGGAACTTC
MACS2_peak_307	954545	954711	167	954630	527	3.57376	1.1654	2.38139	GATCAGCTTGTTGGGCGACCGGTCGGCCTTGAAGCTGTAAGGGTCGTCAAAGACTTCCTCATCGCGGTTGCCAGACGGATAGCAGAGCAGCAGGCTTTCGCCTTTCAGGATGTTCTTGCCACGGAGGGTGTAGTCATCCTGCGCCGTGCGC
MACS2_peak_724	2991500	2991620	121	2991505	597	3.9183	1.16488	2.7028	GCGACGACAGAAGAACGCGGCGCAGGGCATTGCCGAGCGTCGTGCCGTAGCCGCGCTCCAGAGGCTCGACCACGAGCTTTGCTTTGCGCTTCGCGTCGTATCCGGCCTGCACAACAGGACGGTTAGGACGGATCAGCACTTTCCAGTTACG
MACS2_peak_96	233312	233436	125	233424	574	3.76486	1.1638	2.55885	CCGGGCATGGTTGAGCAGCTGATGGAGCGCTATTTCTGGTCCGGATTGCAGGCTTTGCTGTTGGGGCTGGTGGTGATCGTGCTGGGGGTCGGCGTTGTACGCCCGATGCTTGTGCAGAAATCGAAGGATGCTCTGTCTCCGGAGGATCTTG
MACS2_peak_17	48909	49026	118	48975	633	3.23322	1.13941	2.06163	CAAAAACACTGTCTACGGCCAGCTGATTGAGCCGACCGTGCTGAAGATGCAACGCATGCTGCCTGGTTCTGTGGAGCGCGTCTGGTCGTATCTCACGGAGGGCGAGCTGCGCAGTCAATGGCTGGCTTCGGGCGACATGGAGCTTCGTCCT
MACS2_peak_849	3379050	3379157	108	3379155	564	2.86904	1.13599	1.7263	CAGCGTAGGAACTGTAATTCGTGTTTCGTCGATCTCTATGCCATCGGTGATGTCGCCATAGACCTTTCCGGAATCATAGAGCGCGCCAGCATAAATTTCGTCATGGCGCGCCTTTGGAACACGGTTGAGCACGCCGTAGCTGAAGCCGGTC
MACS2_peak_848	3376770	3376886	117	3376851	611	2.93841	1.13258	1.79042	CAGGGCTATGACGACATCGTCATGCTGCGCAACATCGAGGTGGAAAGCCATTGCGAGCACCATATCGCGCCCTTCATCGGCAAGGCGTTCATCGCCTATAAGCCGTCGACGGCGGTTGTGGGCATTTCAAAGCTTGCCCGCGTGGTCGAGA
MACS2_peak_107	246536	246644	109	246536	570	2.46484	1.1207	1.35445	CGCCTCACACGCGCCGGGCATTTCCAGCTTTCAGGCGCAGGACAGCTTGTCGACATGCAAGGCAATCCGGTTCTCAGCGCGGGCGGAAATCCCATCACCATTCCCGACGATGCGACAGATGTGAGTTTTGGCGAGGACGGCACAATCTCCG
MACS2_peak_843	3345408	3345554	147	3345513	641	2.40765	1.11141	1.30252	ATGATAGTCCTGGCTCGCCATGAGGGTCTCTTCCCGTCTTCAAACTGCTGCTGGTCTGCCTTCTAACCAAGCCCCTTCCCGCGTTCAAGCGCGTCAAAGCGCGCGGACTGCCGCAGGCCCGATTTTGCCGCTCAGTTGAGCGATTGCTTGC

## Sheet: GcrA ChIP-Seq
MACS2 analysis on Dataset:	Description:
H. neptunium GcrA	Lists the peak intervals, peak summits, closest gene, and statistics (-log10 of p- and q- values, fold enrichment) for all GcrA ChIP peaks (q = 0.05).
Peak # (order on chromosome)	Peak start (bp)	Peak end (bp)	Peak length (bp)	Peak summit (bp)	Peak pileup	-LOG10(pvalue)	Fold enrichment	-LOG10(qvalue)	151bp DNA sequences surrounding the peak summit
MACS2_peak_475	576526	576958	433	576647	4496.25	4300.83	23.4144	4294.26	ACGCCCTATTTGAATTTTTTTTGGACACATTCTTGACACATGCCCAAAATCGTTGCCGTATGGGTAGGCAAGTTTCTGGGAGGAAACGCTGCAAACGGTGGAGGGGCGTAGCGACCGGGGACGGAGCTACGCCTCTTTTTCATTTCAGGGT
MACS2_peak_397	471170	471579	410	471309	4169.79	3794.31	20.9377	3789.32	CAAGAAGGCACGACGCCCTTGCGGACTTCGTGCCTTCCCGTGTGTTTCGAATCGGTCTACCGAGACACTGTGCTAGCACTCGATTTCGGTCTTCGATCGACATCAGGCTCTGGAGAAAAATCCGTTCGAGCGGATTTCCTTTCATCACCCT
MACS2_peak_2220	2697297	2697904	608	2697433	4138.7	3686.18	19.985	3681.42	GAGAACTGAAGCGTCACTGGCGTAGTTGACTCATGTCGCCGAATCAACTTTTCTGAAGACTGTTCCAAGGACGGGTCAGCTATGTGTAGCGCCCGTCCTTTTTTCATGGACGCTGCATGTAGCTGACCCATCCCCTGCTTCGGAGGATGCA
MACS2_peak_2248	2727497	2727808	312	2727612	3834.37	3414.99	19.9684	3410.61	TCCCCCAAAACATCACAGTTTCAGGCCCTAAACACAGCGAAAAGCGCTTGCACGCTGGCCTCATCTGATTACACCGGGACTCCGGAGCGTAGCGCAGTCTGGTAGCGCATCTGGTTTGGGACCAGAGGGTCGTAGGTTCGAATCCTATCGC
MACS2_peak_2319	2814453	2820773	6321	2820499	4050.21	3525.18	19.0198	3520.67	TGCCCGGAGGCGGAAGGCTTCAAAAGAGAACAGAACTCCTAGACCGATTGTCTCGGCCCACTTGTTCGGGCGTTCAGAGGAACCGCACATATAGCCGCTGTTCGATGTAAAGGGCAAGCCCTTTTCTTCCGTTCGGCGGCCGCTGGGCGGC
MACS2_peak_1654	2035736	2036254	519	2036141	3263.96	2651.99	16.5156	2647.98	GGGAGTCGAACCCCTCTTTTCAGGTTGAAAACCTGACGTCCTAACCGATAGACGAAGGGACCGCACCGGCTTGAGAACCGGGCATATAGCGGGTGAATTCTAACACCGCAACCCGTTTCCAACGCTGTTTTGCAGAAGATTCACAGCATTG
MACS2_peak_2296	2788210	2788718	509	2788525	3069.05	2454.06	15.9839	2450.17	CAGCAGATTTACCTAATCCTGCTAACATTGCCGAAAAATGTGCTCCCAAGGGGTTTCCCGCCTACGCGAATTGGGTATGTATAACGCAGGGTATGGGAGCGCTGCGGAAACATTTTTCTGCGGTAATCGTAAAAAAGTTTCCAGCTGACAG
MACS2_peak_2562	3150818	3151169	352	3150966	3455.29	2726.2	15.59	2722.15	ACGTCTATGTAACGGGCGAAATTTCTTCTTGCATGACCGGGCATTGTGCACTACTTCGACCCCTGAAATTCGATGTGGCGGACATCTGGGCTAACCCGATAAGGGGGGCCCCCTGTACTAACGCCCAAAGCTGGTTTGAAGCCCTTTGGAG
MACS2_peak_2471	3018762	3019868	1107	3018968	3571.29	2662.09	14.009	2658.07	GGTACGACCTATGGTCTAGGACAGGAAAACGGGAGACCGCCGATGCATATCGGTGAACTCCCGTCAAGCGGCGGCTGTTAACGGTTTTTCCAGAGGTTCGCAACCCCCTCTAACAGAAAAATGTCAAGTCCGGCAACCGGCATGCCTTGAG
MACS2_peak_2280	2762112	2762592	481	2762485	2612.25	1918.47	13.6056	1914.82	GATTCGAACTCTCGACCCCAACCTTGGCAAGGTTGTGCTCTACCACTGAGCTACGCCCGCATCCGACTGGTATGTCCGCCTTCTCAGCGGAGCGGACGGAATATGCGGGAAGCGGCGCCTTTGCAAGAGCCAAATGAGCCCCCGCCTGCAC
MACS2_peak_1292	1631571	1632788	1218	1632630	2554.85	1852.86	13.3068	1849.25	ATCTCCCGAAGGAAATGCCGGCAGGTATTCACCAAATGCAAAATGGGCATCAATCAAGCCGAGAATCGGCTGAGAATCGGTTGAGTCTGGCATAACTCGGAGTGCCCTGCTAGCTTCAAGACTTGGGAAAAGGTGAGCTGAGTGAGCGCAA
MACS2_peak_2859	3561595	3562072	478	3561776	3045.13	2144.79	12.6395	2141.04	CCTTTTGGCTCCCCGGCAGGGGATGCGCCATACTGTTGTATTTCCTGTAAGATTGTGCTACATAGACCTCCTGAACAACAATCAAGAAGAGCGGAATTTCCTAACTCAGACCCTTAATCAGGAACTGGGCTGGAGAAACTCGACTCTCTTA
MACS2_peak_588	750713	751489	777	751357	2684.59	1889.38	12.6179	1885.75	AAATATTCCGCTAACCTGTGTTAATGAAATCCTTCTTTTTGACTTGATCCGGGACTCCACTCGCGCGATAGGTGATTCTTACGAATCACCGCGGGGGTGGCGAGTTATGCGTCAACAGAATGTTTTTGCGGGTGTTACAGACGCCCAACAG
MACS2_peak_2704	3325139	3325675	537	3325563	2734.82	1872.58	12.0362	1868.96	AATGGTGCACCCGAAGAGATTCGAACTCCTGACCCCCAGATTCGTAGTCTGGTGCTCTATCCAGCTGAGCTACGGGTGCTTGGCCACTTGAAGAAGCGGGACACATACAGTCGCGTTTCCGACCTTGCAAGCCTCAATTGCCGGTATCTTG
MACS2_peak_450	534139	535390	1252	535096	2301.34	1559.6	11.8069	1556.15	CTACTCGAGCGGTTCGAGAAGGCCCTTGAAGAGGAACCCCTCGGTATTGAGCTTCCATGGAGAGGCCTGAGGGGTGTTGTTACAGGGCACATAAGCATGGAAATCCTAACTGTCAACTAACTACCCATGGGGGTTGGTGTGTCAATCCAAT
MACS2_peak_1491	1849159	1849531	373	1849286	2129.74	1390.46	11.0935	1387.08	GCATTCGAGAGATTTCCCGGCAGGTAAGCATGAGGGGACTTCACAAGCCTTCACGACTCCCTTAGTAGGCCAAAAAGGGAGCTCCCCACATGAAAATCCGACAAGCGATCACCTTCGACGACGTGCTTCTGCAGCCCGGCGCGAGCGAGGT
MACS2_peak_738	959080	959589	510	959262	2136.32	1385.86	10.9724	1382.49	ATCATTTCGTCTGTGTTCCAACGCTTTTTTAATACCTGTTAATAAAGGTGCGTTAGGATTCACAATGTTAACCAAAGCCGCTACGACTAACTTAAGATGATTCGGGAGACGAGCGATGCGCGTCCTGCTAATTGAAGATGACCGGGCGCTG
MACS2_peak_2505	3067212	3067413	202	3067315	2087.89	1305.15	10.3425	1301.82	TTTCAGCTGAGAACGGGCCTGCGATCTTGCCAATGTGACGCCTGACGTCTGCAACTTCCGGGAAATAGGCAGCCTTACCTTTTCCCCGCGAATCATTGACCGTTCGTTAACAAAGTTAACAGCGAAGTTAACCTTTGGCGTCGCCCTCAAG
MACS2_peak_791	1032369	1032776	408	1032508	2204.48	1366.97	10.2105	1363.61	TACAGAACGAACCACCCGTGTAGTGCCACTTTGGGTCACAAAAAGCAAAGCCTGCAACCCTATTTCAAAGCGCAATTCTTTGGCGCAGAAATAGAGCAACTCCGTGGCAAATTTGGGGCAGTCCCGGATACTGTAGTGGTTGCAGGCATTC
MACS2_peak_2178	2653681	2654807	1127	2654404	1927.65	1183.2	10.0413	1179.94	CCACAACACCCGACAGCGAGCCGCCAGCTACGAACTTCATCGCCATCTCCAGATCAAAACAAGCAAGCGGTTCCCAGATACAGCCCGAGAGTTTTCCAGTTCCAGAAATCGCGCAACCCCGGATTACAAACCAATCTGTGGAATTTCAAAA
MACS2_peak_528	663545	664767	1223	664298	2252.31	1367.8	9.88293	1364.43	TTGCCGGGGCTGCTTTGGTGGCAGCTTTAGCGGCGGGTTTCTTTGCAACTGCCATGTCTGATCTCCTATCATCTGGCCAGCCAATAATATCGTGATTCGGGAGAAATCAACTGCTGATTTTCACAAATGAGGAGAATCTGTGGAGTATTCC
MACS2_peak_1967	2416039	2416500	462	2416364	1952.16	1178.09	9.77558	1174.83	CCCCGACGGGTGCGTTATACGTTTTCATCGCTCTGCTCAGAGCCTCTACTTTCGGAGTTCCAGGAATGCAAATTAAGGGCTGGCGTTTAAGCGCCGCGTTTCCCTTTGTCAACGCAGCCGCCGGGCTCAGCCTGCTTTTTGCGGCAACAGC
MACS2_peak_1289	1627779	1628354	576	1627996	1839.16	1095.73	9.58058	1092.52	CGTTGTGAAAGGATGGATTTGACGGTTGACGAGAGCCTGTCACGTAGATACATCCCCGCCTCTCTACCCCGTGCCCAGATGGCGGAATTGGTAGACGCACTGCTTTCAGGTAGCAGCGCTGCAAGGCGTGGAGGTTCGAGTCCTCTTCTGG
MACS2_peak_292	314442	314831	390	314560	2126.15	1258.44	9.49621	1255.13	TGGAAAATTCTTTCAATCCGGCCAGATTGCCGGGACGGTCTGTTTCTGCTAAAGGGCAGCTTAAGGGACAAACCGGCCCTCGGGGCCTCTGGATTTTACGATCATGACCGAATTTCTGATTCTCGTCCGCAATCTGGTGCTGGCCGCAATC
MACS2_peak_2636	3244325	3244943	619	3244846	2069.95	1222.37	9.47065	1219.09	GCAAATTTCTTGCAAGAAAGGCAAGCTATTTCGTTCGATTTTCATGATAATATGCCGCAGACACCCGGAGGGCGAGTCTGCCATGAAACATCGTGAAGTTACGCTGGACGACAAATACGAACTTGTCGAGGGCAAGGCCTATATGACGGGC
MACS2_peak_612	786300	786792	493	786440	2140.5	1261.42	9.43808	1258.11	ACCTCTTCGTCCTCTGCGGCGCGGAAACGCAGCACTGTTTCCTGAAAAACAGAATGATTCGAGACGAGTCGGTGAAACTGTTTGGGACAGGCCTTATCAGATGCCGGCCAAAGACGTGTGCCAGCACCGCCGCACATAATCACAGGGTGAA
MACS2_peak_2125	2596778	2597876	1099	2597022	1817.63	1070.57	9.42101	1067.39	TAGTGGATAAAGAAAGCAATGAAAACACAGACTTTTCGCCCACACTATCTTCACTGCCGCGGATGATTCTTTGAAGAGCGAGTTCGCATATCTTTGCTTGAAAGGTTGCGCAAGCCGCACAATTCGGGGAATGAGCGCTGCGCATATAGCG
MACS2_peak_2549	3130246	3130637	392	3130505	2050.81	1193.9	9.26746	1190.63	AAAAGACGCGCCGGGCATAAAGTGGGGTCCTGAAGGGGGGAGGAAACGCCCAATCGGAGGAATGATCGGGTTATGCCCAGGACCCTTGGCATGACGCCTAGATAGGGCATTTTCGCTGCATTGCAACATGCGACACAGCAGCCCCATCATG
MACS2_peak_699	900757	901048	292	900917	1865.46	1073.58	9.10026	1070.4	AGGAAGATACTGATTCCACGCATTTATGCAGCAGATGCCTTCTAGGTTTCTTAACCAAACGCCGGTTTCTGTTAACCTGCGCGCAATTGCGAGTCGGGCTATACCCTGACCCGTAAACCCGCACCAGAATGTGGCGAGACCTGCAACGAGG
MACS2_peak_695	893117	893697	581	893327	1905.52	1089.79	9.01856	1086.59	ATAGGGAGGGGCCAAATTCATGCCCAGGCGCGTTTACCGTCCGGAATACCGATCCCTTGCAGACTCTGCAAGGACGGGTTGCCGTGGCGTGCTGCAGCGCATATAAAGGGCGGTTCTTCAGGAGAATAACCCCGTATGGCCCGCGTTACCG
MACS2_peak_693	891404	891817	414	891663	1699.84	960.375	8.85527	957.264	TGACGAACATCTGTTAATCAATTTGGGTAAGAATCCGTGTTGGGGCGAATTTCTCTTCATGATATTGGAACTGATAGGGAAGAACCTCGTTAAGAAGAATGTGACGGGGATCTACCTTGAGAGGCGTCAAACTCATGATGATTGCATTTGC
MACS2_peak_876	1143387	1143724	338	1143540	1788.33	1000.95	8.73272	997.812	AGATGTGAAAAATATGGCCACATCAAGCCGCTGCGTGCAGGGAAGTGTTGACCGCCTCCGACTCCCGGCCTAAATGGCCGCTTCGGTCGTTTCAGGCCGTCCGGTCGTGCCCATAGCTCAGCTGGTAGAGCAACTGACTTTTAATCAGTAG
MACS2_peak_2305	2796955	2797312	358	2797045	1710.01	954.62	8.69283	951.513	TTGGCTGGGGTGCTAGGATTCGAACCTAGGGTGGCGGTACCAAAAACCGCTGCCTTACCACTTGGCGACACCCCAACAGTGGAAGCGCCAGATAGCCAACCTTTATTGCGCTGGCAACACCTGCTGCCAGCCTTTTGCACACGGATTTCAC
MACS2_peak_1362	1725972	1726780	809	1726394	1652.61	916.037	8.60935	912.965	AATATTCTCATTTGTTGCAAACTGTTTACCCGGCATTAACCATTTCGGGCGAATTTGGGCATGTCTTCTCTTGGAGACACCCACCATCACCCAACGCCTTCGGCGGGAGCTTGTCTCCCGCCTCTTTTCTTTCTGGGGCAGGGTTTTCGTC
MACS2_peak_2714	3341414	3341666	253	3341502	1711.8	945.329	8.5683	942.231	ATGTGTCGAATCCCGGCGCATGGGGCTTGGCGAAAGGCGTTTCCCCGTGATATAGGCCGCGCTTCTTAGGCTGTCAGGCCCGAAATCAACGAATTCCAGGGTGCCTGGCGCCCGTAAGAACCCGATGGAGAAGTCCCATAGTACAGATCGT
MACS2_peak_1098	1457824	1458416	593	1458097	1635.87	900.142	8.52219	897.083	GGCGGGGCACAACACAGGCTTGTGAATTGCCTGAAGAAGTGTGCTTGACCCGCCCGCCGCGCTTGATTAGAGAGGCGCTTCGCTTCCGAAGGGGGCGGCAAAAAATGCGCGGGTGTAGCTCAGTCGGTTAGAGTGCCGGCCTGTCACGCCG
MACS2_peak_1033	1371290	1371838	549	1371558	1631.68	888.193	8.38995	885.143	TGTGGTGAATTTGCCCCGAACATGAATTTTAGGACACCTAATTCTTGTCAGGCTTGTGACAGCTGTTCAAGACTGGGGTGAGTTTCCGGTGTCAGGGCCGGGTACACGCTCGTGTTTCGAGTGCAACTCATTCCCAAGATTATTGAGGGGT
MACS2_peak_2668	3285549	3286024	476	3285891	1894.76	1023.98	8.31474	1020.83	TGATTTTGTCATATGTTGTTTGCGGTGTCGGCAAATCAACTACATTCCGCCGCCACAAACGTTAATTTTCGGTAGTAAGGAAAGCCAGAATCGCTAACCCACAGCCTCAACCCGTTCATGATGTAACATTTCAATGGCGGGCTGACTAGTC
MACS2_peak_2711	3337433	3337840	408	3337688	1603.58	849.551	8.0754	846.532	GAACAGAACCTGGCCAGAAAGCGCAGCCTGGCCTGCAGTCGAGATAGGGGTTGTCACGTTGCGTGGCTCCTCGGAATTTTGGCGCAGAAGTAACGGAAATAAACTATGGCCACAACTCCCGAAACAGGCTCAATTGCAGTGAAAACCGAGT
MACS2_peak_88	98129	98796	668	98707	1934.22	1012.65	7.95177	1009.5	CGGGGTGCTTTAAAGCCTGACAGACACCCTCTCGACATCTGGGAGAATTGCGACTATCTAGCGCCCAAGTCGAAATATATCGGCGGCGGGTCCGGAAACGGGTCCGCCGCTTTTCTTTAGTCCGGAGCCTGCCCTCTGCACATGATCGTTC
MACS2_peak_2458	3003964	3004294	331	3004200	1757.84	911.745	7.85197	908.677	GCGCCCGGGTGGGGTGTAGATTAATTGTCAGTTTCGAAGGAGCGTTCGCTATGTAAAGCGCAGCCATCCCGGCGAAGTCGCGCTTCTATGCGACACGATCGGGCGCGTCAACAGCTGGTTTAGATGAATCTGCAGGATCAGGCGCCACAAG
MACS2_peak_928	1217990	1218819	830	1218428	1467.86	747.319	7.64745	744.382	AGGCGGTATTTGTGCCTTATTCGACAGACATTCTCCTTCATACGGGAGAATGCTGCGCGACTTTAAATCGCTGTTAAGTCTTCACCGCTTTAAATGAAGTCATGTCGCGTTCGAGCCAAATGATGCCAATGAAAACAGGCGCCTTCTCAGA
MACS2_peak_504	630247	630633	387	630381	1531.24	772.338	7.54796	769.38	GGCGCCCGCAGACCCTGTTGAGCCCGCTTACATTTTCTCTTGGCGGGCCGGTCGATCCACGTTACACAAGAGGCCGGTGAGGGGCCGCCCGCAATTTGCGCGGGTGCAGATGCAAGCTCCCGCCCGGGATCAGTTGAAACGGCAGCGTCGA
MACS2_peak_572	730786	731066	281	730975	1660.98	831.846	7.48977	828.841	TTCTTCGTGGGGTTTATCGTCATCATGATCGAAAAAGACCATCGGACGTTCCGGCTTTGCTGGTGGGGGCCTATGCCTAAGGCCGGGATATAGGCCGGTTCGACTTCCGGCGAAAGCCCGCCAGTGACATTCCTGTCATCAAATCACAGAG
MACS2_peak_638	823549	825069	1521	824225	1501.94	750.134	7.4569	747.194	CATGATGACGTTTTGTTTCTGCGCAAGAGCTTAAATGTTGTCAGCGTCACAGGCGCGACCCGCGATAAAAGGTATCGCTCGTTTAAGCTGCTCAGGTGCTTTGGAGTGCAAGTCAAGGGCAACAATCACCTTTCCGATAGTGGTCCTGTGG
MACS2_peak_1928	2366675	2366959	285	2366862	1411.65	698.188	7.35484	695.294	TATCAACCCTGCCCCAATACGGGAACCGGCTGCTTCACTTCTGATCCTTCACTGGAACTTGGGCCATCCTCATGCTAACGCGCCGATTCAGGTAAACTGAGGGGCTAGAATCCAAGATGAACACGCCGTCCAAGACGCCTCTCTCTTATCG
MACS2_peak_1668	2054750	2055062	313	2054876	1679.52	828.543	7.3385	825.542	TACTCTTTGGGACTGCCATGGCACTTGCTTCCGGAATCTGGTGGGTCCGCTGTCCCAGAGGGATCGCGGGAAAGGGCGCCTGTTAACGCAGCCTAACGGGGATGGCAAGCGCGAAACGGCATCTTTTCAGCCCGGCGCCGCTTATGTCCCG
MACS2_peak_819	1072020	1072268	249	1072114	1387.14	677.425	7.22721	674.551	AAATTCTGCATTGCCGGTGCGATATAGGGTGTTTTCAGGGCTTCACAAAGGCGAATGACCGCCTTATACGGCCCGTCTGTCTCGACATACCAGTGTGCGGTCGTGGCGGAATTGGTAGACGCGCAGCGTTGAGGTCGCTGTGGGGCAACCC
MACS2_peak_2208	2683986	2690039	6054	2688108	1515.69	730.82	7.12061	727.898	CCGCCATTGTTTGCATACATCGCTGCGCAAGCCGCAGAATCTATTCCACCGCTGACAAGCACTACAGTTTCAATCGAATCGTCTGCTGTCATTCAGTCTAAGTATCAGGAACGAAGGACATGAACAGTCTGATCCTTCGGATTGGACTGGG
MACS2_peak_2304	2796423	2796834	412	2796642	1377.57	653.737	6.97094	650.882	CTGCTTAATTACGGGGCGCTATCCGCCCTCTGTTTTTCTCGAGATGATCCAGCGGCATTCTGCTGCAGATCGCCGAAAGCACTTAGCTGTGAAGCCTAACGGTAACAATCCTATAATTACGGATCAATCAGGCTTTACCATTCATTCAGAA
MACS2_peak_101	118689	118998	310	118854	1532.43	724.199	6.9386	721.282	GATATTGAACGCTGTATTGATCGTTCAGCAATTTGCTGTACACTGCGCCGATGACCCAGATCGATGATACCCGGAAGATGATTCTCCACGCGGCCGTGGAACGCATTCTTCACTATGGCTACTCGAAGACAACGATGGCGGAGATTGCCAA
MACS2_peak_914	1196683	1196996	314	1196798	1330.34	628.84	6.93148	626.007	CGAAACTCGCCTAAGCACCAGAGTGGCTGGCTTGATCGCGCATTGGCGCCGAGTTAGCTTGGGGTGGGGACATGTATTCAGTAAATAAACGTATAGTGGGTGGCTCGTGAACAATATTACTGCGCTTATCGTCGGCGATGGACCGCTGCTG
MACS2_peak_2495	3047369	3048128	760	3048030	1519.88	713.26	6.88179	710.354	ATTCCCGTGCCTCGGACCCATTGGTCGCTATCTGAGGCGTTACGGGATAATCTTTGAGCAAACCGGCAGCACGTATGTTCCCAGATTTCGTTAGATGGGCGGTGATTGTCCCCCGGTCAATGGGGATTCCGTCATTTGCCAGGTCAAGAAC
MACS2_peak_1687	2075367	2076247	881	2075454	1387.74	650.94	6.87154	648.087	CATACTCAATCCCCTTTTGTGTGCCGAATGACGGGATTGCCCTCGGCCGCAGGTTCATAGCGGGTATTAACCGCATGCTTTGGTGTTAAACGTTTTTTCCGCCGTCCGCGAGCATTATTCATTCAAATGACCCCGTTTGCAGTGGAAATTC
MACS2_peak_2825	3500116	3500424	309	3500222	1637.66	763.337	6.82492	760.388	TTACCCTTTCAGCAGCCTTCTCGCCGCAGTTACCGTTCTTGACTCGGCTATCCGGATTCATTACGCGCTCCGCTTTCCCAATTCCTAAATGTCCAGGCCAGACCCATGAAAGTCCGCTCGTCTCTCAAATCGCTCAAGTCACGTCACCGCG
MACS2_peak_1399	1776289	1776520	232	1776425	1304.63	607.028	6.79762	604.218	AAGGCCTGCAGAGGCGGAGCTTTCCCCCGCAAAACCCCGCTTGAAACCCTTGTCACACATGGCTATTAGGCGCCGCTTGAAGGCTGTATGGCCCGAGATCAATCTAGGTTGAACCTGTCCGGCGGGCCGGACGAACCCAAATATAGGAGAG
MACS2_peak_1288	1626109	1626560	452	1626309	1356.65	630.352	6.78823	627.518	TGTAGCAGTTGGTTTCAATTCGAAAGACCCCTGAACGTCTACATATGCAGACATCTGCTCCCGGAAATGGGCGCAGGCTCAGCTATGAATTCACGCGTCTGACATTTATCGTCAAGATCAATAGGCTGCTTTTGTGGTAATCCTGCTGCAT
MACS2_peak_690	889224	889528	305	889418	1301.04	604.525	6.77894	601.718	TTTACCCGATTTCCACGTCTTCTTGACGGATTTGCGAATTGAGGCGTTGACCGGAAATTAACCTTCAGACACTATATCTTGTGTCGGGGCAAAGGGGTGAGACCACATCTGGTTTAGCTCCCGCGATATCCCTATATCTGCAGGAACATCG
MACS2_peak_2612	3217264	3217588	325	3217476	1433.18	664.767	6.7717	661.902	TTCTCCTACAGATAGTTGACTTAAGTTTCCTACAAGCGCAACGATTGACTACCGCTATTGCTTTCGAGCAATAGTTGCGGGGAGTTAGCTCAGCGGGAGAGCGCCCGCCTGAAAAGCGGGATGTCGCGGGTTCAAATCCCGCACTCTCGGT
MACS2_peak_1726	2136470	2136805	336	2136678	1290.28	595.375	6.72291	592.579	TCGCTGTGAATGGCGCCAAGGGCGTCTTCGAAGGCTTTGAGATGCTGCATGGCGCTACTCTGAACTCTTTTCGACTATGACCATGTTTAACTTGGGTTACCGGAGGCTTATTCCGGCAACCCATTTAGTCTAATCAGGGAAAATACCTATG
MACS2_peak_2959	3689074	3689504	431	3689353	1666.36	764.1	6.68549	761.15	GCGCAAAGGCTGCCGCCGCCAAGGCAAAGGAAAGGACGAAGCGAGTGTTCATGATAGCTCCCAACCATAGATGATAGTGAGCGCGCCGCCTTAAAGGAAGATTAACATTCTGATAAAGCGAGAAATTACAAGGATCGTGTGATTTCGATCA
MACS2_peak_274	295592	295760	169	295670	1369.8	626.643	6.66084	623.813	CCAGGGAAAAGAGAAGCGCGACAGTCAGCGGTTTCATAATCATTCCCCGAAAATGGCGCACGGATCACGCCGCCGCAAGCTTTGCCTGCACAACGTCCCAGAATTTGGCAGCGGCATCAATGCCCGAGAGACGTTTAAGCGCCTGAACGCC
MACS2_peak_2763	3420588	3420906	319	3420808	1330.34	605.333	6.61042	602.526	CAGGTGATGATGTTCAGGATCACCAGAATGACGTCGAGGATGGCGGCCATCGGCCCGGTCTCCATTAGGCTGCAATGTTGGCCCGAGACTTAGGGGGCGCCGCCCCTTGAGGCAAGCGCGGCTATGACGCGGCTTCAAATGAAGGAATGCT
MACS2_peak_2730	3367864	3368167	304	3367968	1260.98	570.629	6.57038	567.862	TCCCTGTTTCAGACGGCTGTTGCCGAATCCCTGTCAGCGCCCCTTGCGGGCTCCGGGCCTTTCCCTTATACGGCCGTCTTCGAATTCCGGCTGAGACATGCCAGCGCACCCCGGTGCGTCAACCCATTCCGAACTGCTTATGAGAGAGAGG
MACS2_peak_2441	2992139	2992928	790	2992508	1540.2	692.599	6.52223	689.711	TCTCCTCAAGCGGATAATAAAACATGAAATGCGCGCCAAGCGGGAAGAATACCCGTCGCGCGCACCGGCGGTTAAGCCTGAAGCTAAGTTTTGAGGCTTATAGCCACGGTTTTCTCCCCGTCAACAGCAGAACTGCGCCGTTCACGCGGAT
MACS2_peak_562	714767	715816	1050	715219	1247.23	560.002	6.49878	557.249	CGAACGCCCTTCAGGCGAGTGACACCGGTGGAACTTCGCAGTTTTGCGGCTCCGGCGCAAACGGTTGCAATTAAAAGGGCATTCCCATTCTGAGGAATGCATGATGAACGCCAGATGAATGGCCGTTCATGATGAATATCTGTTCATCTTA
MACS2_peak_2713	3340466	3340982	517	3340856	1272.94	563.31	6.39496	560.552	GAGATTTAAGCCACCCGAACGTGTCAGCGTTCAGCTGTGTTTCTGTGGCCGCCGGTCAAGAAACGGCTTCACGAATCGCCCCGCGATTCGTCCGGCCCCGGACGCATGCGCCAGCCGCCGTTCAATGAAGGATTCAAGGTCTTCCGGAGAC
MACS2_peak_873	1138728	1139162	435	1138941	1354.85	594.751	6.33576	591.956	TTTTCAGATGCCCTGCTTCTTGATGAAGTTAATGCGTTGTTAACCCATAAGCGGGAATTTTACAGACATGACCCAGCGCATCCTGACCACTCTCCGCTCGCTCGCCCTTTTCGGTGTTTCGCTTGGCTTTCGCAAAGCAAATATCGCCGAA
MACS2_peak_2527	3096328	3096919	592	3096628	1511.5	662.723	6.32847	659.86	AGGAGGCTACCGATCATGCTAATCTCAAGCTCTTTTCTGAAACGGTCCGGATCGTTCCACCCGGTAACGCGCACATTCCTGATGACAGCCCCATACACCATCTGCCGTTAACGCCGCTTTAAAGCAAGGTCTGCTCATCACATAATCGGAA
MACS2_peak_1500	1856849	1857175	327	1856978	1194.61	517.288	6.22484	514.59	CCAGTGATCCCAAGCCCGCTTATAGTCCAAGTCGCATAATCTATATTATGGGCAATTTGGTTATAGCGGCCACTGCCTTTATAGCGCCTTGTAATCAGATGCGATTCTGGAGCTCTTGCAATGGCGGCGGAAGCCCGGCTCCATCCGCCCT
MACS2_peak_761	990811	991267	457	990951	1252.61	541.142	6.2103	538.414	GGCGGAACTGTCGTGGCAGATAGGAGGTTAAAGCCTTAACGGCGCATTAACCTTCGGCTTTCTGCCAGATAGCAGGACATCTGGCGGGGTTTGCCGGGTGGGGCAAGGGGGCCACGGTTGCGTAAGCGCAATTCACAGGATTGTTGAGCAG
MACS2_peak_2522	3086907	3087309	403	3087082	1306.42	562.386	6.18459	559.631	AACGACCGAAACAGTTGCGCATCCCGCCAGAAGTCCTAGGGATACACAAACAAGAACGCTACGCATCAATTGCCACCCGTCAGCAGCCAACTTCCCCAAGTGTCATTAACACTATGGGTGTGGATAAGAGAAGTCCAGTCACGCTAGGCAT
MACS2_peak_2393	2925251	2925608	358	2925357	1186.84	510.929	6.18438	508.238	TCGGGGTCAGCCCCGAGATTGCCCACCAGAATGACCTTGTTTACCGATCCCGCCATGTGGGGCCTCCGCGCTGAAATACTGTTTCGAGTCCGATTCGAGTTGTTCTACTCTTCCCCGGTCCCCATGTCGCCTCATCGGGACGAAATTCCAC
MACS2_peak_2645	3253099	3253460	362	3253293	1503.73	645.257	6.17098	642.409	GATCTCATGGACAGAAATGCACAACCTGTGCATTTCTGCTTGATCCTTCCGGCGAAGCGAGGTCTACATGCCCGTTGAGGCATCAGGCCTCCTTCGCAATCCCTGAAGTATTGTCCGTTTCGCCTTTTGCGCTGGAATGGACCAAGGAAGG
MACS2_peak_792	1035913	1036305	393	1036038	1297.45	554.81	6.13636	552.063	CGAGACCAGACTTTTGCTGCCATTGGCTGCACCCTCCAGAACTTAACACGCCCCCCGGACTTTCCAGGCTCACCCTAGATTCCGCTAATTCTATTGACCACAGCTTAACGCAGGATGACTGGTCAATGTTTTGTAATCTCCAGATGCCATG
MACS2_peak_1186	1547303	1548459	1157	1548034	1176.08	503.012	6.12834	500.331	TTCTAGCAATTGCTTTTTGCGTCATTGGCCAAAAGAGGCATTGACACACATTCGCACTTGCAACATCAACCCCATCAGATGGTGCTCCCCTGACAGGGAGCTAAGAGGGAAGCCGGTGTAAATCCGGCGCTGTACCCGCAACTGTTAGCCG
MACS2_peak_1398	1773128	1773480	353	1773402	1171.89	499.067	6.10655	496.392	CGGAATCGAACCACCGACACGCGGATTTTCAATCCGCTGCTCTACCCCTGAGCTACCCGGGCGGGCCGAACGGGGAAGCGGCTACTTAACGAAGGCGGCGGGGCTTGTCTACGCCCAAATCAGTGGGAATCTGTGTCATCCTCAGCGGCGC
MACS2_peak_396	465819	466214	396	466043	1397.9	594.352	6.10341	591.556	CCTGTCAAACATTACGGAAAATATGCCGAATTGGCTCGCCAAGGGCGCCAACGCACGCTAAGGACTGCGGAAATTGACCTTTTGACGGGCTGAGGCAGATATGATCCATCCTTCCCTGATCGCGATCGCCGCTATTGTTGTTGTGTTCGGC
MACS2_peak_2482	3031723	3032074	352	3031918	1366.81	572.92	6.0018	570.15	GTTTCACTCATAAGTGTATTCTCTCCCGTAAAGTGTGCCCGCAAATAGCAGGCGCCCGCCAACCCTCTAGGCGGACGATTGCAACGAGTTAAGGTTGGCCGACACCTTCAAGTCAATTGCGGTTTGTCAAAATTGTCATGAAACTCGGCAA
MACS2_peak_2602	3197380	3197666	287	3197475	1406.87	588.631	5.99094	585.842	CCCTCGCAGCCCCTTCTGGACCGCCATCCATCTTGCCCAATCCGGCCGGCACGCTCCATTGGCGCAGCCGGTCCGCTATTCGACCCATCCCGGACGCATTCGACCCTTTGATCAAGAGAACATCCCCAGCGCGGAGTGCTTTTTGCAGTTG
MACS2_peak_559	708554	709003	450	708748	1445.14	603.783	5.97577	600.977	GTATTGGCGGCTCTGTCCTGCAGCTGCTGATCCCCATGACCGGCAAGCCGCAGCCGGGCGAATCCCATGCCCGGAGCGTTTGATGAGCCGCCTTTATATCAAAAACGCCCGCCGGGGAAGGGCGGGCGTTCTTATTTCGTGCAAATTCAGG
MACS2_peak_352	411816	412123	308	412030	1213.15	506.664	5.96429	503.979	TTGCGCTGTAATCGGCATGCGAGGGTGTGCCGAATTGCGCAGGCCCCGCTTGACCTGTCCGCGCCCGGCCTGTATTGGCCGCGGTTTCCAGAATTCAAAGCCGTCAGGGCCGTCCGATGAAACGCACATTCCAGCCGAGCAACCTCCGCCG
MACS2_peak_555	696964	697436	473	697323	1142.6	476.373	5.95402	473.726	AGGCAGAACCATAACTGCCAGCCGGGGAACAGAGGAGTGGTGATGTTAAGGTTTCTTAAACCAGGCCGGGCCAGTGTATTCCGGGTTAATGGGCTGCGTGAAAAGCTCACACGGTGGTGGCTTGGAATGACTGATCAGGAACAGAGAGACG
MACS2_peak_209	231879	232159	281	231995	1346.48	554.199	5.8742	551.453	AGCAGCCCGGCGATACCACCGCCGGACTTCTTCCCGGATTCTGTCTGTCCCGATTCGTTCGTGTCGGGTTTCTTAGCCATCTAGCCCCCATTGGATCTCGTGAGGCACGTTCCTAATGACTGATCCGGGGTAAAGATAACCTTAACGATTT
MACS2_peak_2916	3634917	3635251	335	3635073	1486.99	607.237	5.83068	604.427	CAATATTGCCAACCATCGGCTTGGTGCCTGTAAGTTCACATTCGCGGGACATGGGCCTCGCTCCGAAAAAGAGGTGTTCTTTGATCTGAAGGCGCGCGTCTACAGTCTGCGGGGGCGCCCTGTCAACCGCCGCGATCAGGCTTGAGGACTG
MACS2_peak_2424	2962660	2962847	188	2962751	1118.68	457.832	5.8295	455.211	GTGTTACAAGGGCTGGGATTGAGCCGTGAAACATTTTAACGTGCCGTATTCAGGGATTGGTTGGGATTGCGTGCTAGGCTCTGTCTCTGGACTTGTCACGCTTTGGCGCAGAAATAAACTTGGGTGAGCCGAACCATGCTCCGGATTTCCG
MACS2_peak_635	811840	817131	5292	816771	1406.27	573.657	5.81518	570.886	TGCTTTGGGAGTGCATTCAACGTAACCGCTAAAGTTTCGGCTTCGTTGAGGCAAGGTATTTGTATTATAAGCTTCATTTAGCTTAGCCATCTCTTGATTCTGCAGCACCGTATGGCGCTAAACGCTGTGGCTGTTATTGCACCTGCTCGCT
MACS2_peak_637	818042	823495	5454	818359	1112.7	453.231	5.79837	450.618	TTGCAGGGTTTGAAAACGACCTTGCTACGGATCGAAGCCTCGGCTACGCAATTTTGCTATCTCCCGCATTCTGGTTCTCAGAAGAACCAAATGAGATTTGGAGAAACATACGCATCATCAACGCGTGTTTGTTAGGAGTCGCTGCGGTTCT
MACS2_peak_1606	1989961	1990665	705	1990151	1234.67	501.718	5.7877	499.04	AAGCAATATCTTTTGCCATTCCCCGTTGACTTGGCAGGGGGGCGCCCATAGTTTGCGCCGAAATCCGGGGGGCTTCCCATCGGTGCGGATTCGCGTGCACGGAGCGCAAAAGCCCATGTCGAGCGAGCAACCAGATGATCTGAGCGATCGT
MACS2_peak_1941	2383863	2384229	367	2383960	1108.52	450.172	5.77658	447.563	CTGGCTGAATGTGTCCGGCGCCTGACCGTCTCAGACCGCTTGACTTAGGCCCGAAGCCTCGTCAATAAGCGCGTTTTCCAGATTCACCCCTGATCAGAAGGGCCGCGACATGGCCAAACCCGCAACCATCAAAATCCGCCTGAATTCCACG
MACS2_peak_2808	3482471	3482754	284	3482589	1265.17	512.049	5.75792	509.358	GGATGAAGTTATGGTGCCGCCTGTGACATGACCAATCTGAATGGGAGCCAACTGAGCGGGGATTTTTTGATATCCCCCCTAAAATGAAGGGATTTTCGAGTTCTGGCGCGTTAAACTCTGTCCATGTTCCCGCCAATTTATTTGTCAGGCG
MACS2_peak_59	68710	68869	160	68799	1330.94	536.469	5.74111	533.747	GCGGCAGTCAATATGTCTTCAATTCGCGTTTGTCTGTCGTTTGGTTGTGGCATGTTTAACCAGCGCTCCCTATTATGTGGCCCCATGTCAGACGGCGAACCGTTCAGATACCGAGTCAAGTTCACGGATATACGCGTGAAGCCCCCCGCCG
MACS2_peak_1733	2141924	2142248	325	2142029	1095.36	440.273	5.7081	437.679	GGCGGAGGCTCTGGACGCTCATTGGTAGGTGGGTTCCCCGTCAGAATAACTACGGCAACCTCTGCGAAGCCGGTTAACAGGAATTTACCAAAATGACGGGATGGAAAGAACCCCACCAAAACAAAACCGGCCGGTCTTTCGACCGGCCGGC
MACS2_peak_252	273298	276142	2845	274427	1418.23	568.27	5.69972	565.506	GAGTGCCATTTCATCAACAATCTTCGCATCGAATATGGCTACTTGCGCCTTTATCCCGATGAGGTAATAGGCTTCGATGGCCTTCTTCGCGGCGTCCTTCGCGCCCGTGAACAGCTCGGTCTTTTTGTTGTGATTATCCAGCAGCGCTGAA
MACS2_peak_2338	2844434	2845085	652	2844678	1252.61	499.101	5.6622	496.426	TGTCACGGCTGGAGCGGGTAGACGGAATCGAACCGACATACTCAGCTTGGAAGGCTGCTGCACTACCATTGTGCTATACCCGCCCGCTGCCGGGGATCGTCATATGGGCGATTATCTATTCAAACAAGCACGACCCGCACATTTTTGCATT
MACS2_peak_1360	1723824	1723999	176	1723917	1084	431.949	5.64895	429.368	GGATCGATGCGAGGATTTCCTCCATCGTCGGTTCTTTATGCGCTTCGTTGGCCATCTCAGCCCCTCGCTGGTGGAATCACAATCTCTGAATACCACCGATAGGGTGGTGGGGTTAACAAGCGTTTGACATCGTTAACGCTCAGGGCCCCGG
MACS2_peak_2179	2654912	2656632	1721	2655551	1149.17	456.346	5.63259	453.728	CACCTGTGAGTTTATTGCGGACTGCCTTTTCCGAACGTCAGAATCATCTCCTATCCTGAGACTGCAGCATGGCCGGACACATCGTCAGCGTCGGCGGGCGGAGAAGATGTCATGAACCCACGCGCTGTCCGACTGATTGGATTTGCCGCTC
MACS2_peak_1987	2445540	2445930	391	2445637	1158.74	456.642	5.59154	454.023	ACCAGATACCCGCCAGGCGGCGAAATGGCCATATTCGTGCCATAAACGCCGCTAACTTTGATAGGTTCCACGCCAAACTGCACATTGCGAAATATTTCCGCAGCGTATGAAACCAATTTGTGTCCCGTGCGTTGTAACGCTCAGATAGCAA
MACS2_peak_416	494036	494590	555	494387	1229.29	482.346	5.56341	479.692	TATTGTCGTAATTGTCTGATATTGCAGGATTTACTACCGCAGTCTCGGAGATTGCAGTGAATCGAGGTCCGCTCTATATGGCACGCAAACGAGAGAAGGAGTCTGCCTTGAGTATCGACCTCTCAGACGATTATCGCCCCTCGGAAGACGA
MACS2_peak_1956	2399505	2399757	253	2399592	1061.88	414.702	5.53377	412.146	GCTGATCCTGTGGCTGGGGGCAGCCTGAAGGCTTGCCCTGCCCCAGAATCCCGCTTACACCGCCGCAAATCTGAGGTATTCCGATGGCGCCGCCTAGGCCAGACTACACCTTCACGCACGAGCATCTGCTCGGAATCGAAGGCCTTCATCC
MACS2_peak_500	621217	621519	303	621343	1172.49	455.789	5.50677	453.172	CCGAACGGTGCGTTCCGTAACCAAGTATTAGGGATCGCCATTGAACATGGGGCCGATATACCGGACACATGAAGCTGGTTATGACGGGATGATGGCGCATTTGTCTTGGCCTGGACCGTTTTTTGCCAAATTTGGTACCCATATGGCAGCG
MACS2_peak_2236	2713415	2713671	257	2713498	1098.35	426.92	5.50144	424.347	TAACCTGCATATCCCCCCACATTTCCCGCAATCGGCGTGAAGTTGGGGTTTGACAGCCGGATCGCTTTGGTGTTTACCCCCGACCTTCGGGCGCGGCGCCTTCTGGTGCGGCGCCCTCACATATTTTCACTATTCCGGAAGGAACTGGCCC
MACS2_peak_1084	1437375	1438853	1479	1437523	1054.11	409.496	5.4933	406.947	CTATGGGAGTACACACGTTAGACGTTTTCAGCATTTTACTGGGGGATGCTCTGATGAGCGTGAAAAAACTGCTTGCAATATCACTATTGGCTACGTCGTTTGCTCTTCCTGGATTTTCCGAAGAGCAAATTTGCGACCAGCCTACGCTAAC
MACS2_peak_51	55635	56194	560	55918	1168.9	451.061	5.46684	448.451	GGTCCGAGGGAGCGCAGGCACAAGATTTGGCGTCGAAGCCTGCGCCCCCCGGTTTTTTCAACCGCCGAGGCGGTGATTCGGTGTATGGCAACGGCTCCGCATCGGCAACCCCTCGGCTCTACATGGAGCCCAAAAATGGCTGACCACTACT
MACS2_peak_568	723689	723867	179	723784	1263.97	486.24	5.45246	483.581	TTGCCTGGCCCAGGTGTTGCCGTCCCGCATCGCCCGAAAAATCATTATCGGAATATCTTGCCCTCCATTCGCCTTTGAGGCATCACGCCCGGCTGCTCAGAAATCAGGCACTGACCTGGAAAAGACCAAAGGGAGGGCAGTCATGACGGCG
MACS2_peak_899	1175390	1175660	271	1175529	1072.64	411.644	5.42792	409.092	AATCTGACACAAATTTAGCTAACGCCCGCGCTAGGAATTCGTTAAGATTGCGGGTCTAGGCTTTTGAAAAGAAACGGGCTGACAGAATGAGCGACCGTACACTTACCCGCGCCGAAGTTACCGATGCCATCGTCCGAGAAGTGGGCGTGAC
MACS2_peak_2243	2721597	2721859	263	2721683	1028.4	390.335	5.35945	387.816	AAATAGTTCAGCCACCCGGCTTTACGAGGCAGGCGGTTATCGCGTAATTGCGACCCTTGAGTCCTACTATCCGGACGGAGAAGCGGCGCTGCGGATGGAGAAGTATCTCGATGCGCCCTCTAATGGAGCCCCATGACAGATTGGGTCGTGC
MACS2_peak_1943	2387141	2387413	273	2387293	1298.65	490.82	5.34835	488.155	TGAGTTCATTGTCCTCAACAACAAGCACCTTTCCGGATCGCTTCTTGACCATCAAAATCCGATTAGTTGACGATTCGCGCGGGCGTGGATGCGCCAGCTTCAGCTATACTGCAAATTATTAACGCGCCTTTACGCCTGCCGCAGGGCGTGT
MACS2_peak_2133	2605717	2606143	427	2605812	1025.41	388.142	5.34388	385.628	TCCGATGGAGAGGGCCACGGCGAGAGGCGAAACAAGTGCGAGTAACATCATACATGGCTCCGTTCAGATGCGGTTTGAATCAATTTGCAAAATCGCCTGCACGGCGAAAATAGTGCAGTTGCTCTATGGAAGATAAATAGAAGCGCCGAAC
MACS2_peak_2603	3203755	3203971	217	3203860	1084	408.211	5.31343	405.664	TAGCGCCCTCATAGGTGGAAACGAACACCCGCCTAGCCCAATCTTGTTTGCCTAAACCCCGCCATGGGTAAACCATGTGTAAATTTGGACTATCATGGGCACGCATGGGCCTCAATGGGCACCGCTGGTGAATCGAAATTTCCACATTGGA
MACS2_peak_1407	1785247	1785904	658	1785422	1018.23	383.04	5.30653	380.534	CCGTGAAATTGCGTTTCAGCAGGATATACTGCGAGGCGCTGTGATTACAGTTGAGCGTCAGTTGCGCCGGGCGGGAAACCGTCCTAATCGGGCGGCAACGCAATGGGAGCAAATGCGCTATGACGGATGTTGAACGGCTCGCCCTCGACTA
MACS2_peak_867	1128026	1128428	403	1128295	1235.27	463.816	5.30589	461.187	GAACGTTTCAGATTGCTCTGACTTGCTCGCTCACGCAGACCCGACCAGGTGGAAAATCCACCCTAACAAGCGGGCCTATGCGCGCTTTGTGCCCTGAAGTCAAACGATCTTCCCAGCAGGGCATTGCGCCGGATTGGCGCCGTTCCGTAAT
MACS2_peak_2749	3400029	3400230	202	3400114	1060.68	395.834	5.26864	393.307	CCGGACGAGGACTGACACCGAAGCCAAAACCGGCTTGCATGCCAAGGGCCCTGCCAGTATATGCGGGGCCTGCCGAAACGGCATGCCGCTTTAGCTCAGCTGGTAGAGCACATCATTCGTAATGATGGGGTCAGGTGTTCAAGTCACCTAA
MACS2_peak_1440	1811936	1812347	412	1812054	1260.38	468.852	5.25577	466.218	AAGGTAGATCCGCGCCAGGCAGCCTGAGGCTGCGGTCTTTTGGGGCTTGTTGTTTGCGCCGGATTGGGTATATGGCGCGCATTCTAAAACCATGTCGCGGGTGCATCCGGTGCGACGGGATTTCCCGTAGTTCCCCCTGCGACGGCCAACC
MACS2_peak_569	725505	725832	328	725616	1171.3	435.935	5.25458	433.348	TTTGGTCAGTTCACCCTTGTTCATAGGGGTTCTCCTCTAGGTTAAATGACGTTTGCACGCCATTGGGCCGACTTACCCACGATTCGTTACCCGTGAATATGCCGGACGCCCTATAAACACGGGCTAAACCCCGAGAATCCAGCCCTCTTCT
MACS2_peak_1640	2026310	2026800	491	2026645	1008.07	375.788	5.25361	373.294	GGCGACGAGACATATCAATGTCCTCATTCTCAACGCGGGCCGGTGGGCTTTGCTCGATATAAAGAGCCCACGATTACAACGGCGGCACCGCATCACCCCGTCATGAAGCGGCGGGTAAAACACCAATAATACCCTCGCGTCAAGCGCGTTG
MACS2_peak_202	220666	221060	395	220911	1301.64	483.247	5.24835	480.591	GTTTGAAAATCGTTCGCAAGGTCAAGGCTTTTCAGTGTCGGCGTGTGGTGCCAGTCTTGCAAGCCTTCGTGTTCACCGCCGATTTACCATCGGTAGGCTTAATGTGTTAAATGTATGAATCACATCACAGGGGACCCTGCGTGACCAAAAT
MACS2_peak_467	562623	563336	714	562905	1142	423.733	5.24311	421.164	TTTCTAATTATGATCGCTCATTCCAGCCTTTACACGACACACCCGGCAGGCCCCCGCCTGAAACACAAAAAACTCTGTACCGGGACTAAATTGGCTGGTATGGAGAAAATATTCCGAGGGGATTTTTCTGGCAAGTACTAACTTTTTGAGA
MACS2_peak_525	658455	658662	208	658570	1146.18	425.803	5.24235	423.232	GTCTGGTGTTTTGAGACGAATGTGAAGGGGGATCACCGCAAGAGGCACTGGACGGTGTCTGCAAATCACCTGAGATTCAGCGCTGTGCCGCAGTAATCGTAGCGTGGAGGATTGGCCGGGATGCAATTGTCGGAGCGGGAAGGGCTTGAGC
MACS2_peak_1656	2037955	2038133	179	2038028	1001.49	370.722	5.21913	368.237	TCCACACCCAGAAATGGCGCGGCTTGAACTGTGGCGGGCTGGGACATTTTATGACCTTCGAGAGAATCAGTTGCCCAGACTAAACCCAACCAGCGCGCACGTGAAATCGATCGCTGCACAGGGGTGGCGAAATTGTGCCAACCGGCCTAGA
MACS2_peak_620	795130	795418	289	795258	1110.31	406.967	5.16888	404.422	GTCGGCCAGGAGAAAGCTCTGGCCGCCATAGTCATTGTAAGCAGCCGCGTCCGAAGGGAATCGAGCCAAGCATGCTATCACCTGTTGTCTGCCCGATCACTGGCGATGGAACAACATTAAGAGTGCGTCAGATGCAGCCATCGTTGGACAT
MACS2_peak_1819	2246003	2246987	985	2246469	1017.04	372.845	5.16272	370.356	CACACGTTCAAAAACGTCAGACATGAATACCTCTCTCGATATGTCTGATGACTGGTCCTTATTCGAACCATTGTGTTGCGCCTAGCACACACTACGGATGAGCGCCAAGCCCTAGTCTGATGCCCGACTGCTGGGCCTAAATCATTGCCAT
MACS2_peak_153	166498	166808	311	166642	1350.07	491.497	5.1391	488.83	GCTACAGGAAATTGTCAAAAATCTACATGTCATTCCTGCGAATCCCGCGATAAGGGAGCATGCTCCAGAACATCCAGATCCTATCCAATGGTATAGCCCTCATAACCTGCGCCATGGCGATCGGCGCGTCCTGGGTGGCTTCAATTGCATC
MACS2_peak_643	827981	828383	403	828080	1092.97	397.739	5.13601	395.209	CATGGGAGGCTGCCTTTGTTCGGGGTTGATGCTGCAATTTTTTTCGGTGAGGCTTTGTTGCCTTATTTTTAGGCTATCGAACGCTGAACATTTCGTCAAGTGTTCAGACCGCTGAATTCAAGATTTTGGAGAACTATTCGTTCCGTTTGCT
MACS2_peak_751	974657	974964	308	974776	1101.94	400.002	5.1228	397.467	AAACTTGCATTCGGCCTGTGGATAGCGCATATGGCTCGCATCGACATTGGCCGGACGATCAGGCGCATGCGCTCACCAAAGTGAGTTGCGGTTTCAGAAACTCTCCAAAATTCGATATGCAAGGGCTGACACATTGTCCGCCCACCAATGA
MACS2_peak_2392	2922000	2922202	203	2922097	958.44	340.184	4.99524	337.751	TCGCTCATGGAAAGGCCTTCTGCAGTCTTGAGTCCGGGTTCAGGACGGGGACGTCCGAATCGCCATTTTTGCTGGATATGAGACTAGCAGCCGCGCCGCGCCGGGGCTACCATCCAGATGCCTTTATTTGCAGTGAATTCCGGGCTTTCCG
MACS2_peak_1751	2160910	2161285	376	2161112	1014.05	358.613	4.97572	356.147	ACGACCATCGGAACAAGGTTGAGAGCGGTCTGAAGTGATGTCGACATAAAAATGACCTTGTGGATCAGGGCTGAATCGCCGCCTGCAGGATTGGCAGATGCCTTTATATTTGTCCATTCGCCGCCCACTGCAAGGCCGCGCCTGCTGTGGA
MACS2_peak_2829	3507742	3507954	213	3507855	1136.02	398.241	4.93713	395.71	AATCATCGCGTTCCCTGGCTAAAGTTTGCTTGCAAAGCCCTTTATGTTCGCGCTAATCCGTTGCGTCGGCAGATTGTCCTGATCCGGCTAATTTCTACTGGGGGAATACATATGTTGAAACTATTTATGCTGCTGCCAATGGCAGTGGCGA
MACS2_peak_2831	3510037	3510269	233	3510127	1015.84	355.305	4.92847	352.845	CGCGGGGGCAGAAGAGACCCTTATCGCGAAATTACCTATCGCGATAAAAATAATGCTTGACGGAGAAAACGCAATCTCCTAACTGTTGCTTATCGCGATAAGGATTATCGCAAAAAACAACTGGAGCCACACCATGATGAAGTCCCTGCTT
MACS2_peak_203	223039	223446	408	223226	1265.77	440.356	4.90994	437.761	CGCAGTGCCTGCGCGAAACCCCGCTTGACGCGCCAGCCCGGATTGTTCATTACGCCTCTTCTTCAGGCTTGGCCCGTACGGGGTCTTGGCCAAAAGGGCGGTTAGCTCAGCGGTAGAGCACTACGTTGACATCGTAGGGGTCACAAGTTCG
MACS2_peak_2408	2947118	2947493	376	2947262	1023.61	356.443	4.9048	353.981	AGCGCAGCAGCGCCCATCAGGAACAGATTTTTCATGTTGGTAGTACCCCTGTTGTGTTCTTGCGAACGGCCGGTGCTTTAGCACCAATGTCCCGTTACTGAAAGTTCATTCTTCAGATCGGGAAAGCCTTTCGCGGGCTGGTTACAGAAAA
MACS2_peak_1750	2160046	2160660	615	2160359	1017.04	353.821	4.89441	351.364	GAACAGTACAGCGTGTTCTTTGAATCGCCGGAGCCGTTTGGTTTGGTCATGCGGTCCTCACTGCCATACAAGGCTTAACGTGGGCTTTAAGCCCCTGCCAAGCATGGTCTTTTTCTAGACAATAAACCTGTTCGCCTGCCCTGCAAGGGCT
MACS2_peak_1281	1617444	1618053	610	1617844	938.11	326.256	4.8894	323.85	GTCTGGCAAAACACAGCCAGGATCAGTGTGAGAACCTTGCCAAGGTGCATCAATACAGTCCTATTGTGACACGAATGCTTCAGGTTTGGTTAGTAGCGCCAAGCGGGTGCAGGGATCAATGGACTGTCACATGTCTTACTATATCTAGTGG
MACS2_peak_1821	2248305	2248765	461	2248480	967.41	335.439	4.87938	333.015	TTTGGCGTGCGTAAAGCGCGTCCTCCCGGCATGCAAGCGCTTGAATTTTCCACAAGGATAGGCTTAAGAGCGCCTCTTCATAGTAAGGTGCGGTCCTCGACTATCCGGAATGAGCCGGTGAAAGAGGGGCCATCGTCAGAAGAGTTTCCCG
MACS2_peak_1475	1838229	1838445	217	1838372	931.54	321.425	4.85515	319.027	ACGGCTAATCCCCAGTAATTTTCTGCTAATCGCTGGTGGAGGTCGCGCGCAAGGCGCGAATCATTTCATGAGTATAACCCCATGATCCGCTATATTTTCATCACTGGCGGCGTGGTGTCTTCGCTCGGAAAAGGCATAGCCTCCGCCTCGC
MACS2_peak_2233	2707923	2709314	1392	2708618	1167.11	401.495	4.84693	398.958	CTATGTGCCACACATTCGCCGGATAACGTGTTGAGGTTGAATCGAATAGGTGCAAATGAAGGCCTAATATCTCTTAATGCTATCGAAACGCTATGTCTGCATTTGCCGAGAATTTGTTTCAATTGCTTTTGCGCCCTCAGCAGACACAAAA
MACS2_peak_702	905811	906146	336	905957	929.14	320.049	4.8427	317.654	AAAATCAGTGCAAAAACGGGCAGATAGAGTCAAGTCAGCCTGCCCTTGCGCCACGGCGCACACACCGTTACGCCTTGACCGCTGATTCATAGCAATAAGGGGACACCCTATGAATACTGTTCTGATCGTGATTGCCGCCATTGTCGCGGTA
MACS2_peak_1332	1675899	1676533	635	1676155	927.95	318.674	4.83648	316.283	GTTTTAGGGGTTGTGAGGGTGCCGCACTGCTGGTGCCGGGGTTGACATTCTCTGGCAAATAGCAATTTGACGGTCAAAATAATAAACCACGGGAGCCGTCATGCCTGATGAGGCCACCACAACGAGCGGGACAGACATCGTCCCAGACCGA
MACS2_peak_630	805306	806725	1420	806461	981.76	336.273	4.82455	333.848	TCAGTCGTTTTCAACCCTGTGTCTCAGGCTTGACAAGGACTGAGTGGCCGCTGACAACGGCTCAAAATTGATCGGGATCAACCATGACGCGTAAGACCGCTTTCATCACAGGCATAACCGGGCAGGACGGGGCTTATCTGTCCGCGTTGCT
MACS2_peak_2438	2988343	2988569	227	2988452	1046.93	357.621	4.81586	355.157	GCTGCTTCATCTGTGTTTCCAGTTTCATGCGCCTTTTGAAATTCATCCCGTTACGGACTTCTTTTCAGGCGGCGAGGTGGGCGTAATGTCAGGGTTGCGGCACTCTGTCAATTCCAAAATCAAAAAAGGCTCCAGGCGGGGTGCCCGGAGC
MACS2_peak_1596	1975756	1975987	232	1975848	920.77	313.879	4.79912	311.496	GGGCAGAAATTGGCGCTCTTGACGCAGGGGGTGACATTGCGGACAGGCTGGACCTTCGGGAAACAGGCTGTAAGTGCTAACCCGGATACAGATATAAGGCGCAAAGCGCAAACAAGGAGCAGCTTATGGCGGAGACCCCTGAGCGTGAGTC
MACS2_peak_2736	3381398	3381625	228	3381533	1171.3	396.877	4.77669	394.348	CTGCCGGTAACCCATGTATCGACCTCGTAACATCCATTGGCTGCGGGAAAGCAGCGTTCAGGATCGCCGGGCAGGGTTAACAGGAGGCAAACAGACACTTACCGATGAGAAAGGAATTCCGCCTTTATGCAGTGGAATTCGTTAACCGGCT
MACS2_peak_1386	1761727	1762073	347	1761811	913.6	309.107	4.76177	306.733	AGGTCCGGCAACGAAGGCCAGCGCAACAAGCGCGGCCATTAAAAACCGGAACCAGGAAGACGCGACTGTCAGCACCATAATGCCCAGATAGCATCGAATAGTTGTGTTTGCATGAAAAATTTGCGGCAAGCCGTTTTGCCGCACGCGCTGG
MACS2_peak_167	182914	183746	833	183574	1191.63	400.981	4.74771	398.445	AAATTGCCGACGACGAAGACGACGATCGGTGAAATAGGGGCTTGAAAGCGGCAGTGCGCTCGTCTAGTGCATCCGCTTCCCGGTCCGGGGCCATAGCTCAGTTGGGAGAGCGCTTGCATGGCATGCAAGAGGTCAGGGGTTCGACTCCCCT
MACS2_peak_2171	2644620	2645216	597	2644958	941.1	316.603	4.73181	314.216	CATGATCAGTGGCAGGTCACTCCATAAGCTGCACTTCAACATTCCTACTTGCCGGCGATAACTCCACCGCTTATCCAAGGCGCTATGTCATCAATTGAAAATGTGTTCTTACCCGGCGTCCCGAAAGATTATATTCTAGAGCGTCTCGCCG
MACS2_peak_2694	3319494	3319933	440	3319591	1084	364.103	4.73036	361.629	AAGGCCAGTCGCGGCCCGCCGCGCCAGACTGAAAAGCCACAGCATGCGGCTGGCCAAATGGTGCGGAGGCGGTATATAGCCGCCCATTAGCTCACGCAACTCAGGAACACTCCATGGCCGTTGAAATCGCAGCGGATATCCGCAGAGGCAA
MACS2_peak_633	808018	809337	1320	808162	1076.83	360.92	4.72731	358.45	TCCCCCGGTTATTCGCGTAGGCAATCTTGATGCAATGCGGGATTTCGTGGATGTTCGAGATGTTGTGCGCGGCTACAGGCTTGCTCTTGAGACGGAGCTTGATCCGGTCTCTGAGGGAGTATTCAATCTCGCATCGGGCACGCCTCGTTCC
MACS2_peak_250	270934	272417	1484	271947	1116.29	373.405	4.7151	370.916	TGACGCCATGCTCCCAAACCAAGCGGGCCCACTTGCCTTGTCTTGAAGGTAAGGCGAACTCCCTAAGCATCACTATATCGTTCAGATACGCGGCCAGATAGTCTCTAACCGATGGATTCACAAATGAAACGGTTCCGCTCTCAATTTTTAT
MACS2_peak_737	957104	957384	281	957280	932.13	311.801	4.70543	309.423	CAGTTTCGGAAAAAATTAACCTTTGGGCGGCTTGATCAAATCGAGTTCAGCGGCGCCCCTGAGATTCACTCCACACTCTCGCCGCACAGCGTAACTTGAGGACAAGACGCCCATGCGCATGAAGATGTTCGCCGCAGAATCGATGGAAGCT
MACS2_peak_2767	3426219	3426421	203	3426339	1043.94	347.552	4.69637	345.107	TACTGACAGGCATTCTTCTGTTTATCCGCAGAAGCTAGGTCCAGTTTTCGGCCTTTGCAGATTGATTTTGAGGCAAGAATGCCTAGGTTGGCGCCAGATTCGCACCAGCCTTCTCAAAGGAATATATTCCCATGGCAGAGACCTATGACGT
MACS2_peak_2625	3227805	3228435	631	3228312	1023.02	339.728	4.67587	337.295	GGGGCCCATGTTGTGTTTCGTTTCGCTCCTGATACGATATATAGGTGTTCAGAAGAGCGGTGCTTACCAGCCGTTACAACATCTAGTGGGTCTGGGCTCTGTGCGCAGCCCAACCTTACGCGGGAGACCTGCAAACCATGTCATGGACCGA
MACS2_peak_2318	2811367	2811881	515	2811474	886.69	290.918	4.62168	288.583	CGATCTGACGCCTTCGACGGTTGTAAAACCCGGCGACACGATCCGAATCGGCGAGCGAATCTTCTAATTCGCGATTCTTTGGAAACTCTACTTAAAAACGCCGCGTTCTGCGGCGTTTTTTTTTGAAACTTGCCCGGTTTTGGGACACTCG
MACS2_peak_2124	2596142	2596672	531	2596280	887.29	290.292	4.60517	287.958	GTTTGCAATGCGCTGATGGCGCGTGAATTTTCGATATACTTGACGCAGATTGGCATGGCATTATCCATGAAGATTAATGCATGCTGATGCCATGACTACATGAGATAAGGTGGCCCCCAAGCCCCCCCGTATCGATCTCGCAGCTTTGCCA
MACS2_peak_1039	1376726	1377050	325	1376954	882.51	288.254	4.59989	285.923	TGCCACCTGACAGATTTGAACTGTCGACCTCGTCATTACCAATGACGCGCTCTACCCCTGAGCTAAGGCGGCATTGCCGGTTGGGTTCGGGGGCTTTAGCGTAAGCCTGCCCATATGAAAAGACCCATTTGCCGCTCAATATGACAGACAA
MACS2_peak_2497	3051068	3051502	435	3051262	991.92	322.4	4.58732	320.001	GCCTTGCTTGACGGTGCGGAGAGTCAGCCCCAATAAGCGGCCGAGTTTTGACCAGACCGGTTAAAACGATGTCAACCAGACTGGCAAGCGGTGAGAGGTATATCTTCCATGAGCAGGAATCAAGATATGGACTCAGCCACTGGTGCCTTGG
MACS2_peak_605	776565	776798	234	776647	877.72	284.934	4.57499	282.61	TGAAAGGGGGGGCATATCGCATCGCTCAGTCTCCTCCGGTCGGGCAATCGCCGGGCCGCATCGGCGCGGTCTTCCGAGCCTTACCCTGCAACAGGGCCGCATCAAGGCAAACCCGTAGAATTCCCTATACCAGCGGGTGCCTTCACCCTGC
MACS2_peak_2188	2664318	2666789	2472	2665027	871.75	280.967	4.54386	278.651	TGATACTATCCAGAAAAATGACATCACCCGCATCTGGGTCGTAATCATTCTGCCTCCACCCATAAATTTCTCCGTAGAAGTGGGTATTGCCTGGATTGTCCAGCATAAAATAGAGGATATCATTATTGGCAACGGGCGGACTATTCGCCTG
MACS2_peak_163	177392	177563	172	177475	1216.14	390.372	4.5348	387.854	ACGTTCACGACCTTTTCAACGTCTTCGTGACGCAGGTGCGCGTTTTCAGCCGCGAGCTTCTCTATGAGTTGGGACTTCAGCATCGCGTTGATAATAAACGCATTTGCGGCGGGAGCGCTAGGCCCCCGCCGCAAACATTTCGGGAAATTTA
MACS2_peak_2717	3350780	3351071	292	3350896	1003.28	320.635	4.50959	318.24	GAAGGCGCCGCATTGACACCCCTTGGCGGCGTTCTTAAGTCTGCCCCGCGCGCTGGTCGAGTGGTTTCATCCGGTAATGGCGCGGTGGGAGAACCCGGAAAAGTCCTGTAAGATGTCTGTCAGGACAAGAAATTTTTACCCGAACTGGTTG
MACS2_peak_1517	1887428	1887693	266	1887574	862.18	275.05	4.49405	272.747	AGGAGTGGTGCCGGCTGCAGGACTCGAACCCGCGACCCTCTGATTACAAATCAGATGCTCTACCAGCTGAGCTAAGCCGGCACTGTGGCCCGCGTTACCGGAAAGTTTTTCCCGGCGCAAGTCGCCAGGCTGCAGTGCTTGCATGGCCCCC
MACS2_peak_1464	1831063	1831421	359	1831181	858.59	272.433	4.47538	270.136	TCATTAATGAAGAGCAGCAGCTCTTTTTGCTTTGTTGTGAGCATGGAACGGTTCCCGATGCGAATCTATGTTCGCTTTTGTTCTACAAGCGTTCCCTGTTCGGGTCAATCTCAACAGGCGAGTTTCAGACGGGTAACCTGCTCGGCGCGGG
MACS2_peak_621	796569	797667	1099	796941	948.28	300.117	4.46614	297.763	CACATAGGTCCTGTCGATATTTGCAAGAGACGCTAATTCCTCCTGAGAGACCCCTCTCTGGCGACGGACCCTTCTGATGTTCTGAGCGAAGATATCCCGAATATCCATAGTCGAGATTCTTCGATGTCGAAGAGTATATAACCACGGAGTA
MACS2_peak_1619	2005159	2005608	450	2005481	867.56	274.17	4.45873	271.87	GGGTTATGTGGCTGAAAAGCCTCACTGTGCTGCGCCCGTCATTCCCGTTTCCAAACCGCCCGACTCTTTGCTAAAGAGCGCCCATGAAATCTGCTGTTATCGTCTTTCCAGGCTCCAACTGTGATCGTGACGCGCATGACGCGTTGAAGAA
MACS2_peak_2488	3037012	3037253	242	3037106	917.78	289.517	4.45579	287.185	CCATACTCAAAATTCTCCTGCTCCTGCAGCCATCGCTTGATCGGTCTGCCCGACAAGCTAAGGAGTGTTGGGTGTCCTGCCAAGCTGGCTGATGGGCGGGGCCGTTCAACCCACTGTGACAAGAGGCTTTTTTACTTGTGACAACGCTTCA
MACS2_peak_634	809537	811700	2164	810398	854.41	269.509	4.44875	267.219	TTGTCGGATATCAAGTGTGGTTCTAACCTATCCTTCACGCTCGATTTCCCTTGTATATTGGGTCCGGGCTCGTATTCAATTTCGCCCGCGTTGGTGAACTCAGACACCCATCTCGATCAAAATTTCGAATGGACCGACAACCTATTTGTAT
MACS2_peak_1063	1415759	1415968	210	1415851	853.21	269.173	4.44736	266.883	ATCCACTGAAAGCTGACCGTTAACTGCTTATGAACTTTGACATCCCCGGTACGCCCGGCGTTGAGTGCGGTTGGATTTGTGGTGCGAATCCGGCAGCTTATGCAAATCTCAACGCGGAGGCCCGCCCATGAGCCTGGAACTTAGCCGCAGC
MACS2_peak_2217	2695938	2696461	524	2696324	919.58	289.582	4.44681	287.25	TTCACGATCCCCGCGGGGATCCATTTGCGGTAAAGCATCCACATCTGATGCAGTTTGCCGGATAGTGAGAATGAACTTCCTAGAATCTTTCATCATGAAAGCTTAGCCGCGAGATACAAATCCCGCTACCCTAGATCGATGCGCACCTTTT
MACS2_peak_1933	2374778	2375058	281	2374862	850.82	267.224	4.43491	264.938	TGTAATCTTCATGTGTGGAAACTCCGTTTGAAGCGGAAACTAAGCATCGACGCGCCAAGCGCAACTCGTTAGCTAGAGAATTGCTGCCAATTCCGGTTCTGTTTCTGGACGCTAGAGTGACCGCACCCCACCCATGACCAAGATCCAGCTG
MACS2_peak_2174	2646892	2650912	4021	2648707	844.84	263.338	4.40378	261.061	GAAAAGGTTCTTTCAGATGGGCCTATCCCGGTAAACCATTGACCAGTCATCCCGATTGCTCCAGTTTTTTGGTTTCCGCTAGGAGCACAAGCATATAATTCGTCGGGAATGTTCGAGAGCTGGTTATCCAGCCAGCCGTTGCCATTGTTGT
MACS2_peak_591	754402	754710	309	754595	890.28	275.581	4.37267	273.277	CGACACGCGATAGTGATGCCTTAACTTCCCTGACGGGGGAACCTCACCTTGTCTGTTTGCGACATTACAAATACAGCAGGTGCTCGTTCGGGCTGAAAATGCCTAATAAATCTCTCTGGGGTGTTAACGCTTGGACCCCCGCATGTCGCAG
MACS2_peak_1290	1629478	1631045	1568	1629874	836.47	258.186	4.3602	255.922	TGGGCAGATATCATGATTGCACTTTTTATTTCTTTTATTGCACTTATTATGTTGACACCTTCGAGCAGTTGAATTACCCAAAGAGTGCAATTGATTGAGTATCAGATTCTTCACGCGCGGGCCACTTCCCGCGTGATTGCCGACACGTATT
MACS2_peak_1688	2076378	2077062	685	2076918	970.4	298.775	4.35605	296.423	CTGGCGCAGAAATGTAACCGGTCCAATCCGCTTCTTCTTTTCCTTCTGGTCCTTAACGGCCATGTCACCACTCACTTGAAAGGCGGGCGATTAGCCCTTTTGGGCGCCCGCGTCCACGGCAAATATGCATGGAGCCTGGCTAAGAGGCCCC
MACS2_peak_2535	3104996	3105268	273	3105126	997.31	306.561	4.34992	304.193	AGGCGGTAAAGGCGAAAGCCGTCTTGAGCATGACACGCTTGAACATCGACGGCACTCCCACACTGATACAGGTGGTGATTTCAGTGCAAGAGCCGGGCCTGTCAACGCTTTTTTAACCATCCTTGCCAAAGTCTTGCAGACGGTGCCCATC
MACS2_peak_246	268000	268672	673	268440	1099.55	334.609	4.31587	332.186	GCAACTTGAACGACAATCGGCCGCAATAGTTAATAACGCGTTGCCGATTCCTGGCCACGGCCAGTTTGCGCGAAATATTGTTCGCGATCATGGTGTTCTGAAGGAAAGTTTAAGTAAAAAATAGCCGGCGCAGGTTCGCCGCACCGGCTAA
MACS2_peak_2250	2732559	2732804	246	2732640	827.5	252.43	4.3135	250.179	AGGCCGCTACAAAAAGAGCCGCCGAGAGAATCCAGCCGAATCGCATTTCCTGCTCCCAAACCTTCCGATAGAAATGGAGGTGAACCACAACAATAGCAAGAATATGACCGTGACGCTTGGCTTTTGCCGCGATTTGATGTCTCAAGCCGCT
MACS2_peak_2526	3095503	3095743	241	3095625	867.56	263.786	4.30343	261.509	GCTTTTCATTTTTGAATAATTTTCGAGGACATGGCCACACCCGTTGACCACACATTTGAGCGGATCATCCGCGATCATCACAGGCAATTGTGCCTGATTCCGAATGACCACATCAAGATTGCGCAGCAGTGCGCCCCCGCCCGTCAGCACG
MACS2_peak_421	498661	498900	240	498759	917.78	277.998	4.29298	275.689	ATACCATGGTAAGCCGAATCCTGTTCAGTTGGGGAAGATTGCTCAGTCTGTATTAACGGCTTTTTCGGGTTCGTTAACCTTTGCCGTGCGAGAACTGGTAGTCTAGTGACGGCTTGGCATCGAGTTGCGTGATGCCAGCCTCGCATATGGC
MACS2_peak_516	649793	650026	234	649933	871.75	263.722	4.28573	261.445	GGCGCCAATGACAAGGATCGAGGAGATGTCGGTGCGCTTGGGCATGGGTTCGTGGTCTCCTCACAGGCGGTCAAACGGCTGCCCGATAGCAGGGAGTCGGGCGCGGGGGCAAGGCGCAAGGTGCGTGGAACACCCCCGATACAGGGGGAAG
MACS2_peak_1617	2003611	2004159	549	2003968	846.63	255.962	4.28098	253.703	GCTTGGCGCCATGAACGCGACTCCTCAGGTTTGGGTGAATATAGAGCCCGACTGCTGCTGGAACAATGGGACGAAGCTGCTTAAGAGGTTACCGCATGCGTATAGCGACCTGGAATGTCAATTCGATGAAGGCCCGCCTGCAGACTGTTCT
MACS2_peak_33	38310	38557	248	38435	1167.11	351.888	4.27879	349.435	GATAGAAGAGTGGCGAATCAGCCGCTCAAAGGCGTTGACTTTTGACCGCCGCCCCGATTTATACGCCGCTTACTCCGAAACCCCGACCCCTACTGCGCCGGAGACTGGCGATGAACCTGATTAAAGAGCTTGAGACCGCTGAAATCGCGCG
MACS2_peak_2326	2828301	2828658	358	2828560	842.45	254.43	4.27495	252.175	CATTCTTTCAGCCCGGCTTTTAACCAGGTCATTGCTAACTGGTTCACGGGCTTGAGCAACCAATTGTCAACATTCATGAACTATCTGAAAGGCGTGACATTTTGCCTACAAAAGCGCTGGGGGGCGCGGTCGGCTAAGCAGGAAGTAGCGA
MACS2_peak_1664	2050689	2051247	559	2050815	819.13	247.348	4.26992	245.108	CGGCCTTAGTGGCCTTAGCGGGTGCCTTTTTTGCACTCTTTGGTTTTGTTGCCATGACTCTGTGCCTCCCAGAGGCCTTTATGGCGCTGCATTTTTGCAACGACAAGTCAGAGCATCGTTGTCAATTTGCAGAGCTACGTTCTGGTGTAAG
MACS2_peak_756	980944	981308	365	981190	816.74	245.451	4.25747	243.215	GCCTGTCAGACGTTGTACTTTTCCCGATCGTTGGGGTCGGGAGATTCAAGCGCCGTGAGACGCCTGACATCCCTGCCTATATGCACCATCGTCTGGTGTCACTACTTACGGTGATGGGCTTCATCAACCTCGTCAATTCTGCCGCAGTTGT
MACS2_peak_1507	1864272	1864516	245	1864385	805.38	237.8	4.1868	235.582	ATTCTCCAGCCATATCAAAGAAACCCGTCCGGTAACCTTAGTTTCAGGTTGAGTCGGTCTGCAAATGCCCTCTAAGACTATGCGCGGGGCGGACATTGATTCCGCTGCATTTCGGCCAGAAGGGCGGGAAATTTTGTTGGATTTGATACGG
MACS2_peak_2581	3175015	3175543	529	3175444	815.54	240.435	4.18332	238.21	ATGGCTGAACTCATGAACTTTCTCATATTCACTCCGATACCGGTTTTGAGTCAGAAAATCTAAGATCTGCAAAACCTACGGGCGTGAGATTCGGGGTCAACCCCAAAAAGGCGATCTAAATCCGGGTTATATTACGCCGCGACGTGATAAC
MACS2_peak_1920	2354674	2355034	361	2354962	799.4	234.794	4.1672	232.582	TGCGGGCGTTCGGCTGCTGTGTGTGCCTCAAAAGCGGTTGCCGCGAGGGGGGCAAGCAGGCACCCTGACCGGGAGTGATTCGGCAGGAGGCACGGGACAGATGGCAGCAAAATCGCATGCGGAAATCCTGGAAGCAGCAGAAGCGGACGGG
MACS2_peak_353	415526	415829	304	415740	860.39	251.077	4.14666	248.83	TGCGTAGGGCCTGCTTCAACCTCGCTTGACGATTGATTCCGGATGAGTCTTAAGGGGCGGGTCCACGCGCAAAGGGGAGATTGCATGCTGGTTGTTCCGCTCGTGCTGATAGCTGTTTCGGTCGGGGTCCTGTTCTATCGGCGGACACAGA
MACS2_peak_374	439500	439782	283	439643	970.4	281.985	4.13626	279.667	CATCGTCATTTCTCCCATGTGTTTCTACGTATTGTCCCAATGCTAGCCCCCTCTCTATCTGGGGGATACTGCAATCTAATACCGGCTTTGCCCCAGCCTTGCCCAAATCTGCCGTTAGAACATCCCACAAGGAAAAGGAGACCTGACCCAT
MACS2_peak_2381	2904988	2905289	302	2905088	891.48	255.669	4.08643	253.41	GCCTTTTGCTTATCCACACCGGATTCCTTGTCCACGAGAATGAGAGCAGGTTTGGTCACGAGTCGTCTCCTTTGGTCTACCATGAGGGCCGGTTTGGCAAGGCCCCCGAATGCCATCTCAAACGTGGATGTACCATGTTTGTTCTGGAGAA
MACS2_peak_954	1253970	1254272	303	1254090	783.85	224.906	4.08626	222.716	GGTCCTGCCCCTCTGGATATCTCAGCGCGTGTATTCATTGGGAATGCCCCTCCAGTGCTGAATCGTAGAGATCGATACTGGTGCGTAACTGCCGGAGGGGCGGGGCGAACTGTATAAGGGGAAGTACGGATGGGCCTGCCTGTCGCACCGG
MACS2_peak_1387	1762229	1762457	229	1762347	966.21	276.603	4.08108	274.297	AAAGCGAGTGGATCCTGGCCATTGCGCCCAATCCTTTGTCGCTTTGACCAAGGCGTTTGCCTCAGTCGCAACTGAGCATGCTACGGGCGATTCAGCCCGCGCTGCAAGGCAAACAAGTGCGGACCGCCCGCGCATTACCTTCGCGCTGTGC
MACS2_peak_231	251910	252788	879	252293	975.18	278.218	4.06913	275.909	GACAATATCTCAAAAGGGTGTGAGCCTATTAACCGTACATTTATTGCTCCGTCCTATGAGTGAGGTGTGGAACTACGAAAGTTCGGGGCTTCGGCTCCAACGTCAGGACGACGCGTTTCAACAAACAGCCGCAGTCAAAAATAGCGGCGAC
MACS2_peak_2191	2671740	2672979	1240	2672175	780.27	223.068	4.06758	220.881	AACGCTCTTGGGAAGTAACCGAAATAGTTGATAATCGAAAAGGCTTCCATATACATGTGTCGGCATCAGAAAATACTAAGGCCGACTTTATTATAGGATTTTCGGCTGTTTACGGCTATCGGAACGCAGATGAAGGGTCACGTTCCCAATA
MACS2_peak_2373	2898147	2898314	168	2898229	810.76	231.057	4.06286	228.854	CCTCGCGCCTAAGTAGACTTCCCTAGTCCGGAACCATGCCTCTGCTGTTACGTTCATGTTATAACTCCCGGCTGGGAGTGGTTGAACAGCAGGAGAGAGCCCATGTCAGTCGTTGCAATGCTTCAGGGCACACCGGAAACGGATGTGGAGA
MACS2_peak_1202	1555257	1555604	348	1555384	779.07	222.456	4.06136	220.271	AGTGTGGTGCAGAGCCTGTCAATTTCGGCGTTCACACTCCAGTCATGATGCATCAGATTGGAGAGCCATAGCGTCAGGCAATCGACAACGATGACTTCATTATCCTTGGCTTCGCCCAGCGCGGCAACCAGATTCAGCGGAGTTTCGATCA
MACS2_peak_1506	1862731	1863656	926	1863176	769.5	216.371	4.01155	214.201	CCGGAAGCTGACTTTCTCGGCTTCGAAGATGTTGCAATTTTGGTTTAGGAGATCACGAGACACTTTTTATAATGTATCACCCGCTACTTTTTGTCTTCTGGTGGCATCAATAGAATTGCCGTCGCACAAATTGCTCCGATAAGTAAACAAA
MACS2_peak_805	1051917	1052366	450	1051996	768.91	215.765	4.00844	213.597	CCACGCCCGGCTGAAACAGTTGCGAAATAGCGCGCGCTGGCGATAAACAGCGCCAGAGAAATGCATGCGATTCCGGAGGGGATTGAGATTATGGCCGGCAGCGACGTCAAACACGATTATCACCTGGTGAACCCCTCGCCGTGGCCGCTTC
MACS2_peak_2649	3258666	3259035	370	3258933	965.02	270.556	4.00688	268.263	TTTTTTTCGATAATTACATATTGAAAAACAATAATAACTGTTCTATCTAGTTTGTGTCGGCAGCGGAAAAGAACGCCGCCAACGAAACGGACAAAACTGAACAGCAAAAAGGAGTATCAAGTCATGTCCCCCCGCCCCCGTCTCAGCGACA
MACS2_peak_1434	1808390	1808930	541	1808576	767.11	215.16	3.9991	212.995	TGATCGGCTGTGGACTACTGGAGCCGCGCGCTTCCGGCCTGGCTGATTCGGTGAGAGTATCTGCGCGGAAGAGGATTGCCGCGTGACAAAGCCTGTTTTTATCCATCTTGCCATCCGGTCCAGCTTTTCGCTGCTGGAAAGCATGATTACG
MACS2_peak_110	128743	128976	234	128877	984.75	272.99	3.9748	270.692	AGCCGCGTCTGCCCCTTCCGGCAGGCGCGGCTTTTTTGTCAGGACCGCGAACAAAAAGTGAAACTGGCAAGATTCCATTAACCGCCCAGCCTGTTAGGGTGTCGCGCATGAGCACCCCGATTCGAATTCTCGGCATTGATCCGGGCCTCCG
MACS2_peak_460	552560	552834	275	552696	761.73	211.543	3.97108	209.387	TCAGGCGTCACAATCGGTGCCCAATGGCACGAAAACAGCGTTGCGGCTATGGCAGAGCGCCACATACGGGAGAATACTTACAGTGAACATCCTTAGGCAATGATAATCCGGCGCCATGAAAGACGCCTGGATCCCCTTCGCCGCCCGCGCG
MACS2_peak_2175	2651076	2652203	1128	2651932	761.73	211.543	3.97108	209.387	AGGGTACTTTCGATATTGCCTGTTCCAAACCCGTTGCCATAGGAATCGGGATCATAGGTGATTACTTCCCCGTCCGGCTTTGTGACTTTCTTGATATTTGCCAACAACCCATAATAGAGCGTATGCGGAAACCGCACGAACTCTATAACAG
MACS2_peak_1474	1837657	1838040	384	1837839	777.28	216.061	3.9708	213.893	TTGGCGGCGCAGTAGTTTGTGTGGAACCGCTGACTTGGCGAACGGCGTGATCGGGGTTATGCGGGCGCCTTAAATTCAGGAAAGCTGGTCGGGCCATGCAGAACGTCATTCTCGTTATCCATATTCTCGCCTGTCTGGCGATGATCGGCCT
MACS2_peak_650	834017	834258	242	834176	811.36	225.038	3.96601	222.847	TCTTGAGGAGTGACCCAAAAAGATTCACCTGATTCAGAAATCAGAAACCACACCTGCGCTTAGTGGGGCTTCCACGAGGCCGTTGGACCCTAGGAGTGCCTTTGCCCATGATGAATGATCTGATAGCGCACATCGCTAAAGCCAACGGCCT
MACS2_peak_1691	2081326	2081620	295	2081474	766.51	212.047	3.95626	209.89	CTGGAGGTTCTGCTTCTTATCGGCGGACATCTTTTTTCTTTCTTGTTTTGTTATTTATCCTGCGCAGCTAATGAAATTGCTTCCCCTGCGCAAGGGCGTTCCCCCTTTACCCCCGCCAGAAGCTGAGGGAAAGGGCCGGAAGCACGGTCAG
MACS2_peak_2764	3424190	3424362	173	3424268	778.47	213.642	3.92998	211.481	AGCAGACCTGCGAGGCAAAAACCCGATTTCTTCATGCAGACCTTGCTGAAACGAGCCATGCGCCAATAGGTGACGGTTATTTCTGGAGTGATTTGGCCAGCGCTGTCTACCGCCTACATCGCGCTGATGCCGCCATCGACTTTCAGTTCGG
MACS2_peak_1489	1846855	1847066	212	1846968	750.97	204.964	3.91505	202.824	CCCGCTTACGGAATATATCTTTCAACCATGCGGTGCGGCCGCGTCTACTGGTCATTTTCAGCTCCTGTGATAGACATTGCCCCAAGTTTTCCTTTCGGGCCACACCATGGCTGACAAAAAAGACCGGGGAGAGCCGCCCAAACGTGTGCAG
MACS2_peak_659	849310	849547	238	849395	781.46	213.309	3.91231	211.149	TCATCAGGCTTGTCCTTTCCTTGCGTCAGCGTATTTGCCCGAATAGACAGGGCGTTGATAAATCACAAGCAGAACCCAACGCGGCAGGACCAACAAGAACCGTTCCGGAGGAGAATTACATGAAGGGCATTATGCAGGACTGGCCGCTGAC
MACS2_peak_1810	2237039	2237203	165	2237121	752.16	204.972	3.90241	202.832	GTCGTCTACACGGCCTGCCCACTGTGTGAAGAAGACACGACGCCAACCTGGTCGATTCGGGCGCGCCGCGCGGTTCTCGACGAAGAATCGCAGATGATTTCCTATCGCGACGCCGTCATCGAAATTGGCGGCGTTCCGGTGTTTTATCTGC
MACS2_peak_362	428529	428818	290	428642	857.4	233.055	3.9018	230.848	AGCGCTGAAAATCAGGGGCGTTGCCTTCACGCGCCCCCTTGATTCCTTGCGCTGGCTCCGCCATAAGCCGCCACTTCCGGACTTTGGGGCGACGGCATTGCCCCCTGTTCGTGTGTCCTGGGCCGCCAGATCTGGTGTGAGCTCTACAGAT
MACS2_peak_1044	1387472	1387674	203	1387532	739.01	198.455	3.85279	196.331	GCTGGCGGCGCCTTGAGGCTGCCATGCCCTCTCCGCTTGCCGGAATCTGCTGAAACCTGTATGGCGCCCGGCTAGTGATACGTGGAAAAAGCGGCTTTCCTGCCGCAGCCCCAGATCTGGATAGAGAATGTCAAAAGAAGAACTGATTGAA
MACS2_peak_417	494848	495195	348	495123	825.11	221.016	3.85061	218.836	CTTGCTGTTAATAATTGCGGCGCCTGCGAAGTTACTAACGCGCCGTTAACCTTTTCCGGGCGACTTAGGCAGCATGAGTATGTCCCCCGCCTCTTCCCTGAAGAGTGCATCCGCGCCGGAGCAGGCGGAGGATGATTGGGACGTTTCACCC
MACS2_peak_2659	3267055	3268366	1312	3267371	885.5	236.278	3.84431	234.064	TCGTTCTATGGTGTCTACCGAGATTCCCAAAGCACAGAGTTTGCGCTATCTTTCAGAAGAGCAATCAGCCAAGCATTTCAACAGCCTTTGTTCACTAAACTAGTTACGTACTTCACGCTTTCGTCAGGATCTCATTTCTGGGTGATCGATA
MACS2_peak_165	179647	179859	213	179749	939.91	247.37	3.80626	245.131	GGGCACCGCCTGTTTGGATTGAGGCGTTCCCCTTGCAGGTGCCCCTCAGGCAGTCTTTCCCTTGGCAAGGGCAGCCTCAACAGCTGCCATCGCCCTTTCCACAGCCGCCTCTATAGTGAGATCAGTGGTATCGATCAAGATAGCATCGTCT
MACS2_peak_2575	3163494	3163943	450	3163584	941.7	247.189	3.79662	244.95	GTGGACTTCCCCGGATTTCGACCATCACCACGGTCCCCTCGCGAGACCGGGTTTGGCGAGGCCTTAACCCCGCTGAGTGACAGATTAGTGACAAGCGTTTGAAGGTTCAGCATCCCATTTCTCATCGCGGTCGGTTTTTTGGTTGCGATGC
MACS2_peak_220	241731	242731	1001	242540	1072.04	280.973	3.79168	278.657	CTCAATTAAGAGCGTAGGATGGCGGTAAGGATCGGCCCATTCCGCTAACCATTCCTCAACCAATTCGGCAGCACTAAGAGTCGTTGGAATCTTATTAATCCCGGAAGGCTGGGGTATGACATCGGTGCTCAGAAAAAAGATGGGGGCAGGC
MACS2_peak_468	563419	563754	336	563660	936.92	244.653	3.78193	242.419	CGCAGCGATCTTGCGCACCATTTTCTTGGCTGAGCGGGTATTCGCCATAACAAACTCCTGGCGCCCGGCGGGATGTCCCTCGGGCAGAAGGCGCGGAGATACATAAACGGCTCTCGGGCGTCAACCGTCATCGTGACGGAAAAGCAGCCTT
MACS2_peak_2409	2947648	2948063	416	2947803	884.9	230.908	3.77782	228.706	GCGAAAAGTTTCTTCATCAGAGCTTCCCCTCTTTAATTTTTTTGTCAGATGACACCCGTTGCCCAGATCAACCCAGCCAACTTCCAAAACTCTGGCTGGGGAACACGGCCAGATTGCGGCAAAGTGGCGGCAAAAAAGGCAACATGCCGGC
MACS2_peak_1532	1908077	1908471	395	1908400	724.06	189.693	3.77497	187.592	GCCTCAAGACGCAATGTTTCTTCGCGCTCCATGGCGGCACTCCTTGTTTTATCTGGACTAGCTGGCGGGAACCTAGTCAGTTTCGCTCACAGTGCAATGCACGGGCTGCAAGCGGCTGTGAAGGTTATTCTGCCGAAGTTTCGGGGATTGC
MACS2_peak_2356	2866302	2866543	242	2866426	832.28	217.164	3.77052	214.993	TCGCAAAACAAGAGCCCGCCCGGTAAAACCTGGCGGGCTTTTTTTGATCTGAACTGCCCGTTTACGTCAACGGAAGGCTGGCCTTACGGAAATTCACTCACTAGGGTGCGCCGCACAAAGACGTAAGCATCATCCAGGAGGAAGCCAATGC
MACS2_peak_2725	3360842	3361112	271	3360996	1045.74	271.4	3.76524	269.106	CGGTTTCAGCCCTCCTTCGCTCGTGAATGCCCAGATTGCCGGGAGTTGACCCCCACGGCAACCTCCTTAAAATCGGCCCTGTCCATTAACACTCTGGCGCCTTGACCCTGAGCGATCAAAGGCTTACGCCCCCCGATCCCGCCATAAATGC
MACS2_peak_2363	2878029	2878652	624	2878286	750.37	195.14	3.75686	193.026	ATACTCTTCAAGCGCTTCTTCAAGGTCTCCTACGCAAAGCTTGCTTTTGCCATTAACTTCTAGAACGGTCATTTCTCCATAGTGGTATGTGTAACCATACTCCGAACACTCCCACACATAACCGTTCTTCAGGTTGATGATCTTGTCGTAG
MACS2_peak_336	383181	383428	248	383270	719.28	186.802	3.75006	184.708	ATGTCGCCCATGAAACCAGACACCTGAATTGCGGCTGCACGGGGCGCAGCCTTCGGAGTCCATTTGGCAATGCTGGGGGAAAGCATCAAAACACGCGATATTGCGTGTTGTTACAATCCGGGACGCTGGAACGGGCTAGTGCATTGTAAAA
MACS2_peak_2753	3404519	3404852	334	3404731	970.4	249.817	3.73615	247.572	CAACATAGCCCGTACCGATGATCGCAACACGCATGGGATTCCCTCAACACTCTTGAAGCGAGGCAGATGCTCGCGGGGTGCATTTTTTAGGCAGCAGAATCAAGAGGAGATTGCCGCAGCGAAAGATGGGTTGACGGAAAAGATCTGGCAC
MACS2_peak_1550	1924098	1924408	311	1924271	716.29	185.075	3.7345	182.986	TTGTCACAATACATATTTTACAGTTTTGCGTCAAGGACATCCACGTATTTGTATATTCCGTGTAGGACCAGTTTTATTCCGTGCACGTCTTTGCTTCCCGCTTTGATTCCGGCGTCATTTGATCGTCACATCCCTGCACTATTCAGGTCAC
MACS2_peak_1605	1985780	1985932	153	1985869	715.09	184.5	3.72827	182.413	GCGAGGCTGTGCTATCCGCCACAGAGTAAACAGGATCGCCCGGTTTGTTAACCGTTTGGAAACCGGCGCGACTCATTCCTTAACGCGAGGCTTATGATCATGCTCACCCTTTCCCGGCGTTTCGCAGCAGTGGCGTTCTCCGCTCTGGCAC
MACS2_peak_1962	2412299	2412547	249	2412429	715.09	184.5	3.72827	182.413	CATCCCGCAATTAACAGCAGCGGCACAATCAGGAGGGGAATCGCCGTGTTTTTCATGGTTAAGCTCATTAAATGACAAACATTCCGAAGGATAGATTAGCCCAAACAAGGGGCGAAACTACGACACATGGGCGGTAACAAGATACCAGCAT
MACS2_peak_251	272519	273195	677	272709	886.69	227.497	3.72511	225.302	GTGCATTTCTGTCGAGGGCGATGGTCCCAAGGAAATCGTCAAAGTAAAAGATCTGCTTCTTTGCATCGACGATTGCTTCAAACCCATCCACAAGGCTTCTGATCGGCACAAGTTCCCAGTCTTCGCCCGCATATGCATAGGACAACATCTC
MACS2_peak_2333	2839261	2839591	331	2839384	807.77	207.208	3.7219	205.063	CTTCATTCCGACGCAGTAAGTCATGGGAGAGCCGCTTCAAGCGCCTTCTTATTGTTGTTGTACCTGGATCATGACATCCATCGATTCGGTTGATGCGCCGAACCGCATACCTGAAACAGGCGAGGTCTCTGCATAGTCAAGACCTGTCGCC
MACS2_peak_172	187676	187889	214	187806	774.29	198.683	3.71716	196.56	CGGACGAGGACATTTTTGCTCACAGTTGAGCAAAGCCTGTCCGATACCTGCCTTCTCGTGCTTTCGCAGGCGCAGCTTCACGGTTAAGACTGCTGGTTGATCGCAGTTTATCCGGATTCTCCCCGCCTCCATGGAAGCAGCCCGTCACAAT
MACS2_peak_1758	2170585	2171048	464	2170705	709.71	181.066	3.70026	178.987	CGAAATTGCCGGCAATCTTAATTATGGCAGATAAGGTACACGCCGTCCGGCAAGGATTTATTTCATCCTCTCCTGTAGAACTTGCACTGCAGCCCGCCACCAGTATGGGTTACTCGTATAATGATAGAGATTGAGCCGATAAAGAGCCCCT
MACS2_peak_1447	1817234	1818273	1040	1818037	707.92	179.926	3.69092	177.85	TTTTGCCTCTAGCAAATGCGAAACGCTTGAAGAAATAGCAGAAATAAGCCGGTACGGACGGTTCCTAGTGTCTCAATGGCTAAACAATGCCCCAAGCCGGGCGGGAGGATGATCGAGTGGATCAGATTCTAAGCCAGGGGCCACTCTTCCT
MACS2_peak_1047	1391495	1391651	157	1391576	814.35	206.832	3.68935	204.688	GAATTCCTCCAGAAACTCGGTAAGGGGCCGAAACTCGACCAGATCATCGGCCGGGAATAGCGCTTTTCAGCGCCGGGGATTCATGCCAGCACAGGGCGCTGAGGGTCGAGGACGTATTCCATGATGAAAGCAGGGGTTTTTGCTGCTCTGT
MACS2_peak_1167	1526352	1527247	896	1526969	705.53	178.788	3.67847	176.716	CTGGGCCAGATGAAACGCTGTGAAACAACGGCTTACGGTTCTTCCTCTCCCTCGTCCATCAACGTGGCGCGACTCACTAAGCCTATCTGCATCACCATCTGCAACAGTTTCATGTGTGGCGGGAAAAGAAATCAAGAGGCTGCAACCATTA
MACS2_peak_2297	2789643	2789818	176	2789736	707.32	179.036	3.6733	176.963	ATACGGTGAAGAAGGGCGATGTTATAAAGGTTGGGGACCTGGTGGGGCGCATGGGTTCAACGGGGCGCAGCACCGGGGATCACCTTCATTACGAAGTGTGGTACAATGACAAGCCTTATGACCCTATGAAGTTCCTGAAAGCAGGCAAACA
MACS2_peak_442	526975	527208	234	527098	826.9	208.263	3.66978	206.116	TTCGGCTCATTTCGATTTTTCCTCCCCTCGGGCCGATCATCCGGTCCCGATTACAATGATATGTAACGAGCCATCCTCTTTGGCGGGACAGCTTCGACTTCAACACAAGGCCAAGGCGCGTCCCCTGTCAATTGTCCTGCCCCTACGTGAG
MACS2_peak_2795	3466292	3466630	339	3466499	772.49	194.336	3.66064	192.224	AGTAATGTGGCTCCATTCTTGCTTTATGCGCGAATGCATATATCGTTATTCGGTAATAACGGGACAGCGCACTGGCAAAGTTCCTCTTCATAAACCATCAACCAAGCAGGGTGAAAAGGCCGGGTATGACAAAGACAGGCCGCAATTCGAT
MACS2_peak_2817	3490256	3491376	1121	3490524	805.38	201.731	3.64877	199.6	TACCCTACTCCAAGACGAATGCGCATTGAAGAGGCAGTAATTTGAAACCCATCGAGAACGTCTCGCAGTTCCTAAGCGCAATCAAAGGGGACTTCAACGTGCGTCAGCTTAAAGACGCATCCACAGGCGCATTTTTTCGTGGATCATCTGA
MACS2_peak_566	721318	721577	260	721434	814.94	203.108	3.63936	200.974	ACATGTGGCCCCGCGCCTCATGAATCTTCTGTCTGAATCGGCCTTGTAACGGGCCAACCCGCGATTCCGCCACCTTCTTGCAGTGAAATTATGGTGAAACTTGAGCAATGGGCGCTCATATGTTTTATGCGGCAAAATCCAAGTGAGAACC
MACS2_peak_2967	3696903	3697199	297	3697080	983.55	244.661	3.63707	242.427	TTCACCACGGCAAATATTCTGGGTCTAGTCATTACGACGTGCGACCTCCCTGATAATCAAGATGACGCCTGACCCACCACTGCGACTTGGAATCGCTTCATAAGCGAAATTCCATCTTTGCCTAGCCGCAGTCAATTCCTCATTCCAGCGT
MACS2_peak_1383	1752406	1753036	631	1752490	696.56	173.7	3.63177	171.641	AGCCGCCCAACACGAGCAGGGTGAGGGCAACTATCGCGCTACGGATCGAATCGACCATGATGCGTTGACCAGCCTTTATCTTCTCGTTATGTATACCCCCAAGAGGTATATGTCAAATGCAACACGCGCCGCCTAAATCAGTTGTAACCCG
MACS2_peak_2814	3487809	3488110	302	3488026	991.92	245.367	3.62381	243.131	GGTTCCCGGCTTGCCGCATTGTCTTCCCCCCTTTCCCCTGCGCCCCAACCCGATTATGCTGCGCATATCCGAGGGGTGTCCGGCATGGGGCCGGGCTGAGAGTTACCCTTTGAACCTGATCCGGGTCATGCCGGCGCGAGGGACGGAGAAT
MACS2_peak_276	297341	297736	396	297552	775.48	192.426	3.62132	190.318	GTGCCCGCGCGGCTGCAAGGGAATGTGCTGATTCATGCCAGTGGGCTTTTTACTGGTTGAAATCGCCCTTACGTGATAGTTTCAGGTACCAATAGTTAAAGGAACCCACGTCCTGTCATCCGCCACTTCTCGGGCTCAGCCCCCCAAAAGC
MACS2_peak_2529	3099357	3099605	249	3099438	755.15	187.584	3.62056	185.489	TGGAGAGACGATTCGGGTTAGAACTCATCAGGAACATATAGCAGGGCCTGCCATAATAGGCAGGTCTGACTGCACATTATGAACCGAATCGGTTTTGCCGCGTTAGAGAGGCATGAATTTTCGCCAGATACCTCGCGGCCTGCAGATTGCC
MACS2_peak_2554	3136839	3139193	2355	3136915	695.96	171.881	3.60802	169.828	GGGTTCATGGCGCGCTCCCGGAGTGTGAGGGAGAGGCATGGGGGAGAGAGAGAAGGGCGTCAATTGGGCTAGTAAGCTTACCGCTCTTATTGCAGAGTGAATCAGTTTAAAATAGAAAAAATTTGGCAAGCGATTGAATCCGGAGCCTATG
MACS2_peak_2757	3412338	3412552	215	3412473	761.13	186.219	3.57809	184.127	AAAAGGGCAAAGACTGCAGGTTTCAATTTGTCGCTCCCTCCAGGGCTTGCGTTGACACGACCCTAGAGGCTCGTAGAAGCGGTTGCCAGCATCCCATTGCACGCGAGGAAACCTCAATGTCCGGAACGAAGCGCGCCGCCACGCGCCCCTT
MACS2_peak_102	119495	119631	137	119572	777.87	188.304	3.55569	186.208	TAAATTAAACGCTGATCATTGAACAAAATCGAATTCGTTCATTGATTATCCCTCAATGGGGTGCTATATGATGTTTATGGGCGGCGGTGGTCGCTGCCCGGCCCCATCGAAAGCACACTCCCATGTCTCCCTCGTCCCAGGAAAACCGTCA
MACS2_peak_990	1305776	1306126	351	1305962	681.61	165.332	3.55395	163.297	TGCCGTCAGGCGCGCGCACCGGCGCAATTTCGCATACGACGACAGGCAGCAGGTCAAAGAGACGTGCATCCATTGAGTGATTCCTTGAAAGCCATCTAGTTTCTTTGCCGGAATCTTCAGCGAACATACTTAATGTAGTGTTGATAATACA
MACS2_peak_1059	1410508	1410779	272	1410618	681.61	165.332	3.55395	163.297	TACGGCCCGCATATTGCAATGCAATAAGCCCTTGCTCCGCTGTGGGGCGACCCCATATTCTCGTCGTGAGCAAAAGTGCTCACGGTGTTCTGGAGACCCGGTCCTTGATCCTCAGCATGCTCAAAGCCAAGCTTCACGGCGCAACTGTCAC
MACS2_peak_1400	1778243	1778505	263	1778385	746.78	180.483	3.54904	178.406	CATGGTATGGAAACTCCCTTGTGACTTTATCAGGCACAGGCTTGCAGCAATCACAGAGTTGGGGCAAATGCCTTCCAGCCTTAGGGGTATAGCTCAGTTGGTAGAGCGGCGGTCTCCAAAACCGCAGGCCGTGGGTTCGAGTCCCTCTGCC
MACS2_peak_2901	3613049	3613323	275	3613191	892.07	213.346	3.52159	211.186	CGAACCCTGGAGACGTTGCCGTCTACACACTTTCCAGGCGTGCGCCTTCGACCACTCGGCCACCTCTCCATTCCAGCCCGCGAGCAGGAAGCGAGCGAGATACCGGATGACCCGCCGCCCCGCAAGCGTGTGATTGCCATAAAACTCATCA
MACS2_peak_1	15	323	309	151	673.84	160.927	3.51348	158.905	GAGTCAGTGGTTAACAGGGTGTAAACGTCCGTGTTGGAATCACAGAGGAGAACGCACGGTGACTCTCCAGAGGTGAGAATCCTGCAATTGTGAGTCGCCTGTGAATCCCTGTGTGTGATTTGGAATTCCACACAGGAGTCACACCCCTTGT
MACS2_peak_2877	3581752	3582281	530	3582174	830.49	197.937	3.51284	195.815	GCGGGTTTTTTGGGAGCGGCCCTTGTCAAGATGGCCACGGCCGGGATGTCGTCCAGCAGGGTCAGCAGGCAGGCCTCCGCCCCAAACCGCGGCTTATGGCTCATTTGGGGGGGAAATGAAAGTGGGGATTATGCGCGCCGCGGGCCCTGTT
MACS2_peak_386	454125	454399	275	454312	880.71	209.626	3.51281	207.476	CCAGCCAGTGGCGAGTTATGACAGATGTGGGTTTCTGCCCCGTAAGGCGCGTGCGATCAAATCTGCCCAGCCAGTTTGGAATCTGTTAACCTGAGCTCCGCGCGAATCGAGAGGCCCTGGCAAATGCAGCAATATCAGGCACTTCTGAGAG
MACS2_peak_1285	1621450	1621726	277	1621622	670.85	159.286	3.49792	157.269	CCTTCCGTGGTCGTATCAGAAGATCCCCAGGTTTATGCCGATCTGATCGACACACTTGCGCTTTCCTGTGTGCACTTTTCGAATCAAATTCGTCCGCTTATGTCGGGTATGACAGACCCACTTTCCCCGTGGGTGCGAGGGCTTAGTGAAA
MACS2_peak_817	1069058	1069265	208	1069168	826.3	195.641	3.49369	193.525	TAACGTTCCCTAAACCGGATTGGTCTGGTAATCCTGCCGCGTGGCGGCAAGGGGGATGCACCCATGGATCAGCTGTCACATCTGACGGGGGCAATATCTGCCGCCGGAGCCAAAAGGGACACTCTCCATGGTAAGCTTTCCTGACGCCGTA
MACS2_peak_2122	2592782	2595253	2472	2595021	673.84	159.692	3.49296	157.674	TCTGGCTTGAGCCCAAGGGCGCCACTGTAAGGAGGTGCCCGCAATATGGCAAAGCAGAAAGATGATACCCGCAAAGATGATCTGCGAACCGGTCAACCCTTTTGGCTCAGCCTCCCTGGGAGTTCCGTAAACTTCAGGGCCGATCCAGAGA
MACS2_peak_2715	3344974	3345562	589	3345476	852.61	200.89	3.48413	198.76	ACGTAGCCTTTTGAGCGTGGATGTCCATTTCACCGCGATGATAGTCCTGGCTCGCCATGAGGGTCTCTTCCCGTCTTCAAACTGCTGCTGGTCTGCCTTCTAACCAAGCCCCTTCCCGCGTTCAAGCGCGTCAAAGCGCGCGGACTGCCGC
MACS2_peak_379	446957	447221	265	447121	757.55	178.72	3.48292	176.648	CTACGGGCACTTAAGAATTACTACTTTATATGCGCGCACTTGGCGTTTCCTCAATCTTGGGAGTTCAGGCATAATCTTCCGTATCGGCTGTGTCAATCTCGCGATAGAGGGCAAAAATAACCCTCATGCGGTCGCTGACTTCCGGCGAGGG
MACS2_peak_2112	2584657	2585753	1097	2585175	680.42	160.82	3.48248	158.799	ATCCGAGAAAGAACAATTGTCTTCCCGATCACAGAACACGTGGCGCAGGGATTTAAACTGAACATTATCAGTATTTTGAGCATGTTCCTCCATCATAGGCTCTATATTCGCCAAAGGCTCTGCTTCGGGTGATTGTTCTCCAGCAAATACG
MACS2_peak_1143	1507726	1507986	261	1507849	667.26	157.65	3.47924	155.639	ATATCCAGTTGGCCGAGCCTGTATTGCGCCAGGAAGAGAATGAGCAGTTTACGGACATATGGCATAGGGTGCCAGTCGGGTTGAGAAAGCGATTCATACTCCTGCATGGGAATGACCAAGATCCCCTCAAGAACATCTGTGAAATTTCACG
MACS2_peak_1295	1634927	1635227	301	1635075	663.67	155.479	3.46056	153.475	TGTAGCGAAATCAAAGCGACCGGAGTTGAAAGATTTCGCCAAATCGGCTAGTTCCTTATGTATAAACGATAATATCAGGACTCCAACCCGTATAGCCCGTCGAGAATATGGTACGGCGTATGGTATTTTTCGGTACCATACTTTGAAAAAA
MACS2_peak_2137	2612469	2613130	662	2612588	744.99	173.602	3.45366	171.543	GCCATGTCGCGTCTCCATTTCCATTCGCTGCAGGGTGCGTCTGCAGGTGCGTATCACGTGTGCTGGGCTCTCATCTACCATTCGGAGAACAGGATTCCCGACCAGTCAAATCACGTTTCTTTGCCGGGCTTTGTCAAACGCATTTTGATGA
MACS2_peak_2893	3604697	3604930	234	3604835	880.71	204.966	3.45364	202.826	CCAATAGCAGGCACGATGCGTGCGCGGACAAACATAGCTCAGCCTCCGGAGTATCCGAAAGCAGCCTGCCGAAACTGTGTTAATCAGGCGTTTAGAACCCTGTCGCGAATGCAAGGATTCCTAATTTTTATGGTAAAACCGGTAACCAGGA
MACS2_peak_133	151927	152711	785	152165	860.39	200.322	3.45176	198.194	GGAGTTTCCTCTAGTCTTTTGCGGTGCCAGCGGTGTCTGGCCCTTGCGGACTAAATAGACAGTTATCAAACATTTGAAATGTTTGCTGCGGTGCAATATTCGTGTTTAATTGCAGGGTGTTGCCCGTGGGTCACGCAAAATGTAAGTACTT
MACS2_peak_2361	2872618	2874648	2031	2874306	661.88	154.397	3.45122	152.396	AGTCGCGACTTTGCCAAGTTCGATAACCTGTGCCAACGAAAGATCGTTTGGAATCATGGAGCGCCGGTTTTCTAACACCAACATTGCACCATAGGGAGAGGCAGGGTCTTCCGGGTGGAAACTCATATGCAAAATTGAATTTAGCAACTGG
MACS2_peak_2917	3639843	3640184	342	3640086	770.1	178.864	3.43935	176.791	CGGAAATCTTCTCGTCCAGATTGCGGTGCTTCGCAGAGAGTTCACTGATGCGACCGTTGAGCGACATAGGCAGTCTCCTTTCGTCCCCGGCCCGGATTGACCGGTGATGCAAGAATGCCACACTCGTGTAGGGGTGTCATGGGCAGAACTA
MACS2_peak_2779	3446358	3446553	196	3446463	968.61	223.901	3.43832	221.713	AGGGGGAAAGGCAGGCCCGGAAAGCCGGGGTTTCCTGCATCTCGGCCCTTTAGCGACTTGTTTAACGTGGCTGCAAGCCGGCCGGCCAAATCACCACGGACGAGGATTTAGTACGGGTTGGGCGGCGCGTCAAATGGGATGAGTGTTTCCT
MACS2_peak_1935	2377156	2377428	273	2377236	655.9	151.167	3.42009	149.177	TCGCCTACCGGGAAGATGGCTGAACCGTAGCGGCCTTGACAGCCCCTGCCGCTACAGACCATCTCTGCCGCCCTTGAAGAGGTGGACCCCTGCATGAAACTTGTCGTCGTAGAGTCTCCGGCAAAGGCCAAAACGATCAACAAGTACCTGG
MACS2_peak_1813	2238717	2238952	236	2238873	654.71	150.631	3.41387	148.642	GAAATTTCAAAACAAACGAAGTGCAGCAATCTTAGCTGGTGACTGTAGCGGCACGTTGCACGATGAAACGAGACTTGTAAGGTCCGGAAGCGAAAAACAGGCTTGTTCCCGACCCTCGGGGAGCCATGGAGACGTCGTATGGTACGTGTGG
MACS2_peak_2577	3165982	3166217	236	3166061	707.92	162.252	3.40892	160.225	GGCTGGGCGATTGGTAAGCACGCTGGATTATTAACTCTTGGTTTGCCGGTACCCGAGGGGGCACTTGTACACGGCAAGCCCGAAGTAGTTGCTACAGGCGGCACAAAAAAGGCATCAAATGCGTTAGAATGTATTTTCTCACGCCTATGTG
MACS2_peak_443	528449	528723	275	528529	873.54	198.359	3.38969	196.237	AGCCCGAGGCGCAACCAGAATGCTTTGAAACACTGGACTTTGAGCACTTTTTCCTCCAACCGAGGGACGATGGACCCAGCGTCAGCCATGTGGCGGCGGTGGCCAACTATTGCTTGAAGAATCCAAAATGGCGCCTGAGCTTGCAAACACA
MACS2_peak_2225	2700601	2701506	906	2700971	748.58	170.268	3.38899	168.22	CATGCCGCGGGACGTTTTCGTGGGGAGCTGACAAATAAGTTAGTCTTTCATTGAATGCATAGGACGTCCGTCCTTACACCAGTGTACCTTCCCAGATTTGATCCAAAAGTGGCATCCACATTTGTTTTTTTGATGGACCGAAGGATGTATT
MACS2_peak_82	94139	94531	393	94417	859.79	194.782	3.38506	192.669	CCTTGTTCATCTGCTGATTCATGGCTACCTGCACCTGCTCGGATTCGATCATGAGACGGACGATGAGGCTGCAGAAATGGAAGCGCTGGAGATAAAGGCGCTTGCTTCCCTCGATATTGCTAATCCATACCGGAATGACTGATTGAAATGA
MACS2_peak_1766	2180943	2181400	458	2181126	648.73	147.429	3.38274	145.451	CGTAAGGTTGAAGCTGGAAAACCACATGCCATCTGTCTTACGTTCGCATCAACCAAGTTAGTCATCACCCGTTGACTTATCGCGATCACCGAAGCATAGGCAGGTCAACAGCTGATGACTTACTCCTCGCTAACCTGTCCCTGCCATATGT
MACS2_peak_2152	2627774	2628622	849	2628101	647.53	146.898	3.37651	144.921	TCTGATGACAGACGGACAGATAGACTGGAGGGGACACGCCTCACCCCCAATCCCTCTGCGCGCCGCGATGGTTAAAGATACCTTAATCATTGTCAATCGAGAATTGAGCCATTGGCCGCGCATACGCCAAGGTTCAGCGATGCCGCCATTT
MACS2_peak_340	390431	391930	1500	390814	748.58	168.38	3.36133	166.336	TGAAACAGTTGGAGCTAGCTCCAAACAATGAATCCTATTTGATCAATGTATTGAAGTTCATCGGGATCGTAGATGAAGCAGGCAAAGCTGACTCGAAGAAGTCAGAGATATTCTACGCAGACGATACGCAGTATATAGCAGGGTTATCAGA
MACS2_peak_2761	3418153	3418490	338	3418307	956.65	214.364	3.36017	212.201	ATCCAGACCGTGATCAGAAATTCAATTCACACTCACTAGCGTCTCGCAAAAGAAATCATGTAACAAATCAGTAATTATCACCTTGTCTCGGTTATTATTGGGTATTTTACTCGAAGCTTTATTTATTTCCGGACAGATGGGTGTAATCCAT
MACS2_peak_2328	2829738	2830111	374	2829917	714.5	160.723	3.35914	158.702	CAATCTCCTCCTGCCCCGCAAATCGTTACGCTCACGGAATGTCACTTAATCGTCCGATAATACTGCTATTGTATAGTCAACGTAGATTCGGAGAGGCAATGGCTCGGCTGACGCCCATTTTCACCTCACCGCCGGAAGTGCTCCTTCCGGA
MACS2_peak_1359	1723033	1723427	395	1723209	643.35	144.78	3.35472	142.81	CTTTGATCAAGCATCGGTTCTTATGGGCTTTACGGGCAGGGCAAAAAGAAAAAGCGCGCCTGTGAAGGCGCGCCGTTCCCTATAGCAAGTTTGAGGGATGAGGCTAGCGCGCCATGCGGGCAATCCGCTGTACTTCGGCTTCTACCTTCTC
MACS2_peak_744	965226	965585	360	965429	647.53	145.431	3.35176	143.46	GGGCGGCGAGTTGAATTTTTCGTGAGGCCAGCCTATTTCTCCAGCTGGCAGAAAATTATACCCGTAAGCATAAGGCGCCTTTGTCATGAACAATATCCGGAAAATGACCGCCCTCGGATCAGTTTACCAGATGAGTTCAAACCATGCCTGC
MACS2_peak_1530	1905043	1905234	192	1905140	641.55	143.724	3.34538	141.759	TTGTGTTTCTGAATAAATGATATGTCGCGTAGATGTTAAAGTTGAGGTTCACACTGTAAATGAGTGCACTACTTAGAGTGTTCCCATACGGCAACTGGAGGGACTGATTCCATGCGACTTCTTCTTATTTCGGCCAGCGCACTGATTCTTG
MACS2_peak_19	16925	17156	232	17043	757.55	168.955	3.34073	166.91	GTCACGCGTATGGGGATTTGCCGTGCGGGCCATGGGTATGTGCTCCTTGAGGTGTTTAATACCAACCAGTCGGTATAAATGTAAAGCCTGTTTTTGGCAGATCTGCTTTTTGGAGCCCGGTTGGAGTTTTTGCCCCGCTCGTTGGAGTTTC
MACS2_peak_2014	2478027	2478387	361	2478274	772.49	171.793	3.33402	169.739	ATCAAAATGGGTCACCGCGTTCAGCGGCGACACCGTCAAGGCAGATTGGAAGGACAATTGAGGCACGGTGTCAGATGGGAGGGCAAACAGGGTCCGTTTTTCATGAGATTGAGGCAAACCAAAGGCGGATTTGTGGCTCACGCACCCTGTC
MACS2_peak_2155	2632337	2632598	262	2632470	636.77	141.098	3.32048	139.141	ACCCCTTCGGCATCGCATTAACTCCTTATCGAGGACCTCTTGAGAGCGCCCGCTCATCAAGAGAAGACACATATCCCGCCACGCTAAACCACCATGATCAGGTCAGGCCCGTTATTAGTGCCACTTCCTAATCAGGTGGGAAAGGGTATTA
MACS2_peak_385	452678	453994	1317	453827	913.6	200.966	3.31377	198.836	GCTTGCCGATGCCGTAGGTCGCGGCGGAGGAAACATTGAAATCGAGATGCCTGATCCCGGCAACCTTTGACAGCGTGGTATTCTGCGAGCATTCCACGTGCCCTTCAAGTTCTTCGGTCTCATCAATGTAGACAAGATCGATGTTGGTGCA
MACS2_peak_593	757542	757708	167	757636	663.67	146.603	3.31376	144.627	TTATAAACGGCCTGTTTACCCTAAGCCCCCAATTTGAGCCCTGCTGGGATCAACGGGGGCTTGGGCGGCAATGCTGTTCCTACTCAATGACATCGTGACCGAGATCGAGGCGCCGGAAATGCGGCTCCTCATCCGCGAAGCCGTGTTTGGC
MACS2_peak_2293	2779050	2779224	175	2779129	634.98	140.052	3.31114	138.099	TCATGACCTCTCTAATATAGAGCCTTTCGATCAATCCCGCACCCTGCAGAAAAATTTGCATTTGAGGACCGACTTGGCCTATCTACGCGCCCTTCTGTGGAAAAAAGCCGAGGTTACCGATGGCCGAGATCATCATTCCGGGCCCCCAGGG
MACS2_peak_58	65371	65529	159	65438	797.61	175.547	3.31097	173.483	GATGGCGAGAATGATGAAAAGGATAAGGAATTTGCGCATAGAACAGGCCCCGCAAGCAAGTATGACAGGGCGAATCTGCCTGCCGATTGCGCCGCCTATGTGGCACCCCTAGGACATATTCGCAACGCCGGGTAATACGAACACATGCCTT
MACS2_peak_1539	1916662	1916846	185	1916755	633.78	139.53	3.30491	137.579	CCCACTGAAATCCGGACCTTATAAGAGCCCCCATATACGAGTTACATCTCCCCCCGGAAACTCGCCTCAAAGGATCGTAAACCTGAGCTTCATGCTTCCTTTAGGATGAATGGGCCAGTTCTTGCAGGGAAATAAATCAGCAGAAAGCTGA
MACS2_peak_2463	3008670	3009153	484	3009073	831.69	182.393	3.30431	180.311	GAGTGCGACGGCAGCCATTGCGCAGATTACGCCTGCGATCTGTGTCCGTCCTGCCTTCATGAATGTGCGCCCGAAACGTGAAAAAGCCTGCCATTGCTGGCAGGCTTTTCCGGTTGTTTCAAGTCATGCCGGCTTATTCGGCTGTGTCGCG
MACS2_peak_2545	3120885	3121584	700	3121323	720.48	158.359	3.30331	156.346	GGAGCCGCCGGGTACCGCCCCCGGGTCCGAGCCGCTTATTACACGCGCGTTTATCGCCATAGTCCGAAGACATCGCCAATATAGGGGATACCGCGCGCGATGGTAAGCCCCTGATGCTGTTGACACGTCTGAGGGACCTCCTCCGAGAGAA
MACS2_peak_2855	3556309	3556450	142	3556373	702.54	154.424	3.303	152.423	CCTCGCAGTGTAGTGTTTCAACATGCCGGATATCCCCATGCGATTGCCAATGAACGCCCCAGCACATTAGGTTAACGCTGTGTTGAGATTATGACGAGGCAGCCGCCCTGTCCAATCCGCAAATTCATTTGTCCCTACCAATAGTCTTTCA
MACS2_peak_142	159548	159728	181	159639	873.54	191.194	3.30015	189.09	CCTTGGCGGCGGCCTGTATGTCGGACAGGGTTACGGGCAGTTCGGGAGGCAATGTATCAGGCATGGGAAGGGTCCGGTCAGAAGCGGGCGCACCCTATGCGGGCGGGGTTCAATTTACAAGCAATCCTGCCGTTCCACTCCCAGGGTCATG
MACS2_peak_1823	2249853	2250105	253	2249951	661.88	145.136	3.29792	143.166	CCGGACTGCGCGCGGCGACTCACAGAAATTGCCCTGATCCTGACTCCATGAGTCGCAAATCAAACTCCGCTTGCTATAGTAAACGTTTGCGCCACGGGGGTGCCAATGTCTGAGCAAAAGCCGGGAAGCGGTTCCATCTCGCCGCCGAACA
MACS2_peak_1577	1954744	1955032	289	1954923	665.47	146.113	3.29772	144.139	GCTGACCTTGCGCAACCTCGGTTTAACCTCAGTATGTGACGGAGTGACCCTGCTTGCACTGCTTGCGGGCTGCGCTAGAAGTGCTTAGAACCAGACAAAAGTTGACGCTTGCGTCATAAATCATATCAAGGGGGCGTCGTGGACCTTTCGG
MACS2_peak_2540	3112386	3112556	171	3112477	743.79	162.817	3.29715	160.789	TTCGTAACCGATATAGTCCGTCATGCTCGCGCTTTGCATCCCCGTTAATTTTTCGTTTCAAACCTAAACTAAGGCCGCGGCTTTAGCCCCGCAACGGGCTTCGCACAACGGGCGAGGTTTTTCTTTTCCCCAGCGCTTTTCTGGATACACG
MACS2_peak_879	1147742	1148507	766	1148179	631.99	138.489	3.29557	136.541	AGAACTTCAAGCTGCGATAGATATTTCACCCGCCCCTTTGATAATCTCCGGGGTATGTATGTTAGCAGTCTTGGAGCGTATTTCCCTGGCACCTGACTGCAAAATTTACCTCAAGCGAATGGCTAGTTGGGGGTGGGCAGACCAAGATGAA
MACS2_peak_325	367738	368619	882	368324	704.93	153.659	3.28645	151.661	CTCAGGAATTCAGTGGCGGTTTTCTTTACTCTGGCACGCAAGTAAAAATACATCCATCAGGCGGCAAGGCATATTATGCGATGCAAGATGTTTCGCCCTCGGACATTGGCCGCATAAACATAGGCACAGGAAGTGCAAGCCTCGCCTATGA
MACS2_peak_2510	3072961	3073287	327	3073090	843.64	183.32	3.28272	181.237	TGTGCCGACCGGCTTCACATACACCCGCTGTGACTTGTGAAATATTGCCTTGGCCATGTTGGACGACCCCACTCGTTCAACCTTCAAGAATGCCAGAGGAATATGTCCCGCAAGTAAGCGCAATCGATCAAATTTCCCCAAAGTCACTGGC
MACS2_peak_1870	2290048	2290337	290	2290140	626.01	135.896	3.26445	133.959	GATTCGAGCGCTCATTTTCTCAAATCACCCGCGCCGGAATTCGGCTTCAAAAATGACCGGCCGCGGACAAAGTGCCATACCGGAAATCACAGAAAACTTGCCAATTTCTGCATGCCAGCGGCCGGGCATTCTTCTTCTTGACAGATGTTAG
MACS2_peak_1294	1633633	1634363	731	1633724	735.42	158.566	3.25851	156.552	TTGGTTTGCTCGGTCCGGAGAGCTTATACAAACTGGCCGTCTCAAGCGTGCGGGACTCGTATCAACAAACTCGATTCGCGGCGGAGCGAACCGAGACACATTACGCAGTGCATTGGGGGATGGCCGTATTTTTGATGCTTGGGCCGATGAA
MACS2_peak_1951	2395070	2395293	224	2395203	624.21	134.864	3.25511	132.93	CTGCTTTGATTTCAGCCCATCCAGAGCGGCGGCGAGGGTCAGATCGGTCAGGTCGGTCATCGGGGAAATCCCATGGAAAAGAACCCACGCCTGCTAGGCGCCAATGCCTGAAAGTTCAAGTGTCCGTGAGGCCGCTTGCTGCGGTTGCGGG
MACS2_peak_1072	1424201	1424364	164	1424276	621.82	133.321	3.24266	131.393	TTTTGTTTCCTTTTCGCCCTGGACCGTATCTTCCCCCATGGGAAGGTCGGAACCTGACACGCACAGCCTTGCGCTGTCGTTTCTGAAGGGCGGCCTATACGCGGGAAGCAGGGGAATGGCAAGCTGGGCAGGCTGCCTGCGGCTAAATCCA
MACS2_peak_1811	2237296	2237558	263	2237424	627.8	134.51	3.24124	132.578	ATGCAGAATGTGAACCCGCTGCTCGGCGTGGATTTCCGGAAACGCTTCTATTCCGGGGCTGTGAAATTCGAGACCAGCTTCACACATGAAGCCGATTTTGATAGTGACGGCGAAACCTTCGGCGAAGAGACTTTCCGCGGGCATCTCTATG
MACS2_peak_8	7614	7796	183	7700	900.45	191.762	3.23679	189.656	TATCTTTCCAAACTGGGCGCCTGAAATGCAGCCGCCCGGCACGCGAGTGCCGGGCGGATGAGGTTTCAGGCAAACTGTGAACCTTGACCTTTCATATAAGCCAAATGCGCCGCCAAGGGAAGCATCCTATAATGTAAGCAGGATTTTCCCC
MACS2_peak_717	924889	925559	671	925321	620.63	132.809	3.23643	130.882	AAAACACGTTACGGGGCAGTAACGGTTAATGAATTCTCTGATTTGTTTACCAACATCACTTGAAACCGTGTTGTGCTTATCAATTTATTAGGTTCACCCCAGTAAATATACTCAAACTACAACAAAAGTTGAGTGAAAGTTGAGTGGTGGT
MACS2_peak_60	69570	69843	274	69747	746.78	159.072	3.2338	157.056	TTGTTACAGAACATACCGAACGTTCGTTTTGTAAATGCAGCGGATTTTCATCCGTACAAATACGTATCCGGCGTAAACCATTCAGAGACTCTTCCGAAAGCTTCGATCAACCAAGTTGCGCTATGGTAGAACCATAACAAAACAAGAAACG
MACS2_peak_719	927945	928076	132	928001	619.43	132.296	3.2302	130.372	GCGAGCGGAGCAGCAGCGGAAAAGCGCATGGGGTATCAACACCTTGTATGGGTCAGGAACTGTCGGCCACCATCTTTGCGCTCCTGCCCGCCAAACTCAACTGCCAGCCTGCCGCAGAGGCAAAATTTATCAAAACCCGCAGAAACAAGGC
MACS2_peak_2783	3452302	3452619	318	3452457	727.05	154.463	3.22147	152.462	CTTTCCGTGGCGCGTCGCGTTAATTCCGGGGCGTGTTGGCGGGGTCGACCCAACCAATATGCCCATCGGGGCGGCGGTAGACCATATTCAGGCCGTCATGGCTAGCATTTCTGAACATGAGTGCCGGGACATCCTGCAATTCCAGCTGCAT
MACS2_peak_2127	2598353	2599716	1364	2598983	636.17	135.214	3.21804	133.279	ATATCAATCTTGCGTTCATCCAAAAAACACTCGCTCTGGTCTCAACCTCCACTGATTTGCATTGTATTCACATACGCGTTAATTCGTCTGACAGATGAGTTATGAAACCACCGACTTCCTGTTCGAGCTTTACCACAACGCGTCGCAACGC
MACS2_peak_527	660703	660981	279	660837	786.25	166.121	3.21325	164.084	CTCCCATGGGGCATTCCTTCGAATCTATGGCGTTATTCTGTCTTGGCGGGCGCCTTTTGGCACGCTAACCGGGTGCGCACAATATAAAGGGTGCCTCTCCAGGGCGCTTCCCCCCGTACTCGCGGCGATCAGACGCATGCCGGGGCCATTC
MACS2_peak_1911	2341762	2342139	378	2341973	615.84	130.254	3.21153	128.338	CAGGGCGTTAAGAGCAGAAAACAGGAGGAAGTCTGGCGGAGAGGAAGGGATTCGAACCCTCGATACGCGTTAACGTATACGCCCTTAGCAGGGGCGCGCCTTCAGCCACTCGGCCACCTCTCCAGCGCTCGGAATTCCCTATAGACAGGGG
MACS2_peak_459	550244	550422	179	550324	615.24	130.254	3.20841	128.338	CATACTCGCCTTCGCCGCCCTCTTCGGGGGCTTCGGGATTGATGTCTTCGGCCATGGGGAACTGCTTTCTCGATGATTCTTCGAAATTCCCCTTAAATATAGGGGATTTACGCTCCGCTGGGAACCGGAACGGCAATCATTTTACAGTGCC
MACS2_peak_2523	3088259	3089306	1048	3089084	728.25	153.617	3.2069	151.619	AGTTTGAAGACATTTAACTGGCGATCAGAAGAGGCTCGGTTGGTTTGAAGAGCGACTGGTCTTATCGTAAATGGACTTTTTCCGTATGCGAGAGCCCGTGCCGCAGTGCTGAGTCAATGACCGCTCTCGGCGATTAGCTTCCTCTCACCCT
MACS2_peak_10	10252	10497	246	10344	855	179.97	3.20601	177.894	TGTCATGTGGGGCGTCTCCATCGCACAGCACGTCTTGATAGACCGGATTCGGCCCTTAGGCGAGACTGACCGTTCCGTGTTAACGAGGATTCGTTTCAAATTTGCTTGCACCGCAGCAATTTTTGCGCGATCCGCCCCTCCGCAAGCTTGG
MACS2_peak_764	993614	993820	207	993713	614.65	129.746	3.2053	127.832	GGTGACAGCAGCAAACCACACTTGCCTTCCTGCCACTCGCCCGGTTAAGAGGGCGGCGGTGGGGCGATTAGCTCAGTTGGTAGAGCGCCTGCTTTACACGCAGGATGTCGGCGGTTCGAGCCCGTCATCGCCCACCATTTTCCTTCCCTGG
MACS2_peak_115	136965	137208	244	137115	736.02	154.502	3.19472	152.5	GTGGCAAAAACAGCACACCGGGAGAAATATTCCCCCGAATACAGATTGTCGCGCTAAAACAGTCAGAATAAGGAAATATAGGCCCGATAAGACGGCCGCCGACATACAGAAGCCGCGAAGCGGTCCGTAAAGTGCCACCTGAAGTAAACTT
MACS2_peak_1065	1419442	1419653	212	1419572	650.52	136.542	3.19373	134.602	GCAATACCGGCGTTAAGCGGGTATTAGCCACGTTAAACCCGCCTTAAGGCGGGGAATCTAGCCTCTCTGGATGTGTCGCAGCCTGATGGTCTGTGGCCATTCGGAGAGGTTGATGGCGTTTACTCATGCTGCAATTGCAACAGACACAGGC
MACS2_peak_2742	3389739	3390220	482	3390121	739.61	153.896	3.17967	151.897	AATCCAGCCAGATTCTGTCCAAATGTAGCCCCGTGAGCCTTTTAAGTAACATTGACTCGGCACGGGTGAGGGATAAACCTCTCCGTGTGGAGAGCCTCCATCAGGAGGCGGTCCATTAAATGAGAAGGGGAAACTCATGGCTGATGCTTCT
MACS2_peak_28	30462	31896	1435	31381	718.68	149.321	3.176	147.336	AGGTAGTAGACGTTGGACACATAAAAAATACTGGCGAATATTTGCTCGGCAGCCGAATAAAAATTTTGCTGTGTGTCATAAATCCATGAAAAGCCCAGTACAGCCGCGTAGACACAGATCAGCGCGGGCAGAAGCCTTCGGATGCGGCGCA
MACS2_peak_235	256782	256936	155	256860	734.83	151.816	3.16539	149.824	GTGTGACGGGGATGCCATGGATGCCTGCAAGTAAACAAACTCCGCATTTCTGTTAACCTGTTCTTTAGTTAATGCGAACATTTTCCCAAAGGGTTAACCTTGGTGAATTGTCCCATGATTTCTGATCTGCAGCTTTTTCAGGTTTACGGCG
MACS2_peak_897	1172612	1172764	153	1172687	646.34	133.573	3.15773	131.644	GGCTCAGACAGGCTGTCAGCGGCAGTGCGGCAAGAAGGCCTGCGGCCACAAGAGAAAGACGCGCCATGTATGGCTCCTATAGGCTTTGACCGCAGACCTAGCGACAGGTAACCGGGCTTGGCAAGCATTGGAGTACAGGGTTGATCGCTTT
MACS2_peak_1719	2128422	2129490	1069	2128700	655.3	135.258	3.15531	133.323	GCGCAGGTTGTGGAGTTGCCGGAATCCTTCAACCGCTTTGACATCTCAGGCGTGAAGCTCGGCGATTCGCCGGATACCATCATCGCCACGCTCACCGAAAGAGGGTTCGAATGCGATTTTTCCAAGATGATGAATTCCGATGGCACTGTTA
MACS2_peak_249	270548	270726	179	270637	747.98	153.611	3.154	151.613	GCGCAGGGGGCCGCATTCTCGTCGCCTGGGGAGCGTCGGGACATGGGTTTACCTTTATGGTAGAGATGAGTCGTTTGGTATCACGGACACTACACTCGTGATCGTTTTAAGTAAATATGATCTCAAAAAGAAAATGACAGATTTAACTGCT
MACS2_peak_1723	2134678	2135235	558	2134905	603.29	124.197	3.14615	122.304	AATAATCGCCGCCGCGATGAAAAAGATAGGCCGATACTTTACGAGCCGTATCGATTATACTTAGACAAGCGAAGAATTGCGAGAATCGTTGCAGCAATTACAGGATGCATGGGGTGGACGATGACTGATCCGGAAGACTTGGACGCTTTGG
MACS2_peak_162	177041	177192	152	177120	772.49	157.659	3.13816	155.647	GAGGGCGAACTCTTTGAATTCTTTAAACATTATCTACCCCTTCCGATTGGCGGGATGCCGCCAGCGTATGCAACAGAAATCGCGGTGTTTGAGATCAGCGTCAAGGCGCTGCAACAAGGGCGCGAAAAGGGGAGAGGCCTATCTCGCCTCG
MACS2_peak_2299	2792675	2792951	277	2792855	712.7	144.535	3.12343	142.566	GCATGAATGGATTGTTTAGCATACCGATCCTCCTTAGCCCGTCGTCTTCGCCGAGATGTTGATGACCGTATCCCCATCAATCTTGTTGATCGCTTCCATCACGTCAACCATCACCTGGGCTTCAGCATCGACATCGGTCTGGATTACAACC
MACS2_peak_453	541943	542179	237	542096	713.3	144.567	3.11922	142.599	AACTCTCGACCTCGCGATTATGAGTCGCGCGCTCTAACCAACTGAGCTACCGAACCTGAGCGCCGCATCAGCGAAGGCGCCTGATACACATTGGAGCCGGGGCGCGCAAGCACCCTATCCTGCAAGCTCTGCGACATGATCTGCGATCGAG
MACS2_peak_1015	1347668	1347907	240	1347763	596.71	120.711	3.11191	118.831	GGCAGCAGCGACGAGTGCCTGAGCCGAAATCCCGATTTTGCGCATCTAATTCTCCAGATCGCTGATTTTACGCCAGTATGACGTTGAGCCAAAACATAAACATGCCACAGCCAGAGTGGGCATTAAAAGACAGTTAGGTGTAATCACGGCA
MACS2_peak_499	618873	619158	286	619070	709.71	143.047	3.11034	141.084	CAGAACTGGCGGTCCGGGCACTTCATACAGCATTCGGGCTGGACGCAGACTGACGGGTCACCGTAGACCGGGAGAGCATGCCGTATAACCTGCCGGCCACCCGAGTTCTGATGAACAACCTCCGCCAGGTGATGGCAGAGGAGGGTGACGC
MACS2_peak_968	1274011	1274727	717	1274121	594.32	119.721	3.09946	117.845	TTTGAACTTCTGCCCACTTTGCGTATTGTAATACGTAGAATCCCTTAGTGATTGGATTGGGTTTGGGATCACTCAGGGCGAATTCTGCAACTCATCTGGAGATCATCAGATGGCGAACGAACATTCCGGAAAAATTGAAAGAAGGTCTCAA
MACS2_peak_2769	3427859	3428029	171	3427965	664.87	133.227	3.09707	131.3	TGGACGGGGGCGCCCCGGCCTCTTACTTTGGCTGCCATGTATACTCACTTCGGAGCCGGATGGATGATCAGGCCGCTGGAAGCAGCGGACATCCCCGAATGCCGTGACATCTTCACGGATTGCCTGACGGATATGCCCTGGCGCGAGCGCC
MACS2_peak_2235	2711476	2712171	696	2711901	635.57	126.992	3.08716	125.089	CGAAAATATCTGGCGGAGAGGGAGGGATTCGAACCCTCGATACCCTTGCGAGTATATCGGTTTTCGAGACCGACGCGATCGACCACTCCGCCACCTCTCCGCGCCGGGGTCTTAGAAGGGGCGTGCACTATCGCGGCCCGGACAAAAGCGC
MACS2_peak_1547	1922657	1923107	451	1922811	591.93	118.242	3.08701	116.371	AGGTGAATCAAGGGTTTCCGTTCGTTGGAAACGAGATTACTAGTAATTAAAGGGAATTCTGCGTCGCAGGGTTATAAGGTCAGCGCTGTATAGGTCCTGTGCGTTAAACGGGGCCCCCTCGGCGTTTCAAATATTTGACAAGCGTTTCATA
MACS2_peak_575	735685	736638	954	736272	617.64	122.976	3.07932	121.088	TTCCAGGTTTTTCAACTTATGAAGTAGATTGTTGCTGAGAGGCAAGAAGGCGATGTCAATAATGTCTGTGCTCGGATTTCCGTTGCGGACTACACTTCGGAAAAATGGTTCATCAAGATCGCAGAACCCGGTCGGCGTGAGCAGCTTGAGC
MACS2_peak_1461	1827783	1828403	621	1827875	719.28	142.941	3.07812	140.978	TCTGAGTGGCGGGCCTATCTGCCCCATCGATAGGCCTGTTGCGGCGCAATATGACTTTATCGTTTCCGAAATGCTAGCGCCTGACCACTGCGACATTCGCTGCAGATCATCATATAGTCCCTTAAGACGAAGTTTTCCTTCATCCGACAAG
MACS2_peak_881	1152127	1152310	184	1152215	588.94	116.77	3.07144	114.904	GTGTGGCCCAGGCCAATTAGTTTCTTGACTGTCTCCGGAGTTGCCGCCACGCGGGTTTCGCCGGATCGCCGTTCTTTGAGCACTGATATCTTCATGGTGCCTTGGATTAGGTTAAACTTTGCGCCGTGCAATAGTTATTTTGAGGGTTTAG
MACS2_peak_670	860708	860930	223	860804	654.11	129.68	3.06842	127.768	GGTTGTGGCTGTTTTGCAACGGTTTGCGGCGCGCTTGCCGGGAGGGGCAAATCAGGACAATTCCGAGCAATTCGTTAACCAATTTCGCCTTATTTTTAAGATTGATGGGCTGTTTGCGGGTGCTGACCTGATGACTTTTTTATTGTTCCTC
MACS2_peak_2341	2846107	2846297	191	2846232	599.1	118.419	3.05862	116.547	AACACACGCCGTTTGACGCCGCCGCGCAGTCGCTTCACAAGGGCAGTTTACCGGCCCCGGCTCCACGCTGGAAGCGGCCTTATAAGGACGAACATCATGGCGCGCAACCACCCAAAGCGGCCCCCGAACACCGATGTGGCAACACGCCCCG
MACS2_peak_2592	3186539	3187739	1201	3187160	733.63	144.093	3.05714	142.127	GCCGGACTCATCTTTCAGAAAACGTGCAAACATTGGAAACTCCCATCATGCGTTTGAAAGTCCCGGCTTGAAACTTTTATTCCCGGAACAGGTACGGTTCTACACGAGCAGTCCTGACATCTCGTTTCCGCAAACGGAAAAATCATGAAGC
MACS2_peak_2261	2742550	2742911	362	2742747	623.62	122.746	3.05585	120.859	GCGCCTTGACCAGAGGCCGCCGGAAAGGCGGAAATGAACAAGGCAGCAGCGCATGTTGCAAAAGCGCGAAAGGTCATTCTGCAGACTCCTGAGCATTTGAAGATGCCGTCATTGCGGCAGATTGAATGAAGGCAAAAAGTTGATCCGCCAT
MACS2_peak_557	703582	703806	225	703701	672.05	131.442	3.04133	129.522	AAAAGAAGCGTTTCAAGGGGTAACCTTAAAAACGCTCTGGCTTTCAGGGCTCATTTGCGACCGGTCGGTGAACCTTTTACGCAGTCTGAGCAAAAGGGTATCTAGCGCAGACAGCCCCCCAAGGCAAGGCCACCCGCCTCAATCCTGCCTT
MACS2_peak_1259	1601856	1602266	411	1602011	581.16	113.361	3.03098	111.509	AAATACATAGCCATGTCTGGTCTATCAGTACTGATGGCGCTCGGTGACTGAGCATTCACAGGGAGCGTACTTGAAAGCGATAAACGAGCACTCCGTAGTATTACGAAGGGGAGTGCGCCAGTGCAGGGTTGGACCCAAAGATGCGGCATCG
MACS2_peak_2128	2599861	2600348	488	2599997	828.1	160.121	3.02591	158.102	GCTCAGGCAAGCCTGATCTGAACGAAAACCGCGCAATTCCCGCCTGGGCCATTTGCACTATTTTCTCTGCTGACTACCCAAGGCTACGCTACTCCCGGAAATGATCTTCTGGCCGCTTGAGGCGTGTCAACGACAGGAGAAACAATGAGAT
MACS2_peak_1345	1700753	1701159	407	1701099	579.97	112.393	3.02475	110.545	TCGTCCCAGCTCCGTTGAGTTTGCAGCGTGGTGCTGCCTTATTTCACGAATCTCTAATGTAATTCGCGGGGGAAGTCTCGCCGCGATAAGTCGCATGCGTCACTTGGAGCGTCCACAGTACAACTACGTAGATGGCTGAGACAGGCAGAGA
MACS2_peak_560	709327	709581	255	709486	659.49	127.725	3.02422	125.819	AGGGAAGTTCGGGAAGGGTGAAGGCCATGGCGGTGTCCTCTTTGCGCGTTTTGGTCTCTTTCGCTCGGAAGCGGTTTCGCACATATGGGGTCCATGTCAAACGAGACCAGACCTCTGACCCAAACGCCTTGGGAAGAAATTGATAAAAGAG
MACS2_peak_400	478046	478226	181	478128	649.92	125.023	3.01353	123.127	GCAACCTCCTGATTTAGAGCGCGTTACCAATAGCAGCGGACCTGTCAAAGGTTGCTAAATCCGCCGCAAAGCGCTGATATGAAGATTAACGGGATTAACTTGGCACCGGCCTTTTGGCCGCGCAGGGAGATGTGAGATGGGCTTGATCTGG
MACS2_peak_2442	2993131	2993448	318	2993235	677.43	130.331	3.01148	128.415	GTTTCGACTTCTTGATCATCCCCTCATACTGGTGGGCGATCAGGTGTGACTGGATCTGCGTGACAGTGTCCATAGTCACCGAAACAACAATGAGCAGAGACGTGCCCCCAATGTAAAACGGAATTTGAGGGAAATATCGCCGCAGGAGCTC
MACS2_peak_1177	1540832	1541291	460	1541206	576.98	110.948	3.00919	109.105	ATTAATGATCTCGATATTCGAGATTTCGTCATCCACAACAAGGATCGTTGCTCTTGTCATCAGGCAGCACTTTCGTCACGCGGATTGTACGCGTACTGCAGGTTTTCAATGAGTTTAAGTGCCGTGTCGTAGTCGAGTTTTTCCACGGCTT
MACS2_peak_1918	2350526	2350780	255	2350690	576.98	110.948	3.00919	109.105	TGCGCGCGAAGCTTTCCGGCATGTGAATTACGTTGCGCCTGTTGCAGTTGGTACAATTGCCGGGCTAGGTGCCTATGGTTATGAACTCGCGCTGAGCGCGGCCCTGAGGCTATCGGGAGAGGCTAGGAGCTAAATATGAGTACTGCCAAGA
MACS2_peak_510	641529	641774	246	641648	776.68	148.65	3.00727	146.667	TGATATGGATGATCCCGGCGCCTGAAGCCGTGCCGCAATACAAGGCTGTTACCAGAGTGTCATCGCTCGTTTATTGACAGTCCCGGCGGCTCACCTGATCCTGCAGCGCAAGCTGACAACATACGGGCTGAACCAATGAACCTTGATCATG
MACS2_peak_580	742511	742793	283	742648	728.85	139.281	3.00348	137.332	CTTCGGGCGCTAGTGTCTTTTTCGGGGCAAACAGGCTTCCCAATCACCTTTCTGGCCTTTAGGTGGGGCATTCACCAAACTAGATCGTTCGGAGCTGAGGGGCGCTGTGGCGTATTTCTTGGGATTACTGGCGGCCTTGGTGGCTTTCTGG
MACS2_peak_800	1047273	1047918	646	1047391	631.99	120.763	2.99993	118.883	TTGAGCGCGGAAAACGCTGGGGTTCCCGGCGCGGCTGGTATAGTTAGAGGCCAAATTGAGACGAATTGGGGTTGAATCCGTGCGACACATTCTTGCCGCCCTCTCCGCTGCCTTGCTGGCCGGACCTGCCTTTGCGGCCGAGCCCGTAGAT
MACS2_peak_2744	3391152	3391406	255	3391228	685.8	130.928	2.99938	129.01	AACGTCTGACTGGTGCCCCTGGCCGGACTCGAACCAGCACTCCTTGCGGAAGCGGATTTTGAATCCGCCGCGTCTACCATTCCACCACAGGGGCTCCCGTGCAGGACGGGCAAACTCCTGCCGCAGAGGGAAGTGATATGTCAATCTCTCT
MACS2_peak_1718	2126542	2126921	380	2126683	613.45	117.468	2.99878	115.6	TCGTCCTTATGTTAGGCCCATGACCGAGACCATTGCCCCGGATGTGACACTGACTGCTTCTGCTGCGAAGCGGATTAATGCGATTCTCGCCAAACAGGACGGCGCCGCCTATCTGCGCGTGTCCGTAGAAGGTGGGGGATGTTCGGGCTTT
MACS2_peak_2359	2869106	2869323	218	2869226	579.97	110.699	2.99468	108.858	AAGATGGTTGATGAAAATGTAATGCACACGCCTCGCCCTCTGGCGTGGATGCAAGGTTTGAATCTTCTGCGCTGACCGGCTAGTCCTAGGCGCGGTGATGAACAAAAACGGATGAGAAGGCGGGAAAAGAATGCTGCATCCTTCGACCAAG
MACS2_peak_1004	1326419	1326571	153	1326477	617.64	117.551	2.98858	115.683	GGGGCAGGGGCCGCGGGTTCGGGGGCTCTGAGGGTGTGTGTGTTGACTTTCCGGGCAGCGCAAGCCAATGGGTGCCATGTCGAAACACACGAAACCTGAAACCGTTATCGAAGCGCTTGAGGCGCTGTATAACGAGGCCGTTGAGGCCCTT
MACS2_peak_655	844243	844907	665	844577	572.79	109.031	2.98739	107.196	TCTTGCCTTCCTTACGAAGGTTACTGCCTGGCGCAAACCGCTGCGCTGACAGCAACATTAAGCGTATGTAATTAATCGTGTTTTTTCAGACACAGTGTCATGGATTTCCTGTCACATAACTGTATGGAAAGGTGGCATACGGATTTTTCAT
MACS2_peak_2836	3526804	3527088	285	3526879	661.28	125.756	2.98676	123.858	ACTGCTTTGCGAACTCAGCACCTATGCCGGAAGACGCCCCAGTGATGAGGCAAAGCCGCCTATTCATGCCCATTTTCACACTCACTTCAGGAATTGTGTCAGAAATGCAACAAAAGTTTGCCTAAATAGAGTGCTGCCGTCGCCCGATTCT
MACS2_peak_2472	3020745	3021031	287	3020865	727.05	138.106	2.98627	136.16	ATTCCATCCGGCTCAGGCGGCTGTTGGTCGACGAAACCTCAAGATATGTGAGCGTATTCACAACGGTATTGAGCGAATCGTATTTGCTCATGAGCCCCCCTTATCTGGCCAGGTCCGCCAGTTCATGCTGCTTCACGACAGTTGGGTTTTA
MACS2_peak_2633	3238822	3239026	205	3238950	683.41	129.754	2.98567	127.841	CTGCACTTTCAGGGGTTGACCGGGAAATTCGACACGTCCGGTCAACCACCCCTTAACCCCAAAAACCCTAAATGGGAGCAATCGGATTCAAGTCCGGCACGATTCTTGCTCCTGGTAGGATATGGCAATTCTGAAACGCATCTTCGGCAAC
MACS2_peak_646	831094	831444	351	831274	658.29	124.967	2.98323	123.072	TGCAAAGTGCCAAAGGTGAAATAAGGTTAACAGCACGTTCACCATTTCGGGGCACGACTATCGGTCTGATTTGCTCTCAGGATGAGACCATGACCCTGCTTGAACGCGTTATCCGCGCGCATCGCTGCCGCTCCACCCATCATTTCATTGC
MACS2_peak_2807	3481039	3481308	270	3481194	776.08	145.699	2.96596	143.726	GGGACGTGCGTTCATTGTCTGTCTTCATGAACCGCAAAGCAACCATGGCGTTTGTGATTTCCCCGTTATGCTCGGTGCAGGTGTTTTGCTTGATAAGGGCTCCGGTGTATGGGTTGGGAAGCCTTGGAGACACTGTGTGAGTATTTTATTC
MACS2_peak_2176	2652337	2652844	508	2652642	568.01	107.126	2.96249	105.299	TTCACCCTCCAATGGCTCGCTACGGAGATAGCTTGGGTCGTTACCATCCGTCGACAGACTTCTTCCTGACCCCGGATTCGATCCACAGATCGTATTCGCACAGCAGGCTAGGGTGCGACTGAAACGCCGCACGACGACAAATCTCGATTCC
MACS2_peak_1921	2357166	2357486	321	2357400	576.38	108.405	2.96093	106.573	GCAACAGTTACCGGCCTTTTACACTTCTTACTGTTTGTTCAGTTTAGAGTTTTTAGAATTGCCATTATCCAAGTCATATGTTCGCGCCACAAATGCGTCTTATCTCACTGGCCGGTCTCATGGCGGCTGCGTTTGCCAACACGGCACTGGC
MACS2_peak_49	54471	54654	184	54569	694.17	130.007	2.95816	128.093	TTGCCGCCAAAGGCGCGCGAATGCAAACAATCCGTAAGGTTTACCGGGGTGGGAAGGGGCGCGTTTCGCGCCTATATTGACGCAACGGGAGGCTGATCTCGAACCAGAATACTGGACCGGTTAGCGAAGGAGTTGAGAAGAATGGACATGA
MACS2_peak_2281	2763001	2763209	209	2763145	565.62	105.705	2.95004	103.884	AAGGGTTCGCTTTCTAAATCCAGAGGGGACGGCACACCTTTTCACGAAATGGTCAGACCTTTGTCATCCCGTCGTCCGCATTCACCCCGATAGCCCGTGAAGCGATTCTCAGGAGTATGCCTATGCGTCTCAGCGTGGTTTTGACGGCCCT
MACS2_peak_1917	2350227	2350404	178	2350316	621.22	116.006	2.94893	114.143	CACCAAAATTCCCTGACTGTTGCCCTCTTGCCACGCTGGCCGTTACAGCGCAAACGAAGGCGCATGTCGAAACCGGTATATGTCCTCGGCGGGCCGAACCTCAACCTTTTGGGTACGCGCGAGCCGGAAATCTACGGGCGGGATACGCTCG
MACS2_peak_337	384924	385245	322	385021	564.42	105.233	2.94381	103.415	GATTTTGGGTCTGAGTTCTTGGGTCATCGTGCGCCTGTTCTCACAATTTCGCGTCCCGCCGGGCCGTATGAGCCCCCACCATCGCGTGGGGGGGCTAAAAAACGCTTAAGTGAATGTGGATGGCGCGAGAAACTTTTCAGGGAAACTTCTT
MACS2_peak_2604	3205286	3205700	415	3205467	577.58	107.145	2.93649	105.319	TGAATTTCGGCTTCACGCCGGTGATCTGGAAGTCAGGCAGTTTCTGGCCAATGCCAAGCATGGGAGGTCTCCTAAAACGGGATTTGTAGCCTACGTCGGTGGCTGCAGGCCGTACCGAATTGGTGCACTGCACGCAATAAATAAAATTGAT
MACS2_peak_414	491043	491481	439	491386	730.64	134.898	2.93596	132.964	CCTTATGATCCAACTGCTCCCGGCTGACGGGCGCATGGCTCCCAACCTCCCGTAAACATTTGGAAAGCAAGCGTTAACGCCTTTGTGTGAATTTGACACAATCCGCACCATGGGGGCCGGACGCGTATGCCGTTAAAACTTTCTCTCAAGC
MACS2_peak_1526	1900829	1901016	188	1900906	650.52	120.322	2.93478	118.443	GGCGGTGCCTCGTCCGGCACGCTGTTTTCCTCAGTCATTCAAACCCCAATCACAGGCAATCCGGCATGTCTTAGACGAAAAGCAACAGGCTTGCGAAGGCGAAATGACCCGCAAGACTGCATTTCAATGTGAGGCGAAACAGCGCTTCAGG
MACS2_peak_2212	2692516	2693113	598	2692660	624.81	115.466	2.93395	113.605	ATGCGGTCAGTTAGGTAAGGCGTGATTCCGGCTAACATTACCGAAACAGCGATAAGGTCGCGTAGCTCAATCTCTCGGAGCTGTGTAGCATGAGTTCCAGCATGGCGAATGCCAGGATACTGGTTTGCAAACCTATAAATGCTCTTGGCGG
MACS2_peak_2214	2694225	2694571	347	2694398	607.47	112.41	2.93282	110.561	CACGTTGGCGCGGCGTGGACTAAGAACAAGCCAGCCGTCATGTATGCAACCGTGTGTATCGAGGATGTAAGGCCTTCCGAAGCTCATAGAGTTTGTGAGAAGGAAGTCACCCGGTTTAACCAATCGGGACCGTGATACCCCAGATGGTTTG
MACS2_peak_451	537258	537552	295	537394	562.03	104.292	2.93136	102.477	GACCCGGCGCCCCTGGCACCGCACCTATAAGGCCAGATTTAAAAAGAGATTCCTTCCGGAGCCTGCATGAACACCTTCCGCCTTGATGATGAAGACGAAAATGAATCGACCCCGGCTAACGGTCCAAATACCCTTGTAGAATCAGCGCTCT
MACS2_peak_507	637042	637365	324	637141	561.43	103.822	2.92825	102.009	AGCTTGGTATCCTGTCATTTGACGTCCCCCCGGCCGTTCAGGCTGGTACGTATATCGCTCGCCCTAAAACCGTCTCGCGATCAACTTAAAGATTCGAGAAGTTGGAACGTCTTAATTACATGCCACTTTAGGACTTTATGGCTTAGTAAAA
MACS2_peak_1448	1818327	1819607	1281	1819435	561.43	103.822	2.92825	102.009	CGCAAGAGGACGCTCTCTATGGCGGAACGATCAGAACCATCCTGGTCGAAGGTAATCAGCGCATTGAGGCACGTACCGTTCAGTCCTACCTCCTTGTGGAACCCGGAGATGCATTTGATCCCGACAGAATTGACCTTTCGCTGAAAACGCT
MACS2_peak_1607	1991292	1991502	211	1991408	591.33	109.181	2.92652	107.346	AGTGCGTCATGATACCCCGCATCAAACTGCTTGACGGCGCCTAACGAACACGCTTCACGGGCGTCAAACTACCCTAAACCCTTTTCCCTCAAAGGAGATACCTGATGGAAGGTAACATCACAGACGGCCTGAAGTATGTCGGCGCTGGCCT
MACS2_peak_2284	2766544	2766956	413	2766681	774.29	142.205	2.92561	140.244	AGGTGGCCCTTTCGCTTCTGCCGGTCTCTATCGGCGCTGATATAGGGTGGATCATCAGGTGTTCGCAATAATTGTTTCTGTCACGGGTTTCGCGTAACAGTCCGCGCTTCAGGGGAGCGGGGCGAATGATTCCCGTTGGCAACGCATTTCC
MACS2_peak_1472	1836843	1837066	224	1836979	560.84	103.353	2.92514	101.542	ACCGGGGAACGGGTCATCTTCTTCATAAGTGCGAGCATACGGCGCTTCTCTATTTCTGGGGTTTGCCGGGTGGCTCACAGCTTGCTAGGCGACCGGTTTATGACTTGCAAGAGAGGGAAGGCCGCATGCCACGCACGCTGATCGCCGGAAA
MACS2_peak_2772	3435601	3435805	205	3435717	568.01	104.35	2.91292	102.535	GCCACCTTCTCGGTTTCCGTCACATCTTCGAAGCCGAAGGAGACGATGCGTTCTTTGCTGTCCTGACCGGTCATGGGAACCTATCTTACCTGCGAATGCCTTAGCGTATATGCGATAACGATGCCTGAATTACCTGAAGTCGAGACAGTTC
MACS2_peak_535	671337	671529	193	671416	661.28	120.429	2.90475	118.55	CCTTGCGCATCGCGCCCCTCCGCCGGGTTAAGGCGAGCGGCCGATTTGTTCACACTTCAGCAGAAATGCGTCCCATTCCCTTAAGGGCGCGTTAATTCTGTTAATTCCGGGGACTAGGCGGGCTGCTTAAAGCTGTCAGATGGCGTGCCAA
MACS2_peak_52	57588	57752	165	57674	704.33	127.946	2.9026	126.04	TGGCAATTAAGCCGCCCCCAGAAATGTCGCTTGGCGGAAATCGCAGATTGCGGCATATGGCGCGCCATCATGGACCTTTTGCTCCTTATAGCGCTCATAGCGCTTAACGGCGTTTTCGCGATGTCGGAACTTGCCGTTGTTTCCGCCCGCC
MACS2_peak_1587	1962281	1962618	338	1962526	556.05	101.485	2.90023	99.682	GATCACGTTCGAGGCAGGCAAGGTCTTGAAATCCGTCTCAGTTAGGGGGCGGAAGTGCCCTAATAAAAGTCAGGCGGGCGATGCTCGCGAAACGGGCACCCCCCCAAGGATGTGCGGCGCTTATCATTAGAAATTCGCGCTGACAACAGCC
MACS2_peak_715	923487	923856	370	923574	560.84	101.824	2.89755	100.021	ATATTGCAGGAAGGGCTGATGGTTGATCTCAGGGCGCTGTTGGGTCATGGGGAATGGCCGGGCGTCACGGGTGAATGTTGGGCCATTTAGGGAATGGCATATCCTTATAATGACATACCCAAGTAAAGCCCTGTCCAAAGCCATTGATTTA
MACS2_peak_2870	3573860	3574088	229	3574007	563.23	102.388	2.89496	100.582	GCTTTTATTATTTATCGGGGGCTTAGCAGAGCCAACCCGTCACGCCAATCTCCCACAGCTTTACTGTGGATTCATGGTGTGGTGCCAGAATGCCCCTTCCCCTCCTGATGGAAGCTTTGCACATGAAACGGGCACCCCTCGTTCTGGCCAT
MACS2_peak_161	176413	176686	274	176600	771.9	138.891	2.89149	136.943	CATTTCGGGCGAGCCCCGCTTAAAGCAAGAAGGGCGACCCGACAGGCCGCCCTTCCGCACTCTACGCGGTACTCTACTATCCACAAAGTAGCAGCGGACTGCTTAATACTTTGCGAACCCTGTGCCGCAGCTTTGCCTACTGGTTCTTGGC
MACS2_peak_371	435285	435426	142	435337	709.71	127.78	2.88908	125.874	TCTCGGCCACACCGGCTGAGGAAAGCGCCGTCATATCAGCCGAATGCGCCTTGACGCGGCGCAGCATCGTGACAACGTGACGGTTGTTTAACGTTCAGGGTTGCATCCCAGTAGCGGAATGATCGGCATTGTAGTTGTCAGCCATGGAAGA
MACS2_peak_1263	1606628	1607210	583	1607124	553.06	100.092	2.88467	98.2955	CGGTCAGATGAAACCGGGGGCACTCCGGAGCGTTGGTTTCCCTCTTACCCAAATTGCATGCAGATGACCTGCCTACAAGGGATAACCCATGCGGACGGGTGGACATGATGGAGCGAAGCTGACGTAATCAAACCTGATCAGATAAAGCAGT
MACS2_peak_2177	2652999	2653620	622	2653301	553.06	100.092	2.88467	98.2955	TCCGTTGGCAGGCCCGCTCAGGATTGCCACAGCGACAATGGTCCCATCGCTATCAGAGTCGTTCGCCTTGACGTTGATCTGCACCGGAATTTGCGTGAGAGCCAAAACAGAATCATTTGCTGCAACCGGAGCGGCATTCGGGACAGTTATT
MACS2_peak_330	372327	372552	226	372463	581.16	104.857	2.882	103.04	GTGCGGCGTATATAGGGTGCGAGCTAAACAAAACAGTATGGAAAGTGACATTTTTCCATGCGCATTTGCATAGCTCGCTTGCTTCCCGGCGGCGTCAGATGGCGCTATGAAGGGGCATGAGACAGACATTTGACATCAAGGGCGGGCCGCA
MACS2_peak_466	561095	561467	373	561308	788.64	141.229	2.88189	139.272	GGTTTGTGTCTGGAGTCTGTTCCGCAAGGCAAGCCGGGAATCAGCCCGCTCCGGGCAGGAGCGGGCTGATGAGCCTTAACGAAGTTGCAGGAAAAGCCAAGCGCCCGGCAGCCCGCGCGCTGAAAATGGCTCAGATTTGTCCGCTTTCCAT
MACS2_peak_1389	1766032	1766568	537	1766391	551.27	99.1674	2.87533	97.3747	GATCAATGATGAATATGATGTACAAGATCTTTTTGGCGCGATCCTCCATCTTCATTTTGATGATGTTCGCTCGGAAGAGGTAACGCCCTCATATGCGGGGAATAGCTCCCGGGTTGATTTCTACTTACCTGAGGCGCGGATGATTGTTGAG
MACS2_peak_2190	2667556	2671581	4026	2667619	588.94	105.377	2.87353	103.557	ACTTCGACCACCTAGCATTTCATCCACGCCCCCTCAAACTAAAAGCCTGCGGATATCCGTCGGCGGGTCGCGTTACCTGTGATCGCTTAGTTGATTGTCCGTATCCGCAACAAGTATGGCTGGAGCAAAGTATCATGCAGTTGGTTCGATC
MACS2_peak_1600	1979623	1979798	176	1979738	697.16	124.707	2.87308	122.812	TGCCCGCCACCGGCACGCCTTAGTATAGCCGGAATGGCGTGCGACCTCCCACGCTCGTAGAGTAGACTGTGGCCTCTGGCCCGTGATTCGCCGCAAGGTTTGCAGATGACAGACGCCCCACCGACATTCCAACCCTCCCGGAAGCCCGATC
MACS2_peak_1304	1646265	1646786	522	1646612	550.67	98.7063	2.87222	96.9157	GGAGGAAGCGTATTTGTAGTGGCGTAATTGCCTTTGAATTCTGTATCCAGAAGTGTTGCGTTCAGGAAACCGGAAAGCGTGTCGCTGAAACGGTAAGCCGTCTCAAACTCAAGGCCGATGATATCCTGATCCGGGCCGTTCACCACATTGG
MACS2_peak_601	771742	771893	152	771814	550.07	98.7063	2.8691	96.9157	AGGCTTGGCGCCCGCAGTTTCCTGAGTAAGGGTGGCAACAATGTCATCTTCCGATCCTTCCGACGCCAGTTCGAATCCAGCCAAGGGCGACTCTATGAGCGCCGCTGGCGGCGGGCAACAGCCCGTTGCCGTTTCTCCGGGCCTGTATGTT
MACS2_peak_2569	3157115	3157566	452	3157390	627.8	111.958	2.86862	110.111	CTGCGCTCTATATTCTTCTTTCGTCAGGTTTGATGAATGCGCTGCTGGGAACGCATGTGCACTTCAACTTTGCCCGGACGGTCTTTTTCACCCAAGCCATGGTGATGGCATTCGGCACAATGTTCATCATGGTGTTTCTCGACATGGAGAA
MACS2_peak_2702	3324365	3324817	453	3324456	635.57	113.407	2.86835	111.554	ATCCTGAACGATCAGAAGGATCGCCTCGCGTGCATCGTGCTTGATCTGCCGCTGACGGACAAGCACTTTGAACTGCTCACCTCCATTCCGCCTGTGTGTGCGGAATAACAGGCCCTGAGATCCATCGAGAAGAAGCTCTGAAGCGGTTTCA
MACS2_peak_2295	2787803	2787941	139	2787868	548.88	97.7864	2.86288	95.9999	CGCCGAGTATCTCGAAAACCACAATGGAAGCGGTCTGGCGGACCAATAGCGGGCTCCTCAGAAAAGTCTCATCTGCCGCAGGTCCACAGGCATCATAAGACTATAAACTTCGTGAACATCAGGCACCATAGGAGCATTACATGACCGACAG
MACS2_peak_1480	1840693	1841353	661	1840790	548.28	97.7864	2.85976	95.9999	TTTCGCGATATTTGTTGAGTTGTGCCTGTTCCAGAGACTGGTTCGGGCTCTCGAACAACGCTGAAGAATACGTCATGCTGGGATCAAGCCACTGAGCGTAAAACTCATTCCCCAGATCATAATGCGCCATGATGTTCTTCTTGGCGCCTTC
MACS2_peak_1667	2054502	2054676	175	2054595	547.68	97.3276	2.85665	95.5433	CTCATGGGAACGTCCCCTTAAAGGCATATGTCGTGCAAATGAAAAGCGCCCCCTGCAAGGTGCAGGAGGCGCCGGAACCCTTAGGCTGGTGCGCTGCTGAGCGCAACCGGGGAACTAGATGTCGTCGGTCGGCTCGAGGATCTGCTTACCG
MACS2_peak_1922	2359979	2360261	283	2360085	597.91	105.6	2.85057	103.78	GCAGCTCGCCGCAGGTATGGGTGCGATAGGCATGCATCGGGCGAATTCTCCGGAAAATCGCTTGAGTCAGAAAGAAGCGGCGTAGGGCACAGACCCCCTCGCCTTTGTCAAGTTGGTGCGATAAGCGCTCAGGGGATGACTGACAACACCC
MACS2_peak_2288	2769928	2770649	722	2770523	560.84	99.2019	2.85051	97.4092	CCCCAAATCCACGAAAATTATACCGATCGACAAAGCGGTAGGTAAGCGAATCTACAACGCTGCGGTCACTGGTTCATCCGTGAGCATCAAGGTGCAAGGCAGCACTTATGATCTGGAAATTCCGGACAAAGACGATGCATTCATCGCATTC
MACS2_peak_2844	3539078	3539349	272	3539144	624.81	110.257	2.84978	108.418	GGCCTTGCGTTCGGCCCGCACTGTCATAATCTTATGATCGGAATCGCCTAAAGCACGGCGACAAGGACGATGAGGAGTTTCCGTCTTCAGCAGGATCAATGACGATCATGCCCGCAGGGGCCACACCGGAGGGACTTATGGCTGAGATTAT
MACS2_peak_639	825567	825851	285	825712	591.93	104.37	2.84746	102.555	ATCCTGGAAGGTCTGACGGCCAAGAGAATTGACCGCCTCCTGAAGGAAGGCGCCACCATTGTAGTTGATGATGATAACAGAGATTTCGGGTGGATTCATGCGCGCTGCCTGTGGGAATCAACCGTTTGCGGCTGAGTGAATGGATTTCAGT
MACS2_peak_2153	2628711	2629462	752	2629337	544.69	95.9558	2.84109	94.1775	TCATTTGAAACGGGTTCCAGGGGGCATATGGAAGGGTATGAGCGAGGTCCTCGAATCCTCCGCCATCACTCCCTGCGCATCAGGATCATCTTCTCCTGTGTCATGTCTCGCATAGTGTAAGGAATGCCACCAGTACCGTATCCGGATTGTT
MACS2_peak_2389	2916082	2916255	174	2916152	544.69	95.9558	2.84109	94.1775	CCGGTTCGCGCGCTTTTAAGACCTTGTTAACCGGGACACCCGAATTTCGCCGCGGGATATTACGGGACGCGGCAGTATGTTTCTTCTGAACTGGTTTCTGTTTGGCTGGCACACCTGGTATGGCGAAAGCGGCCAGGCCTACCGGTTCAAG
MACS2_peak_2111	2584004	2584370	367	2584213	563.82	99.0382	2.83831	97.2466	CGAGCGACCCACTCCATAAGCAAATCGGAGCTTAGCGTTCCTGCCGCAATCATCGTGATGCCAAGGTATACGAATGGAAATGCCAATCCGTCGTTCAAACCTGCTTCAGTGGTAAGGGCAAATCGCACAGGATGCTCCTTGCCCTGACTTG
MACS2_peak_1851	2272718	2273142	425	2273015	572.2	100.725	2.8376	98.9257	GCATCCTGATCACCGGAACTCATCTGTCGACGGAACAGACAAGGGCCACATCCCGCGCAGCCATTACAGCAGCAAAAGCAAGCAATTGCAGCATCATCCTGGATATCGACTACAGACCCGTCCTCTGGGGACTGACATCGCGGGAATTGGG
MACS2_peak_959	1256170	1256459	290	1256400	542.9	95.0455	2.83175	93.2711	GGCATTGGCCTTGAATAATCAGCAGCTTTAGGGGCTTCTACTTACAGACGGCCCAGGAGATTCCTGCGCAAGGTGCAGCCTCCCGGAATGCCGGAGTGTCCCTTGAGCGCCATCGCAAAACCTTTGCCAGTTCATCCGCCGCGCCGCATTG
MACS2_peak_2567	3156438	3156658	221	3156586	616.44	107.835	2.83126	106.006	GAGTATAAGTGCCGATAAGGCGGAGAATTCCCGCATTAAAACAACGTGATCTTTACCAGATTGGCGTAAACCAAGAGTTGGAGCTGATACGGTTTGGGATTATGTGGCTGGGTATCAAGTCAGGCCGTTGGCGGGCGGCCGTCTGGGCGAT
MACS2_peak_1743	2155744	2156278	535	2156097	579.97	101.261	2.82985	99.4598	GTGAAAATTCTGGCGCCCAATCTTTAATCATGACTGCACAATCTTTAATCTCGCGATCAAAGGTAACCAAATTGCGGGCACCCCCCTATCGCTTCAGACGGGAACACCTCATACGCACAAATGGACTCTAAACCCGACGGCTGGGGAGAAA
MACS2_peak_1838	2264561	2266062	1502	2265747	542.3	95.0455	2.82864	93.2711	GGCGGTGAAGAACAGGAAGGTGGACACTGTCAGGAACATGGATTTATCGTGGCCTTGCTGTCGTTCGCGGCATAAGTTGCCGTATCTGTCCGCAACCCGATTGTTAGAACGTTTTTTTCATAATTTAAATAGTTGATTTTTCTGTTTCGTG
MACS2_peak_2594	3188265	3188755	491	3188617	626.01	109.311	2.8255	107.475	GAATGATGTTCCGTCAGTATTTTGAGGCACGCCTGTCTCGGAAGAATGCTCCGCGAAAGCGCGGCGTCAAAAGTCTTTTGCGAAATGAGGACGGTGTATCCGCTGTTGAATTTGCAGTCATTGCACCCTTGATGGTACTGATTTTCTTCGG
MACS2_peak_2822	3494892	3495102	211	3495005	631.39	109.91	2.82316	108.072	TGTCTTTCTGCCCGCATGCCGTAAGCAAAGTTATAGCGATCACGCCGGTGAACAAATACTTCATATGGTGTCCCTCTGGTTTCGATTGGGGGTGCGGAGTGGCCGCTCGTGTTTAGTGCGGATTCTTTACACATGCTCTACAACAATGGCC
MACS2_peak_2960	3690604	3690750	147	3690677	703.73	121.797	2.81894	119.913	GAATCTCCATCACGGACATGATGTCTGTTTGCGCCATGCGCATAACAATACTGGCGAGGCCAGAACCCCCTTGTTATACACGGCCAGTCAACAAGGAATTGCACGCGGAAAATGAACATGATCAAGCCGATCCTCACTGCCGCCTTCGCCG
MACS2_peak_2675	3293561	3293767	207	3293685	603.88	104.664	2.81774	102.848	CCACTCCATTCAAGCGGCCCTAAGTGTACTTTTGGCAAGGATATTATCCGGCCACACGAATTTGTCGGCTGGTACTCTGGCCAAGCGGGAAAGATGGGTCCAAAAGGCCCGATTGTTGACGGGCAGTCTGGCTTTCATCCTGGCGCTCGCC
MACS2_peak_1856	2275414	2276031	618	2275558	626.01	108.443	2.81169	106.611	GCTCCAATTGTTTGCGACGCCGCCCGAGGCCTTACACTCTTGGCTGAAGCCCTCGAATCAACAAGCATTGCCGCAGACTGGATCACCCTAAATCAAGCGCGCAATCAAGATTGGCGCGCGGCGGTCCAATTGGCACTCACCGATATCAACC
MACS2_peak_1466	1832387	1832652	266	1832475	542.3	93.9867	2.8092	92.2177	GCCAAGAGCTTTCAACGCCTCAGCCATGGGTGTGACCCACTGTTTGTCATATACGCCGAGAACGGAGTATTCCGCCCCTGCTGGATTGGAAAGAGGGCCGAGTAGATTGAAAATCGTCCGAATACCCAGCTTATGGCGGATGGGGGCTACA
MACS2_peak_2344	2852225	2852539	315	2852298	537.52	92.7833	2.80373	91.0201	GTATCGATCAGCGCGGTCAGGCGCATATCTTCGTCCGAAGACGCTACATCGAAGTCGACGATGACATCCGTCATTCCCACCACCCGTCTATTCGTTACCAACTCTTTAACAGAGAGGTACACAGCCATGAAAGTCTTTTCGCACTTGCAAC
MACS2_peak_2660	3269123	3269459	337	3269285	707.92	121.228	2.80205	119.346	TGGCAGACATTGCTTACGCTCCTCGCTTGCACTTTTGTTGCGGTTCGCGTTCATTTCCGACTTATGGCCCAATCCGTCAACCTGAACCGCCCATTCGACCCCCGCCTGTTTCTGACCGACCAGGAACTCGACAGAGGCGCAGGACTCCTGA
MACS2_peak_1189	1549643	1550221	579	1549790	533.93	90.988	2.78505	89.2326	GGACTGGAGTGGCGTTCAGGGGATGGGCGCGCAGAAGCAGGTGTTACCTATTTCGATCAGAACACTGACAACCTTATCGACTTTTCCTACACTGCAGGTTATGACAACATTGCGCGTGTCGAAAGCAAGGGCGCCGAAGTGTTTGCCGGCT
MACS2_peak_2117	2589365	2589607	243	2589443	533.93	90.988	2.78505	89.2326	GAGATTATTACCGCGTGGAGGATGAAGATGGCAGGCGCTACTGGGTGTTCCGCGAAGGTCTTTATGGGGATGGTCGGGGAGAATCGCCTGATTGGTTCGTTCAGGGATTATTTTCATGACAGCCTATGCCGAGTTGGCGGTTACAACAAAC
MACS2_peak_1395	1769229	1769802	574	1769373	554.26	94.1896	2.77629	92.4195	GAATGAAGCTGAACAACGTTTGCTAGATACGATAATCGACGAAGTCGGGCATGTTCGGCACCTCTATCTTCCGCTCAAAGACGGAAAACTCATTGGTCGCGCAGCGTGCCATCATGGGCAATTGTTGCCGGAGGAGCGCCAATTAGTCGAA
MACS2_peak_2209	2690178	2690829	652	2690400	594.92	100.524	2.77428	98.726	TGTAGAACTCTGACTTGTGCTGTCCTGGACCAAAGAGATCGGGACTCAATCGCGTTCCGCGCCCAATCATCTGCCAGAACTTGGTCTTTGAACGAACGATCTTGAAAAAAACGAGGTTGACCACTTCCGGTACGTCAATACCAGTATCCAG
MACS2_peak_654	839172	839480	309	839334	531.54	90.0952	2.7726	88.3442	TAACCGCCAGAATAATGGCTGCGATCAGGACGGAACGGTTCACGGGAGAGATCTTTCCTGGGAGGACGGTCGTAAAATAGGGCATCCTGACGCAAGAGTCAGGGTTCGTGCTAAAAGATTTCTAGCACACGAGGCGTTTCCAGCCTGCAAA
MACS2_peak_2362	2875559	2875674	116	2875605	531.54	90.0952	2.7726	88.3442	GTAAGCGGGGGTTTCGTCGTCATCTGGGGTATTTCTCCTGCGCCGAATGCGTTGCGCGGCGCCCGCAAGGCCTTTAACACGGGCAGGCTTATTAGATGGACAGGCCTTTACACAAGGCCAAGATGGACACGCCGACGCATGCGCAGAATTG
MACS2_peak_2832	3513636	3513861	226	3513770	530.94	89.65	2.76949	87.9007	CGGCCTGACCTGTCCAAACGGTAATCGTTTTCTGAACGGAAAACCGCACGGCAGTTCATATGTCATTCAGCAGATCCTGCGGTATAAGACGCCCATCGCAGATATGCAGTGCGAAAGGAATAAACAGATGAACATGGCGATCACCCCTCGG
MACS2_peak_230	251362	251588	227	251480	648.73	109.067	2.76727	107.232	AACGGAGAAAGTCATCCTGCCTTCCACCTATGTCCTGTATTAACCTAACTACAACCAACCCCCGTAAAATATGCGTTAACTGCGATGGGGGCTGATGCTCCCCAGGCGGAATAAATTTCGGAGCGGACCATGATTTCATCCATTACGCCCG
MACS2_peak_2278	2760081	2760519	439	2760234	529.15	89.2058	2.76015	87.4588	CATGATCGTGTAGAAAACCAGGATCTGCGCATAGGGCATGGCCCCAAGAAGCGCCAGAGACCCCAGCGCATACATCCATCCGGAAGGATCAATCACCCAGATAGCAAAAACATTGACCGCATACAGAGCGTAACACTGCAGAGACTTTGTC
MACS2_peak_182	200379	200809	431	200607	723.47	120.591	2.75462	118.712	ATCTTTTTGCACATGCGAAAAGCAAAGCGTAACCCGGCAGCGGAATTTTCCCGTCGCCTCTGGCGCCTTGGCGCCATAGACCCTAGCTACGGGCCTGTCAGTCACATATCATTTTTTCTCCCACCGCGACAGAGACGAGGAGGTCCGGACA
MACS2_peak_34	39021	39243	223	39157	646.34	107.789	2.75111	105.96	CGCATGGGCAAGGCTTCCCTATGTGAGCTTCAGCGCTATTGTGCGCCGCGAAAGTGAGAGGCCGAAATGTCCGCAAAGACACTCTACGACAAGATCTGGGATTCCCATGTCGTTCACACCGATGCGCAGTCAGGTGAGAGCCTTCTTTATA
MACS2_peak_578	741302	741487	186	741373	652.91	108.602	2.751	106.769	CAATATTGGCGGCAAGCGTAAACGGCGTTCCATTTCTCATTAATCAATTGATGTAATTCTGCTGCGCAACGCCTGAGGTTTGCGCATGGCTGACGCAATAGACTCCATGAAGAGCGCGCCATCGGGCGCGGCTCAGGATGCGCTGCTTCGG
MACS2_peak_1296	1635702	1636239	538	1636074	526.75	87.8775	2.7477	86.1368	CGGGCTCTTGATCAAAGCTGGTTTTCAAGGCGAGGTAGGTTGCGGTCGTCTTTGACAGCTCGCTTTTTCCAGGCACACTGGACAATCTCATAATTCGGTAGATCAATTGGCAAAAATCAAGGGGTCGAGAATGCAGCTTTCAGACTATTCC
MACS2_peak_2369	2887902	2888256	355	2887975	550.67	91.6445	2.74463	89.8866	GCATATCCGCTCGCAAATATGCCGCCCAGCAGGGCAGATGCGGAATTTTCAGGGCCGGCAGTGAGGAGCTGTAAACCCCAGGCGTGATAGAACACGACGAGCAGAGCCGCGATGCCGCGCAGAAGCTGGATAGACTGAAGCTTCATGTCCG
MACS2_peak_1875	2295532	2295767	236	2295621	525.56	87.4365	2.74147	85.6983	TGCAGCAAGTAGCGACGACGACACACGGGTCTCCGGCGGATTACGCGGCCAGTGCAAAACACGGCCTCCTATATCCACCTTATCGGCACCTGCAGTATCAGGCAAGTTTTTCGCAGTTTCGGGCATTTTGGTCATTGAGCGCTCCATCTAG
MACS2_peak_1931	2371840	2372591	752	2372503	527.95	87.5338	2.73926	85.7953	GAGCCGATTGGATTCATTGGCCTTCTGGATACATTCGTGGGCGGACTGTTCATTGCTCCGGCCCATCAGGGAAAAGGCGCTGGCCGCCTCTTAACAGCGCATGCGCTGGAACTGAAAGGCAGACTCGAACTGGAGGTCTACACCGACAACC
MACS2_peak_518	651544	651721	178	651632	574.59	95.2121	2.73841	93.4373	TGACAAAGGCGTGGTGAGTGATCCGGGCGAAGTCGAAAGCATGCTGCTGGCGGCTGAAAAAGACGCCAGGGAGTATCTTGGTAAGGATGAATTTCACACGTTCTATTTTGATGAGAGCGACGTCAACAAGCTGAAGAGCCTTCTACGAAAA
MACS2_peak_244	267107	267398	292	267322	625.41	103.523	2.73828	101.712	GGGGCCTGATCTGGGTACGGAGCCGGCTTGGGCCGGTCTTGCAGGGCGCGTTCGGGCAATCATGGAAAAATCCTCCCTTCGGACTACGCCGTTCCGGGAATTGCGTTCCATTATTTTTTGAGTGATTGCCGGCTGGCGAAATGGCGGGCCA
MACS2_peak_2109	2582619	2582977	359	2582755	531.54	88.2135	2.7377	86.4717	ACTCTGCTTTCGGCAGATAATATTCCAGGCGACAATAAGCTTCCTGTCTTCGCATATGTTGAGCGATCATTTACTCAGGAAACGGCGCTCAATCCCGAAACACTGGAAATTGAAACGCGCCAAATACCTCAAAATGTCCTTGTACAGCCAT
MACS2_peak_883	1154121	1154271	151	1154201	524.36	86.9962	2.73525	85.2601	TTCGTTAACGGCAAGGTTGATCTTGGGGCGGATTGGTCGCTCTCGCTGATCGGCCTCGCCCGCGGCATGGAATCGGAATTTGATTCGGATACGGATTTTGACGGCCTTCTCGACGATGAAGACCGCCGCACCGAAGCAGACCAGTGGCTGG
MACS2_peak_2146	2623091	2623923	833	2623356	541.7	89.5101	2.73264	87.7622	GCCGACAATGGCGGTCAAAGCCCAAACAACGAATAATGCACGCATAGCCGCCTCCGGTGCCGAAGCGCTGGACGGTAAGCGGCATGCAAAAAAAATCCGTTAATAAGACCAGCCAGCCTCGCTGGAATTCAGTAAGGTGTCACCTCGACCT
MACS2_peak_1243	1590997	1591816	820	1591366	527.35	87.1542	2.72909	85.4174	GTCGACTGGCTCGATACCCCCGCCGCTCAAAAGGAGGGCGTACAATGAAAATCCGTGCACAAATCGGTATGGTCCTGAACCTCGACAAATGTATTGGTTGCCATACCTGCTCAGTGACCTGCAAGAATGTCTGGACCAGCCGGGAGGGCGT
MACS2_peak_2383	2907996	2908162	167	2908085	581.76	95.6245	2.72701	93.8479	AGGCCACTGTCGATGGTGGCCCAGGGCTCAAACTTGCCTTCAGAATGCTTTAGATAGCAGACCGAATCCCGCTTGCCCTCATTCGACATGATCGACCAGACCCTGCAGGCACCGTTGCCATTACAGAGCTCCTGACAGGCTTTCCAGTCCC
MACS2_peak_2579	3173205	3173350	146	3173272	520.78	85.2435	2.71657	83.5164	TGCCAAAAGCAATGTAAAAACAACAGCTTTCAGCCCCTTGAGCGGACCAGTAACCTGCGATGCCATGTGTGTCGTCCTCCGAATTCCCCACCTCACCTTACACCCGATAAGGTCGGCGCCAACAGGGCGCGAATGAGGCTAAGTGACGAAA
MACS2_peak_1837	2264007	2264414	408	2264100	518.98	84.372	2.70723	82.6493	TCGCAACATGATAATCCTCTTGAATAGCCCGAAATGGGGTTGTGACGACAGTTTCAGTCCAGCCTACTGGGCCATCAGAGCATAAAACCCTATCGTCAGCACAATGATTACACTACCCACTACCTTTGCGTGACGCCACGGAGTTATGTCG
MACS2_peak_2833	3514392	3514663	272	3514490	553.66	89.9386	2.70566	88.1883	CGTTTCACAAAGCGTTATTTCGCTTTAGGGAGAGGGGATGAAACCCGTCCTGATTTCTCCTTCGATCCTTTCTGCAGACTTTGCCAAGCTGGGCGAGGAAATCCGCGCCATTGATGCAGCCGGCGCCGACATGATCCATGTGGACGTTATG
MACS2_peak_1326	1665841	1666594	754	1666280	517.19	83.9376	2.69789	82.2173	TCCTGCTGATTGGCCTGATCTTTCTGTTCATCGAGATATTGAAAGCCGCGCGAACCAAGAGTGATGCCATCGTCAATCACTCGCTCTCAATGGTGCTGCTTCTTTTCTGCGTTATCGGGTTCCTTGCGATTCCCGGCTTTGGAACATCGGT
MACS2_peak_1569	1941388	1941872	485	1941658	517.19	83.9376	2.69789	82.2173	TGGATCGTGCATTTTGTCCGCTGCCCCTGTCATACAGGATGCAGCGCTACTGCGGTTCCGCTACACTTCGGTGTCGGCTGTGATAATGTTTTGTGTCAATGCACTAGCATTCGATCACATTGACCGCGAGACCGCCCTGGCTGGTCTCCTT
MACS2_peak_221	243261	244024	764	243562	667.26	107.566	2.697	105.738	GCAGCCACCGCTATAAAAGAGTGGCGCGGTTTATAGGTACACGGAGATAGGCAGTTGAACGCGATACTTGGCCTGGTAGTTACCATGGTGATGGTCTTTGGCGGCTATATGCTCGCCGGAGGCAAGTTAGGTATTATCCTACATTCACTTC
MACS2_peak_1615	2002163	2002591	429	2002369	645.74	103.812	2.69474	102	ACGAGCAGGACGCTTTTAACGCGCGACACTAAGAGGCTCCTCGTTTCTCGGGAGACGTTGGGTTTCTATCCGTCGCCTAAGTTCAACACCTCACCGCAAAAGGCAACGCCGCGGCTGCAGGGAAAATCACTCTGCGGCCGTAGCGGCCTCT
MACS2_peak_473	571522	571649	128	571593	518.98	83.6813	2.69421	81.9629	TCATGGGGTGTCCGACATCGCGCTTGCCGCCGCAAACGCCAGAGGGGCCCGGAACCATCTGAACTGGCGGCAAAATAGAGGAGCCGTTTGCCCCGTCAAGCGGCCGTCACCAGATGAGGCTGAGGAGACCGGCCAGTGCGCAGGCGATCAC
MACS2_peak_1287	1623191	1623699	509	1623457	532.73	85.7389	2.69019	84.0092	GCTCCATAACGATGTCGAATATCTCCACGGAGTCTATTTCCAGGTCGGCGCCTATTCGCGTATCGGGGAGAATGACTGCCTGAGTATGGCTACGGGCGGCGAGTATCTTGGCGACATCTTCAAAGATCGCGGTTTGATCTGTTCTTGAGGT
MACS2_peak_247	268752	269954	1203	268857	638.56	101.516	2.67577	99.7132	TGAATTGAGGACCGCCATTACATAATGAATAGAAGAAATTGAGGGTTGTGATCGCCCGATCTTCTGCGTGAATATCAAGGTATTAAAGGATCGCGCGGGCATTCGCGTCAAGGTTCTCATGGGAAAGCTTTACCAGTTTGGGGGCGCCGGT
MACS2_peak_522	654656	654890	235	654774	590.13	94.0234	2.6736	92.2543	CAGCGTAGGTCTTTTGAAAGACCCGCAACCAAAAAAGGTTACCCTTTTTACATACCACTGGTATGATCGTGCGCAAGAGGTGTGGGGATGCCGAAACGCACAAAAGAGCAGGCCGCTGAAACGCGCGAGTCTTTACTCAGCGCCGCTAGAG
MACS2_peak_1720	2130453	2130613	161	2130522	512.4	81.7779	2.67299	80.0695	CGCCTGCTTCCAGCTCGTCGCTGATGTGTTTGTAATAGCGCGAAATCGCGATCAAAACGCGGTCAGCCATCTTAAGTATTCTCCTCGCTCAGGTGGCGCCAGCCCTCTATTGTCAAACCGTATCCGTCAAGCCCCGCAAGGCGGGTGGGCT
MACS2_peak_728	945511	946118	608	945747	519.58	82.6988	2.67073	80.9852	GAAGAAAGCGGGCCTTGAGGGCTTCGGCAAGGAGGGCGATTATATCGCCCGCCAGATCCACCGCTGGACGAAGCAGTATAAAGCCTCCGAGACGATGCATATTCCGGAGATGGAGCAGCTGATCGAATGGCTGCCCAAGAATATCCCGCCA
MACS2_peak_900	1176381	1176586	206	1176500	551.87	87.5249	2.66956	85.7864	TTAATGGTCGGAGCGAGAGGATTCGAACCTCCGACCCCTAGTCCCCCAGACTAGTGCGCTAACCGGGCTGCGCCACGCTCCGACCGAGAGGCGCTGTATAGGCAAAGGCTTCCGTCGCCGCAACGGCTTATTGCGGGTGAAGAACAGCCTT
MACS2_peak_351	409681	409914	234	409774	534.53	84.9533	2.6691	83.2281	TTCGGCGCCTCGTTGGAGGAATCGTTGGAGTTTTTTGAGGGACTTATCCCTCATTTTCAGGGCGTTTGAATATCGTTGAGGGACCAGTCATAGCTGTCCCTTACGATCTTTGGATTGGCGCGGATGTCATCTGCGAGACTTGGGGCAGCAT
MACS2_peak_1551	1924765	1925278	514	1925117	511.21	81.3485	2.66676	79.6419	GGGAAAGGCCGTAATCTGGAACAATCTGAACCCGGACGGCAGCGTAAATCCGTATACGATCCATCATGGCATGAAAGTTCGATCCGGCGCTAAATATGTGATCACGAAATGGTTCCGCGAACGTGGCTGGGGAGAGATGTTTCCTGAGGAC
MACS2_peak_1233	1584165	1584488	324	1584315	612.85	96.6644	2.66429	94.8833	ACGCTCCAGCGTGACAGCGCTCATGAGTGAATCCGACTCAAGCACGACCGCCGCCAGGATAAATGTTGAAACCGGCCGCAGAATCGCGAGCGTTGTGTCCTTCGATTTCCAGCCAGCGCCCAGTTCGACTGCGCCTTCCAGCAGGATGTAA
MACS2_peak_2896	3607548	3607742	195	3607647	721.07	113.018	2.65468	111.167	TTCACGTTATAATCGATGACGCGCTTGACGGGCACGAGGACCTTCATGCGGGCGCTCCCAGGTTGGCTACGGTTTTTGGCACTTTAAAGTGCGCTGTCCCTACATATAGGGCGCCCCGCGCGCAAGGCTTGACGCTTACGTGAGGGTCAAA
MACS2_peak_2908	3625228	3625482	255	3625309	557.25	87.7343	2.65403	85.9951	GTTTCAGCGGCTCCTGCAGCATCCGCCCATCTCCTGAACGCAAAAGGTTAACACGCGTCTATCTGGCATTTACTATAAAGGAGCTAACAGAATGAAACCATAAAATTCCCTGTAAGCCGCCGCCTTGTCAGGGCGGGTGCGGGACTTTAAG
MACS2_peak_1955	2397984	2398182	199	2398126	587.74	92.0852	2.65199	90.3254	GGCGGGCAACTTTACGGACATCGTCGCGGGTAACGCTCATTGGCAGGCTCCTGATGGTCTTTGCCCCATACGCCATAGGCAGAGGCCCATCAAGGCTGTAAGGGACGCAGCGAACATGGCTGTGGTGGATCTCTTCGACCTGCCCCGCGAG
MACS2_peak_632	807413	807829	417	807643	621.82	97.1711	2.6503	95.388	TTCAGAGTTGCACACATTAACAGTTTCGGGAGCTGAGCAGTCTCTGAGAATAGGGCAGGCTCATCGGTGCGATCTCAGGGATAGCGCTTCGATCCACCGTCTGCTGCAGGAGGTGCAGCCTACAGGAATTGTGCACCTTGCTGCGATTGCT
MACS2_peak_636	817639	817923	285	817829	507.62	79.6393	2.64809	77.9415	TCGAATGGCACTACATTGCACCCGTAAAGCCTACGCAGAATGCGTTTGTGGAATCGTTCAATGGCCGGCTGCGGAACGAATGTCTCAACGTGCACCTGTTCGACCGTCTCAGTGAGGCGCCCAGCATTATCGAAGCCTGGCGGACCGATTG
MACS2_peak_658	847602	847873	272	847755	639.76	99.7788	2.64776	97.9838	GCGCCAACCGGCACCGGGGATCTTCACCTTGAGGCCAAAGCCTTGCGAGCGGCGGGTGTCCCTTGACCCTGGAGCGCCTGATATTCCGGCCCCGGCAAAAGGTCAAGAATTGCCAAGCGGGACGGAGTGGTGAAAAAGGTGGCATCACGGG
MACS2_peak_2813	3486096	3486298	203	3486183	647.53	101.018	2.64707	99.2175	ATCAGGCTAGCAGGATCGGGTAAAAGAACCGCTTCACGATTGGCCATAGCCAGCTGCATATGGCGCAGTTGCGAAATCCGGGGCGATGACTAACCTGTAAACCATGCGCCTCAGCCTTCTTCTCCTTGCCCTCTGCGGCGCGATCCTCTCG
MACS2_peak_299	328100	328350	251	328150	581.16	90.9753	2.6462	89.2208	GATCTTCGATCCAAAGCACCTTCATTAAACTCAACCCTTTGAAAGTTTTGAATGTGGCCGGGGAAAGAGGTGTTAAGCCGCTGCCCGTCTGAGTTCACAATGCCACGCGCATCTTGCGTCTTGGTAAAGCGAAACTTTCCGAAGTATTGAA
MACS2_peak_2286	2767788	2768022	235	2767924	507.02	79.6393	2.64497	77.9415	CTTTTTGTTTGTGGTTGCCGTCTGGGCCGTCTCAGACCAAAGATAAAAATTGATTAGTGAGCGATTGATCACTTGCTATTACTGCGCCCTCATGCTACATCCGGCCTGAACACACGGGAGCCCCTGCCTCATGGCCGCCAAATCCACCTCT
MACS2_peak_434	515910	516346	437	516165	558.44	87.1136	2.6415	85.3769	TGCAACAGCAGGCGGTAATTGGTGCTTGAATTAACCACATCGCTTTGCTTGCTGAAATTTCATGCGCAACTAGCCTGTTAATAACGGTTTAACAGCTTCATAAACGGCACAGGATGGACAAATCCACAGCACCCAGGAAGAAGCGGCGTAA
MACS2_peak_999	1316062	1316573	512	1316338	526.75	81.862	2.63614	80.1532	CCGGCCCCATCAGGAACATGTTGGGGAAGTTATTGACCGCAAGGCCATGCAGGCTGCGCATACCGTCCGCCCAATGATCTTTCATGGTCACGCCGTCTTTGCCGACAGGATCGTATCCGGCGCGGCGGGTGTAATCGGTGCCCACTTCAAA
MACS2_peak_576	738096	738260	165	738188	555.45	86.1936	2.63348	84.4619	GCGGTAGACACGTTGCACTCTGGGGCCAAGGCCGGTCAGCAGTTCGTAACCCAGCGTGCCGCAAGCAGCCGCCTGAACCTCCAGTTTGGCGTTCTCGCCCAAAAATTCAACCCGCGCGCCCGGCTTTGCGTGTTTGACGCAATCGGTCACG
MACS2_peak_341	393518	393763	246	393596	522.57	81.0276	2.631	79.323	ACGGCAGGGCGAGGGACAGGGCAAGGCAGGCAATAAGAGTGCGCATGCGGGGTAAGCTCCTGAAGGGCAGGCCGGTTTAACCTAAGTAGGTGTGGCGTCTTTGCAACACCTATCTGCAGGCTGGGGAATGCCTACACCGGCCGATCTGAAC
MACS2_peak_686	884023	884315	293	884145	504.03	78.3663	2.62941	76.6762	TTTTCAGTGCCAATATCAGCCGGTTATGCCGAATCCTGCCTTTTTGGGGCTCGATTCCTTATCCAAAGCGCTTAAACATGCCCCTGAAGTCTTCGGGTAACCGGAGGCTTTGGCCATTCCCCTTTGGCTCATGGCGGGTCGCAGATAGTCA
MACS2_peak_2926	3654875	3655256	382	3654994	688.19	106.059	2.62849	104.237	TGTCCGGGGAAGGACGGGATTGAAAAAGGGCCGATCCATGTTCCGGGGCGTTAACAAGAACCCCGTGGGCGGATCAAACACATTCTCCATACAGGCGACAGGATAAAGATTGGATGACTGATCAATTGCCAACTCCTTTCCAGAACACAGA
MACS2_peak_2650	3260139	3260316	178	3260228	626.01	96.2747	2.62116	94.4955	GGGCTCAGTCTTGGCATGGCGCATCAGGATCAGGCGTTGCATGCCGTGCCCCATATCCTGAACTGTAGCGGAATTCTCATGGACGGAATCAGGCGATCTAAAATTGGTCGAGCAGGTCTTAGGCACTCCTAATACAGGGAAAATCAATAGG
MACS2_peak_651	835423	835596	174	835508	523.76	80.5457	2.62029	78.8437	GTTCACGACAATACCCGCGAGCGCCACGATTCCCGTTCCGATCATCAGGATACTGACATAGGGGAGGACAAGATTGATACCGACCAGAACGCCGGCGGTCGAAATAATGACTGCGGTCAGAGTCAGGATCACCTGCCAGAAATTATTGTAC
MACS2_peak_1591	1969082	1969656	575	1969563	501.64	77.1009	2.61696	75.4184	ACGGGACAGGACCTCGATGCAATCGCCCTGGATGATCGTGTTACGCTGAATGGTCATGGATCGTTCGCCCTGCGACTCTACTGTGAGTGTTGCAGACGACCCTGAATCGCGCCGGTTACTACTCAGTGAAGGAAACCCTGCCGAAAGGTTA
MACS2_peak_2423	2960611	2961296	686	2960844	501.64	77.1009	2.61696	75.4184	CCAGCGTCGTTTCTCGACCTTCCGAACGTTGTGGACATCACGAAGCGTTTCCAAATAACTCGCCAGGTGAGGTAATTCTTCGTCCTGGAGGCTTCCCTCGTAAGGTGCCGGATAAATGGCGTTTCCATAGTTCCGGATACATTTCTCCGGC
MACS2_peak_1976	2430982	2432030	1049	2431297	511.81	78.5238	2.61636	76.833	TCACACCCGCTTCTACTTGTGTGCCGATCGTCGGGTCGAAAGCATCCCCATTTATATCTGCCCCCAGCACAGGCTCAAACGATGTCGCGTAGCTGATATAGGGAGACACGCCGCTATCAAGAAGATAGTTTGCGCCGATCCGGTAGGTGAA
MACS2_peak_480	587216	587657	442	587362	547.68	83.9233	2.61588	82.204	CCCGCCTTAGTTCTCGCCACTTTAAATTGATTTCGGTTGAAATCCCGTGTCGGGGAGCATTCATGGCTAATCCTCCCATATCGATCGCAGGCCAAATGCCTTGATCTGCGCATATTGCGCCATATTACGCCTTTTTTCGCATTCATAGTGC
MACS2_peak_1425	1801763	1803463	1701	1803112	518.38	79.3432	2.60997	77.6476	CCTGACGCATGCTCATGAAGACCATATTGGGGCTGTTGGGCTTTTGTATCCGATGCTCAAGACGAAGGCGCCGATTTACGCAACGCCTTTTACATGTGAACTTGTTCGGTCCAAGATGGACGAGCGCGGCGTGGACCAAAAATGGCTGAAA
MACS2_peak_2120	2591544	2591964	421	2591639	507.02	77.7841	2.60967	76.0979	GGAAATGCTTGTCTCCAATCTGATCAAACGGGGCTACGATCCGGTCTTTGCGAAATCCTGTTTTGATCAGATAAAAGGATTTGGAGAATATGGGTTTCCGGAAAGCCATGCAGCCTCTTTCGCCCTGCTCGTTTATGTTTCCTCATGGATA
MACS2_peak_355	416711	416898	188	416829	562.63	85.8054	2.60939	84.0755	CAGCTGTCGGCGGTATGATACCGAAGCTTGAAACGGCGGCACAATCTGTAAATCATGGTGTTGGGGCGGCGGTTATTCTGGATGGGCGTGCGCCGCATGCCCTGCTCATGGAGCTGTTCACCGAACATGGCGCTGGAACGCTGGTTTCTTA
MACS2_peak_1431	1807040	1807451	412	1807225	499.85	76.2618	2.60762	74.5839	TCCGGACCGGCTCCGCACAGTTGGACAACGTCTATGTATTCATGCCGATGAATCAGGCGCAGATATTGTTCCAGTCCAAAGGGCGCTATCAGTTTCTGGATATCCGGGTGAAAAATCCCGACATGACAGAGGTCGCCATGCAGCGCATCTC
MACS2_peak_927	1216714	1217876	1163	1216844	498.06	75.8435	2.59828	74.1685	TCCGGAATGGGGCTTGTCAGGAATTTCAACGGGTCTGGAGGGGTAACCGCATTGGAGTTACTTGATCAGACGGAATTTCCCGTAGACCTCGATCTTGCAATTATTCATCTGGGGACGAACGATTTTTACGCACACGATCCCGGTATCCTGT
MACS2_peak_2129	2600475	2602455	1981	2600944	588.34	88.9541	2.59621	87.2086	GAACACGATGGCTGGTCCTTTCCGGAAAGACCCTCAGAATAAGGAACATCTTCATGTTTTTCATACCGGCCCGTATGCTTTGCGTGGCCGCTCTCACCGGCATTGCATTTAACACGACACAGCAGGCAATGGCACAAGTGCAGAGCGCGCC
MACS2_peak_1890	2310242	2310674	433	2310399	497.46	75.4261	2.59517	73.754	GCAATGAGGCAAGCCAGTTGCCCGTCTCCCGGGGCTTTGATCGGTCATATGTCCTGTTGAATGGTTCACACAACCAATTCGGCGCAGACCAGAACGAACACTGGAAAGCGCTGGGAGAGCAGGCAGACTACAGGGAAGGCCTCGAAGAGGT
MACS2_peak_895	1167423	1167729	307	1167583	564.42	85.3086	2.59487	83.5813	ACTTTGCCATTGATTATATTCGTTTTTCCGGTACTTTTGGGGGTTCTGATCCTGCCGGCGGTGGTCATGCTGATGACGACGCTTGGGTGAAAAGCCGCTAGGCGAAGCGAAACGGGATTGCTAGTTACACAGCCATGGCAACCTATCTCGA
MACS2_peak_1234	1584542	1584729	188	1584645	577.58	87.1641	2.59451	85.4272	GTGACTTTCGCGGCGTTGCTGCTTGCAGATCGGGTCTGACGGGGTGCTGTGTTTTTTTGACCCTGATGGTGAGCTTGATAAAAGTCAAGGCAGCTGATGACGACTTTCCGTGTCCCATTCGGCGCAGATCAGGCCTTGGGCATGGCTTCGT
MACS2_peak_2331	2836400	2836765	366	2836570	606.28	91.4959	2.59409	89.7386	ATGTAAATTGTCCTGAAGTGTCCGAGTTTGTCTTCGAAATGCGCGGTTCGCGCCAATACCTGTCCAGCCGCAGACATTATCATTCCCGTAATCCCGCACAAGATCGTTCCCGCTCAGCGCTACACCGCGGAAAAAAATCCCTGAAAGAAGG
MACS2_peak_1848	2271270	2271668	399	2271384	506.43	76.6497	2.59301	74.9703	CGCTGATAAGCGCGAGACAAGAAACACTTCTAGCGTGCAAAAATTTCATGATTTTCCTCCCATGGTGAAGCCTGTTTCCTGCAACACCTGCTGAAGACGTTCCTCTTTCGGGACACGGAGGAAGTCAAGCAATTTTTCGTTTTTTAGAAAA
MACS2_peak_1774	2192218	2192492	275	2192352	496.86	75.0095	2.59205	73.3396	TTCATAAACAAGGCGAAACGGTGGAATAACGCCTTTAAGTCATCAGCTGTTGACCGCATATGACGTTGGGACAGGCCTAAGTCAACAGGTGATGACAAATTAATTTTTGTGGGGTACTGACGAGCATGAAATGTAATCAACCGATCCGCCG
MACS2_peak_2770	3432487	3432787	301	3432554	530.34	80.1495	2.59191	78.4492	GGCGGCGAGGAGAATTGCGAGCTTCATCGATCCGGCTCCCTTCTGGTGGCGGAGCCGCAGAAGGTAACCGAAGTCTTAACGCGAAAAAGCGCTTACGCCTCTGACGGGAACCCCACAGGACAGGGTGCGCCACAGCCGCGAGAAATTCGCC
MACS2_peak_780	1018853	1019108	256	1018935	506.43	76.5033	2.59023	74.8245	CCCTATGTGGCTGCGAAGCGGGGCTATATCGACGACATCATCATGCCCCACAACACCCGCAAGCGGATCGCCAACTCCCTCCGTACGCTGAAGAACAAATCTCTCAGCAATCCGTGGAAAAAGCACGATAATATTCCGCTTTAGGAAATGG
MACS2_peak_2401	2934032	2934155	124	2934094	504.63	76.1308	2.5898	74.4545	GGATAGACATGCTGGTCCATGAATGCGCTGACACGCGCGATATAATCTTTCGTCTTTGGGCTGAATTCGAACTGCATCGTCTCTCTCCGGTCTCATCTGTCCGGGGAAAGCCTGCGCCTCTGGCAGAATGGGCGGAATACGGATGTTTGCG
MACS2_peak_2087	2565428	2565879	452	2565570	496.26	75.0095	2.58894	73.3396	GCTCAAGAATGCCGGCTATCGGACAGGCATGGTAGGCAAATGGCACCTTGGGCATCAGGAGGAATACTGGCCAACCAATCAGGGCTTCGACTGGTTTTACGGTGTTCCCTATTCAAACGATATGGCCCCGTTTGATCTTTATCGTGGCAAG
MACS2_peak_783	1022011	1022299	289	1022162	529.15	79.7336	2.58608	78.0355	TGCGTCATTCAGTGCCGGGACAAATAGTTTCGTGAGAAATTATTGCGTTTCGGGGGGGACTCAAGCATTCCACTCCAAACGTGCTTCCGGTATGTAAAACGCCAATGGGTTTGCCTGGTAACCAATCTCGGCCTGCGCGGGCAAATCACCT
MACS2_peak_2172	2645312	2645945	634	2645414	495.07	74.5938	2.58271	72.9265	GAGCGGCCCGTTTGGGAAGGTCTCGAGCCCTATGCCGCCCTGAAGGACGCCTTGCGTTCAAATGAACTGAGATACCAACATCTCGATGCTGTTCAACTGATCAAGCACGCACTCGGATTGTGCACGGAGGCCAAACGCAGGGAATTGCAGC
MACS2_peak_24	23329	23625	297	23466	849.62	125.774	2.57765	123.876	CCCGCCTTTGAAGCGCTGATACCGACATAAGTCCTTGCCTTCCCCCCGGATTATCCGCTGCAAATCGCTCGCCAATAAGAGGCCGCACCTGCTAACAGGAGCCAGACAGATTGGCCAGCGCCCGACAGGCAAAGACAGGCAAAGCAGGAGC
MACS2_peak_283	306140	306309	170	306216	635.57	94.4409	2.57513	92.6699	CGGTACGACACTTGTCGAGGTGCTAAAGGGTTAGAAAGACCCTATAGTTGAGATAGGCGGCGCCCGCTCCCGGCGATTCGGGGGCGGGCGTTGCAACATAACCTGCTTCACGTAGGGGCAGGGGGTATCGTCCGTCCCTATATCAGTCGCC
MACS2_peak_476	578862	579108	247	578954	568.01	84.817	2.57471	83.0923	AGGGACAGGCAGAGAGAGCGGCGCCTGTCCCTTCTATTGTGCACGTGCGGTCCCCCCACACTTGCAAGCGATGTTCTAGCGAATCTGAGAGGTGCTCGCGTCCGTGCTGACACCTAGTTTTTGCGGGGGCCTACCCATTTTTCAGCTTTTC
MACS2_peak_953	1253064	1253565	502	1253333	532.73	79.3845	2.57469	77.6887	AATATAGCTCTTCGATCCCGCCGGGCTCACCGGAACGGCGAGATTGTTGATGATGTGCAGCATCGCAATGGTGACGATGAAGGCGAGGTAGAACCAGTTGGCCACATAGATGTGGCGTTCCTTGCGTTTCCACAGTGTGCCGAGGAAAACG
MACS2_peak_666	854599	854732	134	854665	492.67	73.3518	2.57026	71.6924	GTTTTGCCGGAAAGATCGAATAGGCTCATGGGGCGCTCCTCTTTGGGCTTTGTTCGGGTTTTCTTTGCGGGCACGCTAAGGCGTACCTGTCAGAATCGCTAGGGGTTCCGTTAGGGAATTTTGGGGCCATGACGGGTGGACGCGCCTCTGC
MACS2_peak_1666	2052507	2053331	825	2052705	492.08	73.3518	2.56715	71.6924	ATGGGGATCGAAAATAGCCCAGCCGATCATGATGGCTGCACCGATGATTGCCGGAAGACAAGTTGCGATGGCTTGCAGCCGGCTCTCATTGTAGGAGAGCGACCCGTTGATCAGTATGCCGAGCAGAATGGCGCCCCCTGTCAGCTTGTCG
MACS2_peak_2738	3382937	3383058	122	3382993	615.24	91.0932	2.56694	89.3375	CCAGGGCTGTTCCGGTCAGCAATGAACGCATATTCCACTCCATCTTCATCCTCACACGGCGGATCAGCCGCCACGCGACAACCACTCTGCAGGATTAAGGACCCTGTCGCCAAGCCTTAATTCCAGCGTGAGTTCGGGGGGCGGGTCAGCG
MACS2_peak_2320	2821103	2821325	223	2821185	491.48	72.9397	2.56404	71.2832	AGAATCTGTTCAATGATCATGTAGTCCTCCCATCAGGCGGCGGCCTTCGGGCCATCTCATCCTCCGTAAGGATACCATAGCGGGGCCAGCGAAGCGACTCCCGTGAAAGTTGCGTTAAATGGCCCTGTTTTGGCTCATATATCGAGCTTGC
MACS2_peak_1185	1545003	1545160	158	1545102	495.66	73.3337	2.56144	71.6754	CAAAAAGTGTATGGTTCTGCCCCAGTCCTGAAGATAGAGCGGGTCCATGACAATGCTTCAAACCGATTTTCAGTCATTGATCCAGAAAGCTATCGATTCCAAGACAAAGCCCGTTGGCTCGCTCGGGCGGATTGAGGCGTTGGCAGCCCAG
MACS2_peak_1082	1435536	1435858	323	1435797	490.88	72.5284	2.56092	70.8742	GTCATGTCCCGGTCCTTGTCTGCCAGCTTATGCTCAGCCCCTGCTGCGGGGCGGCCGCCATTGGTATGTTCAAACATTGTTCGCGTCATCGAGATAGCCCTCCTTCCTTGCTGTTGCAATGTAAGGCGGAGACTTCGGCGAGCGCTTGCTC
MACS2_peak_1627	2013694	2014236	543	2013925	490.88	72.5284	2.56092	70.8742	AGCAAAACTCATGTGTTGCAGGAAGGCCACACCCCTGTATTTGCGGATATTTTTGCAGTTGTAGCCAGCAAAGCATTGATTTCAAACGAAAGCGGCAGGCCCCTCAGCCTGCCGTTTCAATTTCTGACTATTCCGTAATCAGATTAATGAC
MACS2_peak_2003	2458467	2458943	477	2458728	559.64	82.4809	2.56	80.769	ATTACGTGCCGTGGAGCCGCGTTTCGACCGGCAAGATCCAAGATGTCGAGCGTTTCTGCAAAGCGTTGCCCCGGCTTGTAAACGCATGACAGACGGCCACTCCGGAAACGCCTTAATAGTCTGCCTGCAGAACTTAAAGAATACGCATCCG
MACS2_peak_599	766769	767128	360	767007	563.82	82.7587	2.55577	81.045	GGCATCATTGCAGTCATGCCGGTCACTTCCGCATTTGCAACAGAAATGAGGGTCCGGAACAAAAACAAGATTGCCATACAGGCAACGGAGCAGGAAGATGAGATACAGAAGGTTGAAAGAGGAATCCGGGACCGCGGCGCTGGAGTTTGCC
MACS2_peak_2360	2871505	2871669	165	2871583	517.79	76.1565	2.5556	74.4801	GGGACAAAGCGTATCTCTTCTTCACCGTTCTGGGAGCGGTGCGGAGGGCCACGTAAAGATCAATGCTCAAATCTGACATGCCGCCACCATAGCGCAGCATTTGCGCGAATGGAACATATGATGAACAAAATTCACAGAAAAAGAATCTCAA
MACS2_peak_924	1214652	1214864	213	1214767	494.47	72.8549	2.55396	71.1993	CTGAAATCCCCGACTTTGAAAGCAAGATCGCTGCCCGGAATAACATGTCGTATCACGGACGGTACAGGTCGCCTGAAGACCTGCCGGAAATCTATGCCGGTCTGGATGTTGTCTGGTCGGGGGATTTCATGGAGGCTGGCCTCAACTCCAC
MACS2_peak_1211	1561641	1561889	249	1561731	489.09	72.1179	2.55158	70.4664	CTTGTCTGAACGCAGGAGCACGGTGGTTATCCGGAATGTGATTTTCCGAGCCTGCACCGGGTCGCTCCCGATGCGGTCCGACATCGCAACAGATCCTTCAGGGGATCAATTGCCAGAGGGGCCCGGTCCGCATACTGATTAGGTATTGATA
MACS2_peak_365	430279	430464	186	430385	565.62	82.8303	2.55119	81.1164	GGTCGAAGGGCTCGTCATCGAGAAGGGCATCCATATGGGCCACCTGAAAGGCTGCCTCATTGATTTCGTGAAAGCGTTCTTCGAGGTGGACAATGTGGAATCCCGCTTCCGGCCGCATTTCTTTCCGTTCACGGAACCTTCGGCCGAGATG
MACS2_peak_1280	1616407	1617102	696	1616732	510.01	74.9892	2.54869	73.3203	TGTCCGTAATTTTGACTGTCCATATTGCGTATGCGCAGATTGGGATCGCGGTTGAAACCTTCGATCAGTCTGCTGGCAATCGGTGGGGGCTCAAAGGTGTCGCCCATGCGGATCATGTAAGCGTACATGTCCATCATCTTGGAATAACCGC
MACS2_peak_1101	1460670	1460813	144	1460731	487.89	71.2996	2.54536	69.6534	AACACAGCCAACCGGCATATCGGTAACATCCGCTCGCTCTATGAGCGCTACTTCAGGCATATCGGCGTGAGCGATGTGGAAAATCCGTTCCGGGACATTTACTTCAGCGGCAAGACAGAGATGAAGCGCGCCTCGTTCAGCAATGACTGGG
MACS2_peak_1757	2169431	2169609	179	2169523	487.89	71.2996	2.54536	69.6534	ACGGAAGGCGATCTCTTCGGGTGAAAATTCGAGGTTCATGGACGTTCGCTCCTGGATCTGCCTGTTTGGTCCCGGCACTTCATTTCTGTATGTCAGCCATTCCTATTCGCTGACAAGGTGACGCGCACGTAAACGTAAAGAATGCCGCAGT
MACS2_peak_545	682174	682482	309	682392	504.63	73.6888	2.54342	72.0278	TGCCTGCAATTGAAAGAGGCAAATTCCTGCGGCGGGCACTGCAACAGCTAATGCGCGGTCAAGGCGGGGTTAATCTTCCTGTGGGTATCCACTGAGATGACCGCATATTGGGCACTCAACGCCCGTCTCATACCGCCGAGCTGATGCTGAC
MACS2_peak_2123	2595680	2595941	262	2595828	491.48	71.8311	2.54248	70.1817	CAAAGCTCGCTGCACAAGGTAACATCAACCTGGGCTATCGCCACACGGCCACTTGACTCCATGCCTGCCTGGATGCGTGAGACAATCGTCTGGGAAGCCTCTGACCCCTATCTCTATTTCCGGGCAGACCCAAGCGGACGTCTTGTGGCCG
MACS2_peak_815	1066901	1067156	256	1067057	611.66	88.8223	2.54215	87.0773	GGAGGGGCAAGCATGGACAAGGGGGCAGGGGCGGCTTAACGGAGACGGGTTTGTTACAGTTTCGAGGGCCGAGGACGCATGTTCAAGAAGATCCTGATCGCCAATCGCGGTGAAATCGCCGTTCGTGTCATCAAGACCTGCCGCAGGCTCG
MACS2_peak_1274	1613447	1613687	241	1613541	557.85	80.9853	2.54021	79.2807	CCTCAGCATGCGTCAGATGAGAGAGCGTTCTGAGGCTCAACACTTTAACAGAGTCGCGGCTGACAATGCCCAGCTTGTGGGCGGCACCTTGGGCCATAATGCGCAGAAGGAAAAGCCAGAATGTTGGCCGCCTCCAGTTCACGAAAATCAG
MACS2_peak_81	91365	91800	436	91543	673.24	97.489	2.53856	95.7043	CCTCGAGATGGGCATATAGCGTCGCAAGCATGGATAAGGGCCTCCCCGGCGCCAAAAGTGTCAATTCGGAGGCACACTAGCCCGCTTCGGACGTATGGGAAGCCTTCGACTGTTCTGGCTCGGGCTTTGTTGCGGATGGTTCTTTCAGCTT
MACS2_peak_2207	2683487	2683788	302	2683671	557.85	80.6492	2.53445	78.9467	TTTACGCGGCTGGATTTCTTGACTGCACGCGGCAAGTTTCAGTTTCATGGCAGGGGTGATTCCGCCGATGCCCTTGTTTGAGCACTGGCTGTTTTAACTCCATAGCCACCGGTGGCGGCTCCTTGACCTCCTCGATCGTGTTGAAGATGAA
MACS2_peak_2536	3106189	3106335	147	3106262	545.29	79.0305	2.53322	77.3367	GTCATCTGCCAGCTTGCCCAGCACATCGAACTGGGAGGGATTGGATTTCGAGCCGACGGGCGGTTTGGACATGGCCTGACCTTTCTGGACATGAGATGATTCTCTGGGCGCCATCCTAGCCGCCCCCCTTCCCCACGTCAGCCTGTTATAG
MACS2_peak_2427	2968251	2968574	324	2968347	492.08	71.5912	2.53301	69.9436	ATTGCCTTATTTTCTTGAGGTTCACCTTAAGGATTATTCAATATTGTCTCCATAGGGTTCTCAAAAGAGAGCCTTATGGGGACGAGATTTAGATGGATTTTCGACTGGTTCACTTCAATTGCGTACGGCCGCTGGGCGCTTTCGCGCTCGA
MACS2_peak_280	303926	304085	160	303996	572.79	82.6272	2.53185	80.9148	AGGCGAGTAAAGCTAAGTATCCAACCTTGTACTCAGCCTGTTGCAGCATACCTTCAGGCGTGTATATAGCGGCCCCGTCAACGAGGAACGGAAACGGCACCGGCACCGGCAGGCATGCTGGCGGGCTGTAAGGCCGGACAGGGAAACCACT
MACS2_peak_894	1166470	1166719	250	1166614	484.9	70.0789	2.52979	68.4406	TTCTATGGCAGCGTTATTCATGAGCCGCTGATCCAATACAGCTTTGCGGGGCTGCTGGTGTGGATGGGCATTGGCAATCTGGTCATGAATCGCATGATCAATTTCAAGATGTAAGGAGGCGGATGAATGCCAGCGCTGCTCTCTTCCGGTC
MACS2_peak_2971	3702129	3702464	336	3702284	808.37	115.795	2.52927	113.934	GCCATTCGGGCAGTATCCGGACTGGAGAAGTACAAAAGGGGAGGGGCCGGGCGAAAATACATCGCAGCGCCAAAGGACTCGGCGACCAGCTGGGGTCTTATCTGTCAGAAAGGCCGGGCGCGTCAAGCAATACTGGCGGCGCCCCTGTCAG
MACS2_peak_1322	1662222	1662528	307	1662435	484.3	70.0789	2.52668	68.4406	AAACACAAAGCGTTCGCCGGATGTAACAGGGGTCACACGATGTAATTCCGTAGACGGATATATGACCATGCTCCCGGCGGGTAACTTGACTGATTCTGTTTTGAACACGGTTTCGATTTCAAGCTCCCCCCCGTCATAGCTCTCAGGCGGT
MACS2_peak_919	1207280	1207660	381	1207581	485.5	70.1239	2.52582	68.4855	AGATGGACATCATATTCCTGGACGCCGATCATTTCAGCCTGATCAGAACACCAACGACCGAGAAGATTGCGGACGAAATACTTTCAAGGCTGAATGCATTGAAGGCGAAGGCGGAAAGCAGGCTGGAAACCGTATGAGTGTACGGATGATC
MACS2_peak_1203	1555667	1556107	441	1555831	483.71	69.6738	2.52357	68.0383	CCAGCTCCTCTCGTTTCCTGATTCCATATCCAGGCGTTCGAATATTGGGCCAGAATCCTCCCCACTTTGCTTCATAAGCAAAGCGACAGTGTATCTTGCCGACTTGAGGCGATCCATGAAATCCCCACTCATTACTCCTCGGTAGTGGTTT
MACS2_peak_2020	2490757	2490969	213	2490894	483.71	69.6738	2.52357	68.0383	GGCGTGTCTCGCGTTTTTTCTTCATGGCGGAAATATAAATCGCACGCGATTTAATCGCAAGGCTTGAAGTCTTAACGCCAATGCGCAATATGTATCGCACGCGATCTAATCGCGAATGATATTTCAGGATGGAACCAGCAGAAAAGGATGT
MACS2_peak_2776	3442292	3442571	280	3442443	525.56	75.5936	2.5234	73.9208	AGAGATACCAGTTGGAATAAACGATGATCGCCAGGGTCACCCAGCCGACGCCGACCACATAAGCCGCCAGCATGCCAATCGCCATCGAGAAGAACAGGGCAGAATGGAAGTGCAGCGATACGATCAGATGGTCATAGAACAGGAACTGCCG
MACS2_peak_262	281300	282487	1188	282368	627.2	89.7524	2.51987	88.0028	CCAGATGAGCTCGATCAAGCCTCTTGAGATGCAACTCATTGCCAGTGCGTTTGAACGCAAAGGTGGGGCCGGTTATGTGCTCGATTTTTCCAACAGAATCTTCGCTGAGTTTTTCGCCGGAGAGTTTGATGTCGACATCTACGAGTCGCGT
MACS2_peak_629	804290	804878	589	804490	535.72	76.7511	2.51983	75.0708	TCGAAACGCCGAACCTTTACCAGAAAGATTTCCGGAATCGATTGGGAGAAGAGCATCTAAGTCCTTTCAGAGCGGAAGCCCATGGAAAGCCGTAAACTAGCATTCTTGCAGTCCGTTTGGCCGAGAGGTCGCCAAGCAGGGCGTAGTTGTC
MACS2_peak_2282	2764207	2764587	381	2764364	606.28	86.7945	2.51982	85.0599	GCTCTATGCCTTCGATATTACAATCTCACAGAGCTGAGCAGTGTATGCCGCTTCCCAAAGGCATGGGGAGCCACTAGATTTGCAAAGCACAAGGGCTGCTGCGCCCGCATGGGACTGATCTCCGGCGACCTTACTTTCCGTCAGGGAGCTG
MACS2_peak_2912	3630586	3630775	190	3630717	617.04	88.2426	2.51747	86.5008	TCGGTCGGCTTCATGCCTTCCAGGGCATTGGTGTCGGACATAACGGTCATGGGTTATCAGGCTCGCCAGCGGGAGGATTTAATTGAGACTCCGGGTTCTAGCACGGGATGGCCGCGCGCCTAGTGCGACGCAACGTAAAGTCTGCAGCTGG
MACS2_peak_1502	1858073	1858475	403	1858251	482.51	69.2695	2.51734	67.6367	AGCAATGCAATAACGGCCGGAATGCGCCTTTGGCTATCTCCGTCTCAAGAATATCGGCCATCTGATCATCCGCCTCCCGCGTGTGCAGGATTAGCGGAAGGTCTGTTTTCCGGGCCGCAACAATATGCGTCAACAGGCTTGCGACCTGCTC
MACS2_peak_767	998522	998789	268	998608	487.29	70.006	2.51697	68.3691	TGACGGACGCTGCGCAAACGGCAATACCTGCAATGTCAGGTGGGAGACGAGGGCAACAGAAGCGGGGACCGCAAATGTTAGCCTTGACGGTCATTCATATTCTATTCGGAACGATTTCAATCGTCGCAGGCGCTTCTGCGATGGTTTTGAA
MACS2_peak_618	793621	794281	661	794036	569.8	81.1684	2.51455	79.4632	TCTCGCAGGAGCGCGTGGAGTTTTCCTGAGCCGGATAAAGCCTTAGGATCTCGCTGAATGCCAGCAACAGATGATAAAGTGTGGATGCGGGCACTGTGTCTGTGATCGCCAGTCCTTGCTCTGAGATTGTATCATGCCACAGTCCGCGGGG
MACS2_peak_1996	2452548	2452702	155	2452620	496.86	70.9671	2.51419	69.3232	CCCGGGCCAGCGAGCAATTTTCCCGATCAAGTTCCTGCCACTTCATGCATCGCTTTTTATCATTGACTTGGTCTTATTTCAAGACTTACTCATCGGAAAAAGAGGGAGGCAAAAATGCCAGACCAGAAACGACCGGACAGAAACGCCACCT
MACS2_peak_2839	3533432	3533579	148	3533506	486.1	69.7552	2.51379	68.1193	AGCCGATGGCCGCCTGCATAACTATCATTGGGGTGTGGCGCGCAAACGCGCCATGCTGGTATACGAACGCGCTCATCTGGCCTGATGCTTACAGGCTGGCCAGTCTCGGGCGCCCGGAACCTGCATTGATTCTGGCACCGATCCTGGCACT
MACS2_peak_2847	3543162	3543282	121	3543229	546.49	77.9874	2.51348	76.2999	GGCAAAGGCGGATGACATACGCATGCCCTGATAGGCCCCAATTCCGCCGCTTGGCGCAAGAGACAGGCTGCCGCATAAGGCTGGCATGGATGAGTTCACCCGAGATTCGAGAACAGGCTTTGAAGACGCGATCTTCATGCTGGCCCCTGAG
MACS2_peak_2330	2833744	2833871	128	2833818	500.45	71.4255	2.51025	69.7786	CGCCGGGTGCATCCGCCATGGCTCTGATCCTTGTGTTTCCAGCAGCGGGTCTTATGCCTGAGACCCACAGGGTGCAAGTGATGGCTGATATGAGCGGGGTTATCCCCGATTTCGAGATTGAGGCGCTGCTTCAGAGCGGCGCCATAAGGTG
MACS2_peak_1613	1998229	1998361	133	1998281	480.72	68.4638	2.508	66.836	TGTCAGAAAACGGGCGGACATGTCGGCATTCTCCAGAAAATTCTGCGGCGGTAACAGGGAACTTGAGGCGTATAGCGGCGCGGCTGCGCCTTGGCAAACTACCCCTGCAGGCGATTCCCCCTGCAATCAAAGCACTTGCGCGCGTCCCTCG
MACS2_peak_2462	3008153	3008337	185	3008260	554.86	78.5739	2.50611	76.8828	CGCTCGGCGACGGACTTTTTGCCGTCGCGCATGATCTGGTTCATGAATTTGGTGACAATGATGTCCTTGAACTTGGGGTCCGGCAGGACTTCACGCTTCTCGGCACTGTGACGACGGGACATGGATCGGTAGTCCTCTTATTTCGGTTTCT
MACS2_peak_2090	2567152	2567998	847	2567456	480.12	68.4638	2.50489	66.836	GGTCTGGTCTATCGGGATTGCCATTGCCGGAATGGGGCTGGCGCGGTTGATGCTGGCCTATTATGCGAGCTGGTTTGAGCATTTCCCGGCGTTTATATGGATCGGGCCATTGTTTTGCGGAGGGGCGCTTTTTCTCTCCGGCTTCCTCTCA
MACS2_peak_1822	2249091	2249229	139	2249144	526.75	74.5195	2.50239	72.8534	AAAATGCTCCAGCGCTATATCTCTGAAAAAGGGAAAATCGTGCCGAGCCGCATCACGGCTGTAAACCTCAAGAACCAGCGCAAGCTTGCACAGGCGATCAAACGCGCCCGCATGCTGGCCCTGATTCCGTTTGAAGTGAAGTAAGGAGAAG
MACS2_peak_1271	1611052	1612025	974	1611808	494.47	70.1764	2.50236	68.5375	CAGAACATCAAACTTGCAATACCCGATGACATGGCATGTCTCAGCGGTCGCGAGTTTGTAATTCAGGAAAGCGTCATAATCCTTCTTGCCGGCGACAAAGACAAGATCAAACAACCGTATACGGCCTTCATATCCCTGGGCGCGATCGCCG
MACS2_peak_2695	3320499	3320989	491	3320694	634.38	89.4603	2.50149	87.7125	GGCGACGGAAACAATCCAAACAATTCCGGAAAGTTTGTTAACGCTCTGATGGGCAGGATGCTGCAAATGGAACTGTGACACCGCAACTGTCGGCGGTATGATGGTAAAGCTGGGGGCTTCAGAAGGAAGGACAGCGGCTCCATGAGCAGCA
MACS2_peak_2591	3186143	3186283	141	3186222	556.65	78.5208	2.49955	76.83	CAGCAACAGGATGATAATGCGTATAGGCGACATGCGGCGCCACTCCCTCCGAATTCCGCAAACAAAGGTAAATGTTTGCGGCCAGCCAGTTCATACTGTTCGGAAAATTGCATGCGCCGCCTAAAGGATCGTTAACCGGTAATTCCGGCGG
MACS2_peak_449	532685	533116	432	532773	510.01	72.3151	2.49884	70.6628	CTGTAATTATGTGATCTATCCCAACCGGATCGATTTCGTGGATTGATCAGTTACTCGTTTTGTACAGAGCCCAGATCGGTCGTTGGCTCCAATCTTCTGGGAATCCCATCGCTTCCTGCTGGTCAGGAGCGCGAGATTCTACCAATGCCAT
MACS2_peak_1603	1983316	1983501	186	1983388	478.92	67.6616	2.49866	66.0387	GGAAGATGCTACGCTCGAAACTCTACGAACTGGAATTGCAGAAACGCAGGGCCGTGGCCGATGCTCAGTATGCCGACAAGAGCGCAATCGGATTTGGCCACCAGATCCGCTCTTACGTTCTCCAGCCCTACCAGATGGTCAAGGATCTCCG
MACS2_peak_631	806793	807345	553	807071	583.56	82.1742	2.4981	80.4644	CAGCGGTATCTTGTTCAACCACGAAAGCCCGCTGCGCGGAATCGAGTTCGTGACACGAAAAGTGACTGATGGAGTTGCCCGAATCAAACTTGGCCTCTCCAGCGAGCTTCGCCTTGGAAACATCGATGCCAAGCGCGATTGGGGCCACGCA
MACS2_peak_641	826821	826978	158	826886	573.39	80.7968	2.49735	79.0937	TAGGATGCAGACCCAACGGCCTCACCTGGTTTCTCACTCGACATTGGATCACCTCCTTTCAGGCGTGCGGCATGCACGTGCTTTTGCCCTGGACCATCCAGTGCAGGATCAAGCTAGGCATGAAATGCGCAAATGTGAAGTTAACATCGCC
MACS2_peak_6	4282	4510	229	4370	561.43	78.9737	2.4946	77.2801	CGCTCGTATCTGTCATTATCCACCTCTGTAGTTAGGGTCCCGCGCCTAGCATGCAGGCCGGTCAGGTGCAACGCATGGGCTGGCAAGCTGGCACCACTGGCCTTATGTGTTCCCTATATTTGCAATGTACTGAAGGATTTCGCCGCCAACA
MACS2_peak_2608	3213663	3214402	740	3213830	525.56	73.9881	2.49436	72.3249	TGGCAGCGAAGCCGAACACAAAGGAAACTATACAAAGCAGGACAGGTGGATGCCTTTGATCCGTTCCTAGAAGAGCAGTTCTTCCAAGAGGGAATGCGCCTGACAGAAGGGAATTTTCGGCCAACAGACAAATTTATCAAGGACGTAAAGG
MACS2_peak_1496	1853861	1854015	155	1853940	504.03	71.2258	2.494	69.5809	TAGGCAAATGCCGCGTTTGACGGCCTTTCGCGACAGGAAAACCCCCGCTAATAGAGGCCATGACACAGCAAGCCGATTCCGTCCTTAAAGCTCATGAGCGCGTCCTGATTGTCGACTTTGGCAGTCAGGTGACCCAGTTGATCGCCCGGCG
MACS2_peak_2091	2568629	2571013	2385	2570936	477.73	67.2619	2.49244	65.6416	ATCTATGTCAACGCGATTGATATTCTCGATGATGGACTTGATCCGGTGGTGAACAAGACGCTCGGCAAGGAAGGTCGCTATCCTGAGGATGTAACGTTCAATGGGCGGACAGTTACATTCGGTGTCACGCTCGAGTTCTGAGGACGAACAC
MACS2_peak_146	162326	162686	361	162551	644.54	90.0521	2.49052	88.3017	GTCCGTATTGAGATAAAATTTCCGGAGGCGGATATTGATGGTCTGTGCGACCCTAAGCCCGCCGGACTGCGTCACGCTGACCTTGGGAAAGGCTTGCCTTGGGGCAAGTGAGCGGGGAACATGTCTTCAGTCCCTTTCCGCTGGAGTGCTC
MACS2_peak_1442	1813333	1814377	1045	1813897	477.13	67.2619	2.48933	65.6416	TAGAGAAAGCTGCGGACAACTTCGCAGATGAAGTCGCTGCACTCACAAAAGGCGCCTGATCGGGCTTGCCTTTCAGCCCATGAGGGGCTTTGAACAATCCCGGCTGCCCCTAGGAGCGGCCGGGATTATTTTATCCAGCGCTCAGAATACA
MACS2_peak_2518	3079860	3080182	323	3079954	477.13	67.2619	2.48933	65.6416	CGCTGTCTTCAAGCGCGAAGCTGGGGGCGGTAAGGTTCAGCATTCTTTAGGGTCCTGACTGACCTGACTACCAAAACATGCTTAAGGACGGTGTGTGCCAATCCAATACAATTCACTTTGCAGGATTAACCCATGGGTCATCTCCGGCTTG
MACS2_peak_2378	2903785	2903983	199	2903862	557.85	77.8097	2.48597	76.1234	TAACGCCGTTCATGTGTCGTTTCTGGCCCTTGCCGGTTCAACAGATGGATATGCCGGAATCAGACAAGAAACCGGCACAAGATTACACCGGCGATATAAAGCCCCCTTTGCGGCCCGCCAAGCTCAGGCGTACCGCAAAGGGGGGAATCTT
MACS2_peak_2664	3274738	3274918	181	3274825	591.33	82.1037	2.47836	80.3941	CCTTTTCGGCCTCATACCGGTTGAATGCCTCGAACGGCGAGGAGGTGAATACCCCGCCAAAGTCCCAGATTACTGCCTGAAAGGTACGTGTCATGACCGGCTTGCTAGCCCGGCCTGCGCGGTATTTCAAACCTTGATTTTCTCCCCGCCC
MACS2_peak_333	376766	377053	288	376896	474.74	66.068	2.47687	64.4555	GATGATCTGCGCGTGCCCGAAAGTCACCCCGCCTCCTGATTGCGTCTCCCCTCGGGGCCTTGAGGCAGAGGATGGGGCCAAGCCGTGTTTCTGCGCAAGCCCATGATTCGGAATTGAATCCAGTTGTTCCTATTTTGTTCTCATGCTATGT
MACS2_peak_1052	1399144	1399285	142	1399232	474.74	66.068	2.47687	64.4555	CCACAGGACGTTGCGCAAAGGCCACACCTTAACAGCGGCGGCCTGGCGGCTTATAGGCCGGAGATGGCTACGATTCCCCGTCTCTTTGTGGATGCGCCGCTGGCGGAAGCTGGCGCAGTTGCACTGGATGACGAGCAGTCGAACTATCTGC
MACS2_peak_907	1186253	1186504	252	1186396	474.14	66.068	2.47376	64.4555	TCTTTGATGAGTTGCCAGATGATCCGGGTCATCTCGTCCCCGTCCATCTCGACAATCGGGTTTTTGACCTTGATCTTCGCCATTTTTTGGAATCCTTGCGCTGCATACGGTTGGGCGGGGCTATAGCAGACCCACAGGCCGCGTCAAAACC
MACS2_peak_1224	1573314	1573615	302	1573520	474.14	66.068	2.47376	64.4555	TCGCTCAGACCGGTCACCAGGCGGGTCTTGTCCGCGCCTTGAGCATTTCATCCTTCGCGAGCTGACGCTCGCTGATTCAGATCAGAGTGCTCCATCTATAGAGCAGCTGAACTGAAACATACAGAATCAGAATAGCGGTCATTATACGGAT
MACS2_peak_256	277564	277776	213	277676	629	86.3612	2.46961	84.6288	TTTGAGAATCGTATGCGTAGAGTCCCGAGACTCCATAATCCAGCTTGTCTAGGAAGACCCGGATGCCAAACTCTTGCTCAAGAAGAGACACAATGTCCTGAATCGGAGCATAGCCAAGACCGTGGCGCATCCGCAATTCCATAGCGGCATC
MACS2_peak_503	626613	626786	174	626702	655.9	90.0144	2.46956	88.264	AGCCCTGCGCATCTTCGGCTGACATCAAGGCGGGCTTCCATGAAGCCTGAAAGCGGATTAAAGGGCGGGCATGTCAGCCTTGTCCCAATTGCGCCTTCAGCAGGTGATCGATCGGTATGAGGAGGTTGAGGCCCGGATGGGCGCGACTTCC
MACS2_peak_2938	3664209	3664388	180	3664273	611.66	84.1487	2.4694	82.4276	CGCCGTTCATTTTCCAGAGCTTCATCTGCGGTTCTCTAATGCCTTTCCCCTCTCACGGGAAGCGAAAGGCCCCTGCCCCTTATTTCGGGACGCGGGCGGAAACAATCCAGCCCGCCGTCTGAATGCCCAATGCCCCAAGAAGAAGCAGTGG
MACS2_peak_1365	1730042	1730278	237	1730155	471.75	64.8825	2.46131	63.2779	TGCGGCAACACCTGTTCACCGAGATTCAAAAAGCTTGTCCGTCAACGCACAATCAGATGTTTGACCTCCGGTGCAGCCGATCATGATCTCACTGAGCTGCCTCTCCATCTGCTGCAGATCCAGGATACGATTTCTGATGTCCTTTAGATGC
MACS2_peak_265	284803	285035	233	284930	596.11	81.6985	2.46029	79.9908	TAGTCCATTATATCCTTGGGCCGGCGGGAGCAGTTAAGCCTCTTCTTAAGGCTTTCAGCTAGACTCTTGACCCATGACCCATGACCCCGAACGCCCCGATGGCGCAGAAACGCCCGAACAGACATTTCTCGCCACGGCGAGTCATGAAATA
MACS2_peak_1958	2404286	2404454	169	2404405	471.15	64.8825	2.4582	63.2779	CCATCCCATGAACTACTGGATGCGCGAATTCTGAGTAGACAAGCGCAACAAAATGCCCTTCGGATGCGGGCATTGCAGAAGGAAAGACCTATAATGCGACAGTTTTCTGGCAAAGCGCTTCTTGCGTCTGCTATCATTCTTGGCGCCTGCG
MACS2_peak_492	606010	606254	245	606098	487.89	66.7494	2.45674	65.1328	GTCGCCGGCCCCATCACTTTTGTACGTATATGCCGTATGCACCAGCCTAGGGTCCCAGCCTTAAGATGGCGTGAAAAGCGCGCGCTTCAGGCCCTGTTTTTTGCCCCCTGTGGAAGGCAAACCTTTCGAAATGTCCTATCCTGATACGTTC
MACS2_peak_301	338392	338632	241	338524	612.85	83.3276	2.45541	81.6108	TATCGGCCATGTGTTCAGGCGCCTCCGGCTTCACGTGTATGGCTATCAGCCCTATGTCTAAGGCGTCATTTTGGCGGAGAAAGATGTGACATCCAGTCCCGGCACAATTCTCAGCGTTGAGGAAACGCTTAAGGCCATCCTGCCGGAAGGC
MACS2_peak_896	1169619	1169841	223	1169731	470.55	64.4891	2.45508	62.8873	TCGGGGAAAGCAAGGAGGAAAGCCTATGACATGGTACGCCCTGGCACTTGGTGCAGGTATACTGTCAGTCTTATACGGTTGGGTTCAGATCCAATCGATCATGAAAGCCCCTGCGGGCAATGCCCGCATGCTGGAAATTGCCGCCGCCATT
MACS2_peak_840	1100842	1101139	298	1100971	480.72	65.6958	2.45348	64.086	AGATATATCATTTAGGCGAAATGACCAAGTAGGGGAGTTTACCCATATGAGCACCAAGATTGTCGCACTTTTCAATCTCAAACCCGGCATTTCGGTCCCGGACTATGAAAACTGGGCCAAGACCAAGGATATTCCAACGGTCAACGGACTG
MACS2_peak_2851	3547812	3548204	393	3548066	593.12	80.8389	2.45302	79.1357	ATGTCTCGCCATGTCCTCACCTCGTCCGCTGCCCTGCAATGGAGCAAGCAATTATTGTGCTAGTGCGAAATATTTGCACAGAACCCTCACAAGACCAATGCGCTATTGATGTGGACCCCGCTTGTAGGCAAGGCTGGGGACAACGAGACAT
MACS2_peak_204	223849	224359	511	224015	565.02	77.1105	2.45243	75.428	GATCCAGAGAATCCGCCTGTCTGGTTTGATGAAGAAACACCCGAAGCCCTGCTGGAGCATCTCCATAATGCCCTGCCATCCTCCGGATTTATGGCTTGTGAGCGGATGAATGAAGCCTACGAGATGTTCAAGACGCAGACAGAGCCACTGG
MACS2_peak_1973	2428083	2428450	368	2428291	469.95	64.0966	2.45197	62.4972	AGGGATGACGGATCAAACAGCGTCGTGATGCCAAAGGCCAGATTTGTCTTCAGGCCCCAGACATCAAAATCAAGCACATCGCGGCGAATATCGGCCACATGATAGTGCGCATCAATCAGTCCAGGAATAATATAGGCGCCCGAAACATCAA
MACS2_peak_2201	2678169	2678897	729	2678672	532.14	72.6296	2.4512	70.9749	AGCGAGAGCGCCCTATTCATCGAGATCAGGCCTTGCTCAGCAAACACAGCCATCACATGCGTTTGTGTCGTTTGCTCCGTATAGTGATCGGCTAACGGATCAAAATGTCGCTTGGTGAAAGCCTGCGTGCCAGGGCTAAGTTGAAGCGTCA
MACS2_peak_2166	2641141	2641516	376	2641322	469.36	64.0966	2.44886	62.4972	GCAGCTTTAGTGATTCCAATGGCGACGGGATCGGAGACCTTCCGGGAATAACCGCGCGACTCGATTATATTGCGTCACTGGGTGTTGATGCCATCTGGATATCCCCGTTTTTCAAAAGTCCGCAGGCCGACTACGGCTACGACGTGAGTGA
MACS2_peak_2705	3327644	3327773	130	3327715	563.23	76.5365	2.44816	74.8575	TCTTCGGCCTGCCCGACAGAGATGCCATCAATATCGGTAATGAGGTTGCGCGTACCCGGTCTTGCCATGCTATGTGCCCTGCTACGTTTATGCTCCGCACTGACCCTTAGAGTGAGTGGAGCGCCGCGCCAAGAAAGGGACGATCATGCGC
MACS2_peak_364	429108	429261	154	429203	530.34	72.1318	2.44802	70.4802	TATGTTGGCCGCAAGGTTAAGAAGCGCTCGTTCCGTTCGCTCTGGATTCAGCGCATCAATGCTGCTGTTCGTATCCATGATGAGAACCTGAACTATTCCACCTTCATCAACGGCCTGACCAAAGCCGGCATCGAAGTTGACCGTAAAGTGA
MACS2_peak_2842	3537809	3538046	238	3537927	471.15	64.2905	2.44637	62.6903	TCCGGGGCCGCGAGCACCTGCCCGAGGGCCCTTACATCTATGCCGGCAAGCACCACTGCATGCTGGACATATTCATCCCCTTCATCGTCTGTGATGATCCGGCCATCATCATGAAGCAGGAGCTGCTGTTCTACCCCTTCCTCGGCTGGTA
MACS2_peak_1428	1804781	1805727	947	1805221	468.16	63.7051	2.44263	62.1085	TCCTCTCCTGCTTGCGGAACAGCCCTAGCTGCGGCTAGTGAGCGTGAAAGAATTCCGTAAAAGTCTGGATGATTCATGCGCCTGTCGAAGTTTTTTCTGCCTGTTTCCAAAGAAGCGCCTGCGGATGCCGCGATCGTTTCTCACCAGCTGA
MACS2_peak_701	904181	904410	230	904290	655.9	88.1069	2.44201	86.3655	GATCAGGTGGGCGAGGTCGTCTGCATCAGTCTCGGTCATGGGGCTGAGGCTACACAGATTTCGCGCGGCCTTCTAGCGGAACATGCCTTCGCGCAGATTAATGCCATGCTCCAGAAACGCCTTCAGGCAGCACAGCATCTGCATCCAGCCG
MACS2_peak_2119	2590940	2591432	493	2591087	472.35	63.878	2.43653	62.2807	ATGGGACAAGGACGATATAGATGCCCTCGGCATCATGAAGGTCGATGTACTTTCTCTGGGTATGTTGACCTGCATCCGCAAGGCTTTTGATCTCCTTACGGAGCATAAAAACACCCTGCATACGCTCGCCAGCGTCGAACAAGAGGATAGA
MACS2_peak_860	1122632	1122949	318	1122854	472.35	63.8591	2.43616	62.2619	AGTGACGCTTCAGGATGTCTGTATAGCGCTGCGGACTCCATCCCTGTACGGAGTAGGTGATGACATCATTGACTTCCAGCGAGTAGGGCATGGAGACCAGCCGGCCGGTTTTCGTCTTCAGGGGCTGGGGCTGGTCGTCCTGGAAGAGATC
MACS2_peak_1064	1418979	1419273	295	1419194	513	69.3165	2.43603	67.6835	ACGCAGCCTGCCAAACTGTCTTTCGAGGTTAGGGCTGGGCTTAAACTCACCTGTGTATGGTCGATTTTACAGACCCCGGAGAAGCCGGGTGTCGTGCCATCGCCAGGAACAGGTTATGCACATGGAAACGCAGAACGCTCGCCCCATCAGC
MACS2_peak_1272	1612118	1612842	725	1612751	465.77	62.5361	2.43018	60.9476	AAACAGAGTGTCTCCATTGATAAGGAGAAAATCATCATCCATCTGTTCCCGGACCATCCAGCAGCTCGCCAGATTATCCGCTACCTGAAAGAAGGGGTTGAAGAACGGCATGGCCTTGAGCGGACCCGTGCGACGAGCAAGCTCTGCCTCG
MACS2_peak_2580	3174164	3174294	131	3174230	472.94	63.3257	2.42861	61.7318	ACTGCTGGGCAGAGTAGCCAAGTCCGAATACAAACAGCAGAGATGGCTGACTTGTCATTTGCCAAGGGTGCTCCAATTGCGCCTAAGAACAATGAGATAGAGGCTTTGGAGTGTCCTGCCCATGTCGCTGATTGCCATGGTTGCCGCTGGC
MACS2_peak_2437	2986923	2987096	174	2987035	479.52	64.252	2.42675	62.6519	TTTGGAATGCTCCGCGATGATGTCCCAATCTTCCTTGGAGCCTTCCAGCATTTCGCGGAATTTCGCTCTTGATTCAATGTCTTGTCCGTCGGCCATGATGTTTCCTCCTTGTTCCCTGACAGGAGACTAACCCGGATCGGGGCGGCTGCAA
MACS2_peak_2121	2592330	2592609	280	2592543	473.54	63.4321	2.42608	61.8377	AGGACTGTTGTGATGCGTTCCAGGATTATCCAGGTAAAGGGTCGTGTTCAGACTGCGGAAAATGTCACGCACATTGTTGCCGAACAACTCATTGACTGTACGAGTGAGCTCAACCTGCTGACAGAAGATATGCTTCGTGATCCGCTCAAAG
MACS2_peak_2944	3671050	3671827	778	3671718	537.52	71.7424	2.42575	70.0934	TGATCCGGCTCTCCTGGCCCTTCTCATGAGTGAAAGCCGTAAAGGTCGGGAAGGCTTCGTAGCTGTATTCCAGTGTGATCAGCAGATCTGTCTGATCGCGCTGGCCATTGTCATTGTAACGCGAATATCCGGTGGCGGATGTAAGCTCGGC
MACS2_peak_2924	3651192	3651504	313	3651434	554.26	73.9071	2.42386	72.2442	TAAAGCTGTCCTTTGACGGCATGTCCGAGCCTTGCCTCCTGGTAAAGGGCCTCTCCTGCGGAGGCCCGCTTTCGTCGCTGGGGCCCTCATATAGGCCCTGCCCTTCCGGCGCAATTGGGACAAAGGGTCAAAGCGTTAATAGCGGCGCAAG
MACS2_peak_950	1252142	1252355	214	1252230	474.74	63.3201	2.42228	61.7263	GTAGCACCCTTCGCGCACATAAATGTTCTTCCCCTTCAGTTCGAGGGGCGTGTAGGGGCGCATACCCTGCACCTTCTCAATGGTGTTTTCCATGTAGAAGAGCGGGGCGATTTCCACGATGCCGCCAATGGCGACCGCGATCAGGATGCCT
MACS2_peak_116	137704	137856	153	137776	565.62	75.097	2.42145	73.4267	GAACCGTAACGCATGGACACAGATCGTTTCCGGCGCCACCAGCTAAGGCGTACTGCGTTTACGTGATGAAAAGGACAGCCGGGTGCCATAATTTGGCCCCGGCTGTTTCTTTTATTGCCCAGGGCTGCAGTCTGCCCCCTCGCACCCGGAG
MACS2_peak_1460	1827286	1827656	371	1827549	464.57	61.9434	2.41981	60.3595	GCAGCTACCTGTCGACGTGAAGCCGGGGTCGAGCGTGAAATGATCGACTTCAGCATAAAGCTTACGGATGTCGATTACGTTTGGACCGTGCGTGCCAGAATAGACCGGCAAACTGACTGTTTTACCGCCGACTTCAAGTTTGGCCGTACCA
MACS2_peak_2700	3323622	3323903	282	3323824	565.02	75.097	2.41889	73.4267	GGCTCGACAAATGACATGATGAACGACAAAGGCCGTCCGAGCATATCCTTCTGCGCATATCCGGTAATCCGCTCAAATGCCGAGTTGATATAGACTATTGGCGAGTCTGTTCCGGGCACAGATGGGTCAACGCGAAGGATGACAACAATAT
MACS2_peak_2801	3473914	3474237	324	3474020	499.25	66.4378	2.41761	64.8235	TATAGATGCGCCACTTGAGAATGATTTTCAAATAGATAGCGGTTGCCCGCGTCATAGAGGGCGCCTATGGGGCAAATCTGTCATGGCCTCTTGAGCCTGCCCCACAGTTCCCCATATCGAGGGCCAAAGAGGCGAGCGGTATTTAAAACCC
MACS2_peak_595	760573	760707	135	760650	545.29	72.3452	2.41721	70.6927	AAGGCAGGCGGCGGCAATCAGCATGGCAAGGCGCATCGGTTCGGACTCCCGGCATTTATCCGAAGGGCAGGCTACCCGGCCCGCGTTAACGAAGCGTTTGCCTTGAAAGAGGCGGTTCAGCCGTCAAGGCCAGCCCGCTTCTCCTCGATTT
MACS2_peak_2907	3623152	3623328	177	3623233	550.07	73.0331	2.41699	71.3761	TCGGCCTGATCCAACGCGCTGGCGGCATGGCCGACCGATTCGGCAGCCTGCCATTCTTCTTCCGTCAGCAGCTTATAGACAAAGGCGCGTTCCATGATGTCTGCTTTTGCAGGCTTTCCGCCGGCAGGCAACCACTGCCTCAAATCGCGCC
MACS2_peak_106	124237	124682	446	124591	631.99	83.1825	2.41598	81.4665	ACTTGCGCGCTGGGAAAGTGGGCGCAGGCGGGCGGGATGTGGGTCTTCGCCTTGCGAGTGCCATAAACGTCAGTTAGCCTTCGTTTTCCCCTTTGGAGGATGACCTTATGGCGGACAACGCAGACCGGGGTACCTCGTCGATCCGGGTGAT
MACS2_peak_2879	3585065	3585381	317	3585283	573.99	75.7011	2.41592	74.0278	TTCGAACGCACGACCTACAGATTAGGAATCTGTCGCTCTATCCTGCTGAGCTACGGGACCATCCGGCGCTTCCCCTATCGGAAAAGCGCCTCTTTTTGAAGCAGAAATCCATGCTCACACATGTTCCAGCGCCTGTTTCAGGTCGACCACC
MACS2_peak_219	241073	241583	511	241462	605.08	80.0404	2.41562	78.3413	TGACACTCAGCCCCATAACCCCCGCGTTCAGGGAGGATGAGATGCTCATATCTGGTTGCTCCTGCGTCAGATAATAACGCAAATTGGAGGCAACTCGTAAATAAGCCGATAACTCTTGTTAGCCGAGTTTCTTAATCTTCCGGTAACCGGT
MACS2_peak_2232	2707156	2707780	625	2707579	559.04	74.023	2.41397	72.3597	ATGGCGGGCGACATCTCCTCTTCCACAGTGAAGTCGTTGAGGACGTTTTCTCTACTGGCCATCATCCACCTCCAACTCTAATGCTTGCCGGATCTTTGCAAAAGCTCGATCCCGCCGATTGCGCACAGTCTTTTCCACGCAGCCCAAAAGC
MACS2_peak_1584	1960267	1960545	279	1960372	462.18	61.3753	2.4115	59.7953	CCGATCCGGTTCTTAAGGTCCTTCAAGCTGGGCATGTCAGGCCTTTACCGTCCTTGGTTCAGTCAACAGATCAGGCGAATTTCGAAGTGAAATCGTCCAGCGCTTTCTTGATCTCGTCTTCGATCTCGCTGGTGAGTTCTTTCTTCTCGCG
MACS2_peak_2126	2597979	2598292	314	2598158	466.96	61.6608	2.41094	60.0792	TGCGCGGTAGCATATAGCCGAAATCAGATATGCCTTCACCTGTAAGGCCGTAAGTCTGCCAGCCATTTGTGTTGAACACATAATCGCCTGCCTCAAATCCTTTTATACGACTTTGCAAAACCTGCGAAACGGTACGGCCATGGCAAACTTC
MACS2_peak_509	640569	640729	161	640644	483.11	64.0621	2.41089	62.4638	GACACTATCTGAACGAGGGGCAACAGTCCCTTCGATTGACGTTAAGAACGGGCATGTCATTGTCTGCCGGTAATATGAGGAGTTTCGCCTTATGAGGTTCAAGCCAGTCATACTTGCCGCGGCAGGGGCTATCGCCCTGTCGGCCTGCACG
MACS2_peak_938	1235811	1236228	418	1236116	461.58	60.9903	2.40839	59.4132	GGCATAAAACAGCCCCGCGGCGTGAAGTGCGTGCTGAACCTTCAGGCTGCCATAATCGAGAAACTCCGAATACGGCATTTCGAGAACCTCGATCTCCTCATTCGGATCAAGCGACTGATCGGCATCCTGCGTGCAGCCCAGCGCGAGGTAA
MACS2_peak_1421	1799207	1800009	803	1799693	478.32	63.1886	2.40745	61.5959	CTTTGGCGCGGCATTCGGTGTGATCTTTTCTGCCGTCTACATGCTGACGCTTTATCGCCGCACCGTCTTCGGTGAGATAACCAATCCACTGCTTGAAGACATCAAGGACATGAACCGGATCGAATGGGTCTGCATTGCACCGCTTGCAGTC
MACS2_peak_2199	2676345	2677620	1276	2676600	495.07	65.3795	2.40645	63.7716	CTCGGATTGTCCGTTATCTGATGCAGTATCGGCCGGAGTTCTTGAGTGAGTTTCAAGCGATCGCTGAAATGGCTTCGACGATGCCGGCTGAGCCTGTTTGATGTCGTCATTTAAAGGTCAAGTTGGGGATAATGACTTCCCACGCGTCTCT
MACS2_peak_677	869856	869974	119	869913	460.98	60.6062	2.40528	59.0315	AGGCCTTCCCCTGCACAGAAGTGCTTGATCCCTCCGCCAGCGTCTGCAATCTCACCCCCATGAAATTCTCGCCGCAGACAGCCTGGCCCTTCGCGGTGATTCCGCTCGTCGTCCTGTTCGATCAGGTGACGAAATGGCTGATCCTGGCGGA
MACS2_peak_484	593871	594095	225	594000	460.39	60.6062	2.40216	59.0315	TCGTCGCCATAGGAAATGCCATACAGCATATCCAGCCGCCGGTAGGGCTGGATCGTATGGTTGATGAGGGGAGAGCCCCACACCTTGTCATTGGTCAGCGAGACAATCTTGTTATCGATCTGCTTCATCGTCGTGGTGAAGGGGGTGATGT
MACS2_peak_1427	1804280	1804709	430	1804496	460.39	60.6062	2.40216	59.0315	GGACGGGCTTTGCGTAAAGCGTGTGATGTCAATTTCGGCCTGAAGCCGGTGATTGAAGTGGTTGTGCTGAGGAGCTGAGATAGCAATGAGCGAATTCAAGATCGGACCCCTGAATCATGTGGGGGTAGCTGTTCCCAATATTGAGCAAGCC
MACS2_peak_1498	1855188	1855486	299	1855416	460.39	60.6062	2.40216	59.0315	TTCGCGCCGTTACATCGACTGATGGTATGACTGCTGACTATTACCCCTTCGAGCACGCCTTCCTCGGGCGCGTGGCCACTCGGATAATAAACGAAGTCAAGGGCGTCAACCGCGTCGTCTACGACGTAACGTCAAAACCGCCTGGCACGAT
MACS2_peak_22	19777	19977	201	19854	630.19	82.183	2.39997	80.4733	TGAAGCGCAACGCCGAACGCACCTTGAATGAATAGGGCGACGTGTCAGCGCCGAAGAGTCTGTAACCGGCCATCAGAAAAATCTCTCGGGAAACATGGGGTCTCTCTAGGCAGTTCATTTCCCGCTGCCAAGCATAGTTTGCCGCAATCGC
MACS2_peak_2483	3034017	3034146	130	3034086	507.62	66.3966	2.3995	64.7824	GGTTATGCCTCCTTGATCTTCCTGTATCGCTTCAGATTTGCCAGAACAGGTGCCAGACGGGCAAACAAAAGCAAAGACTTGCCCGCATATAAGTGAACGGGAGTTGATCCATGCTGCGTACTCTTGCTGTCATGACACTGTTTGCCGCCAG
MACS2_peak_1030	1369279	1369610	332	1369519	459.79	60.2231	2.39905	58.6514	TCGCGTTGTAGAATTCACGGCTGTGGAAGATCGGCACGCGAACATCGTATTCGCCGTGATAGATCAGGATCGGGATATTGATCTTGTCCGTGTTCTGCATCGGGTCCATGCCCTTGACGGTATCGCCCTGCACGATCCGCTGGATGCGGTT
MACS2_peak_1078	1430631	1430859	229	1430722	459.79	60.2231	2.39905	58.6514	TCTCCAATCTGGGCGATACCTCCACCCTGGCTGAACCGGAAGTCGTGAAAGACCTGATCGACAACCGCCAGAACCGTTGATCAGGAACCGCTAAATCTTCGCGCGGCCATCAAGGCTTTATTATCCCTGTCATGGGCATAAGCTCTGCTTC
MACS2_peak_1010	1332800	1333065	266	1332985	553.06	72.3348	2.39854	70.6824	GACGCAGGTGGTTGTTTTGCCGACACCGCCTTTGGAATTGGCGATCGATATGACGCGGGCAGACATTTTGCGATTCTGTTCCTGTCTTGGGCGGAGGTCCGGCTCTTGCCAGATTTGGGGGGGTAAGGCCACCCGTTATCCCCGGTTTTGA
MACS2_peak_444	529010	529134	125	529074	506.43	66.1365	2.39612	64.5237	AACTGGTCCTCAAGCGCATCTGACGCGCACAGGCAGGGTTGCATGCATAGGCGAGCCCGATAAGGTTTCCCCTTGTCGATTCAATGCCTTTGAGGATTGCCGCAAGCATGAGCCTCGACCTGCTCCAGCCGGAAACTGCCGCTCCGCTGAT
MACS2_peak_777	1013006	1013193	188	1013075	459.19	60.2231	2.39594	58.6514	TGGAGCGGGTGAAGGGAATCGAACCCTCGTCGTAAGCTTGGGAAGCTTCTGCTCTACCATTGAGCTACACCCGCGCGCGGGGTGTATTTGACGGCTAACGCGGTGGCGCGCAAGGGGGCGTTCTGCCGTTATGGCAACTAGGCTGGCGTAT
MACS2_peak_1426	1803739	1803999	261	1803870	459.19	60.2231	2.39594	58.6514	AGGGGGATAGTGTCATTTTTTCCTCTCGTCTGATCCCCGGCAATGAAACCAGTGTCTACAGTTTGCAGAACACATTGGCGGAGAACGGAATAAAGGTAATCACTCCACGGATGGTTCCCCAGACGATCCATGTGTCTGGTCACCCCTGCCG
MACS2_peak_2525	3090543	3090753	211	3090640	537.52	69.8908	2.39341	68.2544	GATCCGACCGAAGCCATGATGAAGCCAAATCGCGAACTGAAGGTTTCCGACTTGCGACCAATATCTGCCATGAATTACGCTCCCCAGAGGCAATGTTTGGCGGGACCGTAGCGGCAAGCGGTCAGAAATCAACGCAAATGGCGCAATTCCG
MACS2_peak_411	487729	488095	367	488013	554.86	71.9405	2.39315	70.2906	CGGGACTTTCGCCGCACGCAGCTCGTTGAAGAAATTCAGGAACATCGGCAGGGCCTTTCTGTTTCTCGAAACCAGAAGATAACCCTCATGGGGCCATCTGTCCAAGCTGACGCTGGGAAAAGTGTGGTCATTTGCGGTTCATCCGGGCCGG
MACS2_peak_2349	2860045	2860243	199	2860181	463.97	60.3888	2.39307	58.8162	GACCCGATTCCTGAAGGCTATGTTCAGCGGGAGTTCAGGCAAACTCCCGCACAAATCAACCTGCAATGCTGGATATCCCAGCTCGCCTGTCACTGGCAAAGGCCTGTGGCCGGAACCCGTAAGATGGAGCAAGCGCCATGCGCCTGAACAA
MACS2_peak_798	1045649	1045809	161	1045740	458.59	59.8409	2.39282	58.2721	AAATTCGCGATGGCGTCCCATCAGCGTTTCCTTTTTTGTAACAACCGTTACGAAATATCTTGAACTTCGCTTCCGATACCATAACTGACGTTATAATAACAATCGTTATGAAAAAACAAAGCTGCTGCAATCCTTCAGGAAAGCAGCGTTT
MACS2_peak_2774	3440063	3440227	165	3440148	459.79	59.8389	2.39123	58.2706	TTTGTCCTCGGGCAATTCAGCGCTGTAGATGGTGACGCCTTCCTTGATGGTTTCAAGGATGCGAATATCGCGCATGGAAGCGGGGTCTATCGTCAGCGGATTATCTGACAGGACCACGAAGTCTGCCTTCTTGCCGGGCGTGATGGAGCCT
MACS2_peak_2019	2490191	2490341	151	2490268	458.59	59.7625	2.39122	58.1946	GCGGAGAAGCCTGAGAAGAAGAACGTACCTGTCCGGTCATGAACGCGCGCCTTATGCAAACGTTGGAAACTCTTGCCCCATCTGGAGCAAGCCTCCTCAATTGAAGATAAGACGTTTACACCTCGTTTACGCTCAAGGCACGCGCTGTGAA
MACS2_peak_1695	2097969	2098151	183	2098055	458	59.4596	2.38971	57.8933	ATGGACCTTCGAGGCGATTCCATCAAGCGTCAGCGTCTGCAGACGACCCATGCAGGAGGTGGGGCGCACTGGCAATATCTGTTGCAGATATGACGCAACATGACAGAATATTACAAAATTCGGCTCAAGCCGGTATGATTCAGGGCGGAAA
MACS2_peak_1832	2261327	2262059	733	2261832	458	59.4596	2.38971	57.8933	TTGAAATGGTTGTGTACCGATGAATGGACTGAGGCGAACTTCTGAAGACTTCGCATTCGCCTGAAGCGCGACATTGCCCGCTCGCAGCGGCGAAAAGGTTGGTGCGGATTTTCAGCACGATTATTCAAATGGCGACTTGTTTCCTGGCGTT
MACS2_peak_2101	2576720	2577400	681	2577234	472.35	61.2611	2.38461	59.6828	TCCTTGACCCCGAAAGAGTCATCGGAGGCATCTTCATAGGCTGTGTACTGAAGGCCACCAACAACTTCGACCAGGTCATTGAGCCGATAGGTGCCGCGGGCATTGATGCCGTAATCAATATAGCCTGACCGGCGATTGTCCGTAGATCCAA
MACS2_peak_1845	2269583	2270037	455	2269807	478.32	61.8432	2.38114	60.2596	GGTAAGCTTCAGGCCAATTTCATAGGCGTCGGATTCTTCTGCATCAACTGGCTCTTCGCCTTGAATTGACGCAAAATCAATCGTCGTCGACTTACCCTTGTAACCGCGAGAATAGCTCGCATAGGCATTGGCATAGTCATTGAAAGAATGC
MACS2_peak_1275	1613849	1614112	264	1614021	483.71	62.2881	2.37951	60.7016	ACGGTTGAGAACATAGCCAGCCAAAATGACTGCGAGTGAACCAAACAGAAGCGCTTGAGAAGGGCCTGCGGGTGCTGATTGCAGACCTGTAAAGATTGCCCAGTACCAGAAGGGCGGGTGGATCAGGTCAATCCCATGATCGTAGATATTG
MACS2_peak_1901	2323597	2324219	623	2323947	455.6	58.6997	2.37726	57.1394	TCCTGCGGGAACCTCCGAAGCCATTGGGGTCTGCAGGAACAGGCAAGTTTGTTGAGGTTTCAGGCATTCTATTCATTGTGCGGTTCCTCTAGCTGTTCAGGTGCCAACCAAAGCTGAGGGCGACATCAGAGATGACAGAAACTGCTGCCCC
MACS2_peak_1056	1403784	1404041	258	1403864	483.71	62.0468	2.37484	60.4622	CGACATAGCCGTCCAGAGACTGGTTGAGGGCGTAGATGAGCTTGGCCATGTGGGGTATCTTTGGACGGTGTGTGTTTCTGCGACTTATCGAAGGGGGGGAGGATTGGAGGTATCGCTTCGCTCAACCAATCCTATAGCTCTTGCTGGTGTA
MACS2_peak_1443	1814434	1814886	453	1814638	454.41	58.3212	2.37103	56.7641	TGCTTACCAGGAAATTCTCGCCAAGGATTTGAAAGTGATGGACTCGTCAGCAGTCAGTTTGATGAGAGACAATAACATTCCAATCGTCGTATTTTCGCTCAAAGAAGAAGGCTCCCTGTTAAATGTCCTTTATGGACGAGGGACTTCGACG
MACS2_peak_2691	3315667	3316184	518	3316038	560.84	71.1889	2.36781	69.5442	TAAAAGCCGGCCGCGCTCAGGGCGCGGCACTCCCCATATAGGTTGGCAGTCTCACTTTAGCTGCCTTAAGACCTGATTAAGATGTCCCGAGGCGCAGTTAAAGTTGAATTTGCGTCTCACCTGCATTCCATTCGCAATTGTTGTTTCGATG
MACS2_peak_1820	2247283	2247533	251	2247353	467.56	59.6633	2.36635	58.0959	TCCTTGTCTTGCCGCCAGTAATCCTTCGCAGGAATTCTCGGCGCCTGATTCTTCCTGTGCCGCCGATAAAGCTCGAGCGCGACGACGAGAACAACAAACACGAACACATAAGTCCTGAAATCGTTCAGCAGCAACGCCGCGAGCTCCATCA
MACS2_peak_741	962004	962250	247	962113	453.21	57.9437	2.36481	56.389	ACCTGCCCTTGCGGGTCTCGAGATAGTAATTCGAGTTCTCAACGCCCTCGGCAATGCCCTTGAACGCAAGCGCCTCGCCGAGATCATACCCGGCGAGGAACCCTGCGAGGGCTTCATCAGAAACTTGCGTATATACCGCCATAGGCGGCGC
MACS2_peak_908	1188542	1189144	603	1188683	453.21	57.9437	2.36481	56.389	GACGGGATCAGCGACTATTGCCAGAAATCCCATGAGCGCAAGAATGGCTACATATCGTTTGCGACCCTGGCAGATTCCGATTGGCCAGAGGGCATGCGCCCGCGGCAGACCTATCTGAGCTGTCTCTACAAATGAGGGTGTTGCCCTCAAA
MACS2_peak_1908	2331277	2331625	349	2331469	453.21	57.9437	2.36481	56.389	GTTCAAGGCTATGGGAAGTTTTCACTTCGTCAGCAGTAACGCGGGTGACGCGCGCAAAAGTCAATTAAAAAACCTTACTATTCCGCGCATTATAACGCTCCAACGCGAGGCCTGTAATGCAAACTGCAGGGCACATTCTCCTTTGTGTCTG
MACS2_peak_1445	1815431	1816105	675	1815784	452.61	57.5671	2.3617	56.0155	AGTTTAATCTGACAATCGCGTTCAATTACGGATCGCGTGACGAAATTTTGCGGGCTGCTTCCGCTTTAGCGCGGGATGTTAAATCAGGACTGCGCGATCCGGATATAACAGAAAATGAGTTCGCTGGGTATTTGGATACCGGCGATCTTCC
MACS2_peak_436	520610	520750	141	520662	562.63	71.0336	2.36025	69.3895	CCAGCGACGCAACGCTGTTCGTCGTGCCAAAATCGAGGCCGAGCGTGGAAGTCGCCTGGGTCATCATAATGTCTTGTCTTGGAGCGGGAGGCAGGCGATCTAGCAGGGACACGGCGGAGCAATCAACCCGGCTGACCGTTGCGACCTGTCT
MACS2_peak_1993	2450860	2451437	578	2451114	513	65.0271	2.35781	63.4217	GTTGGCGAACCGCCATTGAGTGCCGGGCTGCGATGCATTGCATCAAACTCCTCGTTCGATCCCACGGCTGAATTTGTATTACGCATTCCCCCCACACCAGAAAGAAGCGGAAATACGCGCGTTGCGCAAGTCCTGGTTGTTGTTTCAGGTG
MACS2_peak_2652	3261206	3262896	1691	3262618	566.81	71.285	2.35705	69.6398	TATTACAAGGGCATCCGGCGACATTCGTCACCTCCGAAACTCGCATTTGAAACAGGGCTGCCGCCATCGACGGTTAACCTTGCCATATTCTGCCGAAAGCTGAAGCGTGAAGAGAGAGAATATTTCCCCGGCCCCTCCTTCCCCGCGCGCG
MACS2_peak_2689	3314657	3314814	158	3314738	551.87	69.353	2.35573	67.7198	CAGCGCCGGCAATCTCTGCCCCCGGAGCATCAGCCGCGAAGCTGTCGGCATAGGCGTTCACGGAAGAAAGTGCTTCGTCCCAGATGTTTGACATTGACCCTGTGCGGTCAAGAAGGATGTAAGATTGTACCGTATCTTCTTTAGGAGGCTT
MACS2_peak_512	642677	642915	239	642833	451.42	57.1915	2.35547	55.6427	ATTTGATGCAGACATCCTGGAGAGCAAATTCGCTGAAGTCGGGCTGATCTGAAGCCTTTCTTAACAAAAAGCGGCCTAACGGTAACCTTTGGGGCGGACGCGCCTCGTGGCGGAGCAGGATATGCAGGAGACGGTGTTCAACGTGCTCGCA
MACS2_peak_1128	1491559	1492031	473	1491645	451.42	57.1915	2.35547	55.6427	AATGTGTCCCCCGAGCTCACCGTTTCCTATGATGTGACAGACGACATCATGGTGTTCGGATCGTACAAGGAAGGGTTCAAATCCGGCGGATTTGATGGCGGGTTCACCAACGGCGCCATTGCTGCCGGTAACTTTGCCAATACGTTCGATG
MACS2_peak_2934	3661882	3662028	147	3661943	542.9	68.0837	2.35301	66.4584	AGTTTTCAAAGTGCGCCTCGGTCTCGGTCGGGAAACCGGCGATTATGTCCGCCCCCAGAGCAATGTCCGGCCGCATGGCGCGAAGACGCTCTGTAAGCTGAATGGCCTGATCGCGGCTATGGCGGCGTTTCATCCGCTTGAGGATAAGATT
MACS2_peak_2658	3266539	3266769	231	3266683	533.33	67.0571	2.35181	65.4386	GATAGAAACCGTTCCAAACCGCGCACAAGCCTTTAAAAATATTAGAAATTCCACCTTGCAGTGGAGAATATTTTTGGTACGCAGAAGGTAACTTTAGATTACCGAGGGGTCCATGAAAGTCAGCCAACTCAAACCACACCTGCGTGTGGCC
MACS2_peak_478	585462	585911	450	585758	510.61	64.1406	2.35115	62.541	ATCGGCTCCAGGCTGATCAGGCCAATGGATTTGAACACTTCAAGGTGCTTGATGTAGGCGTCGCCAAACGTCATCCAGAAGCGGATCTGTTTCAGCCCGCGGATGTTCTTCACAAGGCTTTCTTCTTCCTCATGATAGATGAGGTAGGAGG
MACS2_peak_2758	3413159	3413301	143	3413241	468.16	59.0321	2.34932	57.4701	ATGCGCCTCGGCATGCAGGTTATCATCGAAGACTACATCGCCAAGACCGCCACGCGCACTACCCTCCTGATCCTGAACACCTTTGCCGCCTATGCGATGTTCATCGCCGTCGCCATGGCCGTGGTTCAGATCTGGACGGCACGCTGAGACA
MACS2_peak_688	888044	888199	156	888101	484.9	60.6941	2.34735	59.1189	AACGGCCAAAGTGCGGGAAATCATGAATACCCCTCCATCCGCAATTTTCTGTGCTGCGGGCGTAACATGCTGAATGCGGAGAGGATAGCTCAGCGGTTTTCCGGGCTTGCGATTCGCAAAACGGCTGCGCATATAGCCCTCGGAGGCAGGC
MACS2_peak_793	1038517	1039177	661	1038662	566.81	70.6347	2.34634	68.9932	GCGTCTTGACGGCCTTTCCGCTGCGCTCAGTCTGCCGTGAAAGCGTGCAGAGCTGGATATAAGCGGTAAATGCATCTTCAATCTCGCACAGGAACGTATATCTTGAACACCATGAGCAGCGATTTCGATCAGGTCCGCATGAACGGATCAT
MACS2_peak_1449	1819764	1820392	629	1819961	449.62	56.443	2.34613	54.8997	CAGCGAGATTGTAACAAAACAATCACGCCTCTGGCGCTTTTTCAGCTCAAACGACAACTACGATTCCAATCGATTGGAATATGACCGTGAGCAGCTGCGCGAGTTCTATCAAAACAACGGCTACTACGATTTCCGCGTTACATCTGCAGTC
MACS2_peak_2528	3098589	3098816	228	3098669	502.24	62.9256	2.34502	61.3342	TTCGAGCCCTGCGCGAGGAGGCGCAGCCAGAGATACTGAGCGACGTTGGTATCCTGATACTCATCGACCAGAATGTAGCGGAAGCGGTCATGATATTCGCGAAGAATATCAGGGCTTTCCTGAAAGATCGTGATGTTGTGGATCAGCAGAT
MACS2_peak_602	773037	773285	249	773092	505.23	63.219	2.34366	61.6262	GCAGCCTGCCTTATCATCTCAAAGATGCCTGGCGGCCCGGCCTGGCGTAAAAAGAGTTGATCAAATTCCGCGCTTGTCTAGGACTGGCGCTCTGGCGCAATTCCACGGGGACGGGATTTTCGCGATCTGGTTTGAAACTTGCTTTGACGGG
MACS2_peak_2848	3544591	3544719	129	3544643	531.54	66.2693	2.34319	64.6558	TGGCCGCTGCAGGCGCTGCTTCCACGAAGCTTGGACTAGTTGACAATTACGCCATATATCCTCTTACCGGCGGCAAGACCGCCTGAAGGAGAGTGCGTATGGAACGCCCAGCTGTCGTGAACCTGCATCCGAGCCTTGAAGGCGTCGAAGA
MACS2_peak_1450	1820454	1821351	898	1820962	449.03	56.443	2.34302	54.8997	GTCTTCAGACAGACGATGTGAGCATTGCGGATCAGAACATCGTCATCGACTCGAATGGGATGCTCGTTCGCACACGAACGCAGATTGCCGGTCAGGATACCCCAAACGATCTTTCGGACGATATATACCGGCTACCGGAACCCGGCGATGA
MACS2_peak_2897	3609854	3610214	361	3610137	776.68	95.8594	2.34241	94.0822	CATTGCGGGTGCCGCCGTCTCAAACTTCCCAGATTCATGCGCATCCTGCGCCTTTTCCACAAAAGCCGAACCAACCACCACCCCGTCGGCAATCTTAGCCATTTCTACGGCTTGTGCACCATTTTTTACACCAAAACCGACACAAACCGGC
MACS2_peak_2157	2633303	2634088	786	2633431	530.34	66.0559	2.34071	64.4445	GAACCCGGTTATCGCGACATGGCCATCCCGGCCTATTTCGAAGAAAAGATCCTTAGCCGGATAGATTGGGACCTTATGGTTTTCCTGCGGGAAGCCTCTGTTTTCGAAGAAATCCCGTTCGATGCCATACAGGAGGTTCTCGATCAGGACG
MACS2_peak_911	1192586	1192804	219	1192685	448.43	56.0704	2.33991	54.5301	GCAAGGACTGGTTGTGTAATCATCCGTAAAGCTGAATAATGCAATCAAGCCGCGAGTTTTGACTTGTGGTTAACCCTGAGTTGTGCAATCAAATCCATATTATACACGCACTGGTCGTATTTTGTGGAGGTTGCCCATGTCCGAGATTCAG
MACS2_peak_1119	1479788	1480046	259	1479888	448.43	56.0704	2.33991	54.5301	CTACTTCTTCGCTCCAGGAGCTGACACTTTTAAGGCTGGCCATGATCCGTCTCCTCTGACGAGATCATTCGGCCATGGATTACTCACACGATCTAACAATCAGTTGTCCATATGCACAATCTGTGTTTGTTAATGTCATGGAGCTCAGGCA
MACS2_peak_1373	1740691	1741715	1025	1741207	448.43	56.0704	2.33991	54.5301	TGAGGCGTGCGGGCGAATGAACCGATATGAACCTGAATTGCACGCACTGATGATGAAAAGCCTCGCCGGGGAAGAGTTTTCCTACAATGCGCTTCTCACCAAGTTGAGCAGCCTTTTTCGCTCGTTCTTTCGTCACAAGTTATTTGGCCAC
MACS2_peak_1467	1832948	1833575	628	1833132	448.43	56.0704	2.33991	54.5301	AGAAAGTTCTTCAGCAGCGCATGGCCATGCTCGGTCAGGATACTCTCGGGATGAAACTGAACCCCATAGACAGGACGGGTTTTGTGATGAACCGCCATAATCTCTCCGTCATCGGTATGGGCGTCTGCCAGCAGGCAATCCGGTAGATCGT
MACS2_peak_2407	2945906	2946057	152	2945961	448.43	56.0704	2.33991	54.5301	CCCGTTGGAGTTTTTGGGCCCCTCATTGGAGGAATCGTTGGAGTTTTTTGCGCTCCTTATCCCCCGTTTATTTTCCTTGACCCGCCCCTGCGTCAGGTCTGTCTGTACGCTTTAAGTCATCCAGAAGATACCAGGGAGGAATCAGGTTCAT
MACS2_peak_2459	3005586	3005848	263	3005653	500.45	62.3338	2.33949	60.7472	GCCTTGCCCATCGGGCCTCTCCTCTAGCTCTTATACTTGGGGCCCGATTAGGAGCCCGAGACTTCCTGAATGATCTTCTGTGCTTCAGCGCGCGGAACTTCATCATAGTGATCGAAGAACATGGTGAACTGAGCGCGGCCCTGGGACATAC
MACS2_peak_1048	1391936	1392154	219	1392006	447.23	55.6987	2.33368	54.1609	CGGCAGAATAAGGCATTGCTGCGCGACCGGCTTGCTTCCAGAAACGGAGCAGCCGAGTGTGGCAGGCGCTGGTTAAGGTGACGCGACAGCGCGATCAGCCTAGAATGGGACTGAACAAGGAAGGGGATGTCCATGAAGTTCATCATTATCA
MACS2_peak_870	1134462	1134787	326	1134650	567.41	69.8349	2.32956	68.1986	ACAACCAGCATCAAAAGGCATACCTTTCGTCAGGCCAATTGCGCTGCTACCACACCAATAGGCAGGATCTGGTTAGCGGACTCTCAACCATGGGTTTTGCGCCAGCACTGAGCAAATCAATTGCAGGGCGATAACCGGCAGGCTATTTCCC
MACS2_peak_322	364311	364461	151	364404	468.16	57.9743	2.32834	56.4194	ATTTGCCATGGGTCGGGCTCCATCAAGTCAGGCGTCTGCGGGGCCAGCGAATCTGGCCTTCGGGACATTCAACACACCACATATAGTGCTTAAAATAGGTAAACGCCGCAAGATGTGCATATCATCGCAGCGGCGCAAACTCACAGGAAAC
MACS2_peak_2181	2657728	2658440	713	2657992	479.52	59.1889	2.3281	57.6252	TACGTTAGCATCTCGGTTGCTCCGCTCACGGATCACATAGATATCAACCGCACTCCGCTCGAAGATATCAAGACCCGCATCAGCGAAGTGGTTTCCCAAAAGGATCTGGCAGCGGAAATCACCCAATACATTCAGCATCACAAGGACACGT
MACS2_peak_2	1600	1985	386	1738	592.52	72.6731	2.32755	71.0181	CCTCCGTATCCGGAAAGTGCTTCCTACATGACCCATCTTCTTGGCGTTGTGGGCGATCCTGTCGCCCATTCGCTTTCGCCTTTCATCCATAATGGATGGCTTCGCGCGCATCAGATTGACGCGGTTTATTCCGCCTTTGAAGTAAAAGCCG
MACS2_peak_1788	2205918	2206189	272	2205992	446.04	55.3279	2.32745	53.7931	CAACATACTTAATGACATTGAGGATATGAACATGATCCGTGTCATGACTTTTGTGTAATCAGAGCGCATGCTTAATGTTCCGATAACCAACGTATACTGATCTCCTTATTTTCACGGATTGATCCAGCCTATACACAGGGCATGCCGACAA
MACS2_peak_183	202555	202721	167	202649	503.44	61.9969	2.32652	60.4126	TCCGTACGAACTAAGTATATTCTAAAAAAGATACATTATTTTGTATCTCCGTGGCTGTGTAGACACGGCCGCTGATCTATTTTGAGCCTGCAACAATAACTACGCAAAACTGTCGCAAGTCTGAGACACTCCCCTGTTACCCGCCGCTTCA
MACS2_peak_615	789513	789727	215	789646	526.75	64.5745	2.32491	62.9723	CCTGAATCCGCCGCAATTGGTGTCACAAATGCACATAAATCGTCATTGTGCAGCCTGACTCGCGAGGTTTATGGAGACGATCAGATTGTTGGCTGGGGCCAGAGAACCGGAGCACCGTTTAAATGTGTGGCATCGTCGCAATTGCAGGGAA
MACS2_peak_1323	1662862	1663005	144	1662947	445.44	54.9581	2.32434	53.4265	ACCTTCTACGTGCCCGCCCTTGCAGGCACGGCATCTTTGCTTTAACTGCAACTCATTCTCAAACACAAACAGCATATTCGGAGTGCATAGATGAGCAAGTCATACAGAGCCTGGACCGGGTTGGGCCTTGGCCTGGCAATGATCTCTACCG
MACS2_peak_1357	1721458	1721669	212	1721549	445.44	54.9581	2.32434	53.4265	GACGTTGCCCTTGGACTTCGACATCTTCTGGCCCTTCTCGTCGAGGACGAGGGCATGGATGTAAACGTCCTTGAACGGAACCTGGCCGGTAAACTCCATGCCCATCATCATCATCCGGGCAACCCAGAAGAAGATGATGTCAAAGGCGGTA
MACS2_peak_2824	3497354	3497514	161	3497416	582.36	71.3056	2.32414	69.6594	CAGAACGATGACAAGACCAGCAAGCTGAAGCACTGCGCGTCATTTCCCTTTCAAGACTGGAAGACCGCGAATACGCTTCATGACTCGGCGCGTCTTAAAGCCACGTTCACAAGGGGCACATTGAGGCGCACCGCACCTGACAAAATCCGCG
MACS2_peak_2874	3577140	3577904	765	3577761	502.24	61.5005	2.31865	59.9198	ACCAGATCGCCATCGATGGCCTGAATGAACCAACCCGCATCGAATGCCTCTAGCGCGTTCAGAGAATCTCGCCGAAATCCTTCCGGTGAGTAGTTACGTCGAGGCTCAGAACAGTACGAGGGAAGCCAATCTGAATTCAAACGCCTACGGA
MACS2_peak_1971	2426298	2426507	210	2426398	469.95	57.012	2.31086	55.4647	TCATCCTGTCCTCTCGGGACTTGTGTAACACCCGCAAATGATGCCACCGTCCGCCCATGTGACAAGATCATGACTGATCGAGTGGCCCAAATCAGCAAAAATATGACCTGTTAGAATGCCGTGGGCCAAAATTGGGGCGCCCACTGCCCAA
MACS2_peak_2113	2585831	2587053	1223	2586551	445.44	54.2539	2.30969	52.7275	GGACAATAAAATAAAACTGCTCCTCGACCCCTAGGGACCAAGTCATCAGCAAGGGTATTTCGTTCGAACCGGGGCCAAAATAATCTGTGTACCGCCAGAACTGAATATTAGAAACCCCGGCAATCGCCATGGCTGCCGAGTTGGAAAAGAA
MACS2_peak_1069	1422517	1422778	262	1422640	442.45	53.8544	2.30878	52.3312	CACTGGAAGACGCCAGCCCCAACCGTATCGGCTTTGACCTGCAACGCCTTATGCGGACGAAATACATTATTGATGATTTCCAGCAGACCTATTTCGTCATACCCAGCTTCGAGGCGTTGCTCGAAACCTGCTACAAGGATTTCGGCGATGT
MACS2_peak_703	906950	907066	117	906998	462.78	56.1127	2.3085	54.5721	CGCCGCAGATGGCAGCGCCGAAGCGGCCTATGATTGCCAAACTTAAATGTTAGCGGGCATGGACACCGGCGCGCAGGATAGATCAGAATGCGGAAGGTCTGTTAGAGGGTGAGGCCCATCATGCGCTATCTGGTCATTGCCGCGTCAGCGC
MACS2_peak_1258	1601167	1601704	538	1601255	442.45	53.7807	2.30723	52.2586	TTGGATCTGGCTATAGCCATAAGACGCTTCGCGGTGCTCCAGCCATCCCCTATGTCACCGATGCGGTCGTTTACAGGGGTTCTGACCTGATCGAAAAAGACCTCATTCGTCTCCGCTTCGCCATCGATAAATCGGATCGGTCTTATGCTGA
MACS2_peak_1422	1800084	1800491	408	1800257	459.19	55.8175	2.30672	54.2791	AATACCCTCTGCTGATGGTCCTTGCTTCGCTTGGTATGGGCATCATTCTGTCGGCAAATAATTTGATGACGCTTTATATGGGCATCGAAACGCTGAGCCTGTCGTCATATGTGCTGGCAGCGTTCCACCGAGATTCTGCACGGTCGTCTGA
MACS2_peak_2746	3394486	3394880	395	3394648	509.42	61.617	2.30644	60.0357	GCGTCATCGATATAGGCCTGACGGCCTTCATCCGTGTCAGGATAATAATGCTTTGGATTATCCTTGTCGTCGCGGATGCTGGCGAAGAATTCGTTCAGCGTACCGGTAAAGCCAACCTGCGTCTTGATCGCTTCCATCTCTTCATGAATGC
MACS2_peak_398	471669	471974	306	471760	550.07	66.4719	2.30574	64.8564	CTCCGGTGGCGGGTTTGCTCCCGCCGGGAATTCCGTTGGCTTACCGAAACGATCTCACAAGGCCTCGCCTGAGTCGAGAGCCTGTCCAGATTTTTTCATGCTATGGGGGAGAAAATTCACAGGTTTTGTTACGCCTGTGGAATGACTGGAA
MACS2_peak_2258	2739480	2740297	818	2740020	480.72	58.0909	2.30552	56.5354	ACGGGCTCCACATCTTTGCCTATGTAAAGGTGGCGCGCCTTTCGGAGAAAGACCGCGAGGTATTCCTGCGCAAAGTTCAGAATACGCCGGAGATTCTCGAATGCTATTCCATCTTTGGCGAGATGGACCTGATGATGAAGATCCTCGCCAA
MACS2_peak_327	369343	369922	580	369834	451.42	54.7469	2.3052	53.2168	TGTTTCTTCTGATGATCCCGATACGGACATGAATCTGATCGACAACCTTCCGCCCGGTACAATCGCGAACGCGGCAGATCATTCCGTTGAAGCAGGCCTGTGGGCAATCGGATATACCACGGGCGCGCCGACCGGTTTCGTCGGCTACTTC
MACS2_peak_2706	3329645	3329843	199	3329753	571.6	68.767	2.30514	67.138	GATGGAGGTGCTGTTGATGACCTCTGCACTGTATCGCGACGCGGGCGACGGACATATCAGCTCACGGATCGGTATTTCCGCAGAAGCGGTGCTTTATACGGCGGATACGGATCTTTTCTCCCTGATCCGGGATCAGAGGGCCATCCACGCC
MACS2_peak_1392	1767693	1768006	314	1767790	446.04	54.2127	2.30432	52.6876	GGACTTGACGCGGCGTCGAGCAGAAACGCTTCATTTAGCCGATATCAGACCGTGGCTCGCCGAGCTTTCAAACAAAGCGATTGGATGGATAGAAGACGCAGAAGCGGTGCACGATTTGGAGGCAAAAGATGTATGACCCTCAAACCGCAGC
MACS2_peak_993	1309585	1310278	694	1309896	440.66	53.1236	2.29944	51.6062	GCTCCAGAATTTGTCGATGGTGGATTTGTCATGGTGCGGATGAAGCTGCCCGCTGACACAGGCCTGATAATCCTTGTCGATATGACACATGTGGACCTTGCCAGGCGATTTCAGGACAGCCTTGCCCAGTTCGCTGGTATTGTCCGAGTAG
MACS2_peak_790	1029329	1029548	220	1029419	459.79	55.3031	2.29935	53.7696	CCTTTGCGGGCGCCCCTTTTTTTTCGGAAAGTGTCGGCGGCCGGGAAGGCGCGCGAAAATTCCGGATGCGGACATATTAACGCGGACGCAGCCCGATTAATGGGCTGGTAATGCATTTGAATAAATGCGCATTATTGCTGACAATTCTTTT
MACS2_peak_2864	3565945	3566095	151	3566019	518.38	62.2747	2.29918	60.6883	TGTTCGGAGTCCGGAACCGTGATGTTCACATGTTCGATACGGGCGGGCCTTGGGTTTGCCTGTGTCATGGCGGTTTCCCTTTCAGGGTGGTTGATGCCTGACACCTCTGCTACAATCTCAAGTTCACTTTAGATCAAGCAGAAATTTGCAT
MACS2_peak_1759	2172938	2173147	210	2173015	486.1	58.5334	2.29763	56.9751	AGTCTGGCTACAACGACTCTCGGCATCCGCGAAACACTTCTCAGGCGCCGCGCATTTCCCTCTCCGCAAAACAATCGAGCACTTACGCCTGGATGCCATTTTTTTGGAAGGATTGCGACAGGTTTTAGAACAAAAACACATGTTATTTCAA
MACS2_peak_2841	3535885	3536150	266	3535973	449.03	54.1652	2.29606	52.6403	AATAATGGGTCCCACAGGAAGGACAGGTTAGGATCATGGCCCGAAGTCTTCCCCGCTATTCGCCCCGTTCGTTGAACCCGCAAACACCGGACGCGCCAAAGATATGACCCAGATACGACCGGACATTTTCGACGAAGCGGCCGTCCGCCTC
MACS2_peak_1003	1325615	1326223	609	1325925	439.46	52.7596	2.29321	51.2454	CGGGAAAGACGAACGGTCATAGACCTTCAGACAGCCAGCAATGTGGTATTGAGTTGGATGAGCGTGAGTTTGGATGAAGGTGTTACCGGTATCTCGAGCGATCAGCCGCCAACGGTTTTTACCCTGCCCGCTATCACCAATTCAACGCAGC
MACS2_peak_1753	2163740	2164005	266	2163912	455.01	54.6433	2.29149	53.1139	CCAAGCGCCAGAACACCGATCACATTTCCTTTGAACCGAGCGACGTGGTGTTTGTCGGCTATGGCGCCGTTGCCCCGGAGTATGAATGGGACGACTATGCCGGCCAGGATTACACCGGCAAGACCGTTCTGATCCTCGTCAACGATCCTGG
MACS2_peak_1053	1401244	1401413	170	1401341	438.26	52.3966	2.28699	50.885	GAGAAGTGGCGGGTTCAGGCGGGCGAACCCTTCCTGATAGTGATAGGGGGCATACGGATAAGGGGGCATCAATTTGCTTGCGGCGTTGAGCCGTGCCATCTGATCCGGCGTCAACGTCCAGCCCACAGCCCCCAGATTCTGGAGGAGCTGT
MACS2_peak_1717	2125226	2125472	247	2125349	437.07	52.0345	2.28076	50.5258	TAATCGTCCTCGAACGGGTTTTCGCGGCCTGCCATGTCCGATCGGCTCATGGAAGAACTCCTTGGAATCAATCACCTAGGTTAATTTTTACGGGAGTTTCCTTAACGAGCCTTGAAGAGGCCGCCTCACAACCGTGGAAAACCGGCTTTTT
MACS2_peak_1609	1993617	1994138	522	1994065	461.58	54.615	2.27986	53.0857	CCCTTTCAGGAATTTTAGAGGTATTCGCCCCATGGGCTTCAAATGCGGTATCGTTGGCCTGCCGAATGTCGGCAAGTCCACCCTTTTCAATGCTCTGACGCAGACAGCAGCCGCTCAGGCCGCCAATTATCCGTTCTGTACCATTGAGCCG
MACS2_peak_926	1215325	1216498	1174	1215736	543.5	63.9322	2.27823	62.3347	GACTCTACGGAAGCAAAAACCTCTTTGCGATCCAGATGTTGTTCTGTTTTATTTTGTGTTTGATTGCAGTTCTGAACCAAGATGAGTCGCCATTCATCCGTATTCTTGCTTTGCCTTTTGTTCCGGTATGTTTTTACTTTCAGTATTTAGG
MACS2_peak_1026	1362145	1362511	367	1362267	436.47	51.6735	2.27765	50.168	GATGTCATCGGCCATGGTGGGGGTTTAGGGCAATCCGGGTGAGGTTGTGAACTACTTCCTTAGGGGTATGTGACGTTCATTCCTGCATGGGCCTTCTGCGTTGCAACAAGGCTCTGCCTGAATGACCGTTAAAGACGCGAATTCCACAGGG
MACS2_peak_1708	2112216	2112632	417	2112552	436.47	51.6735	2.27765	50.168	TCAGCAATGTCCAACGGTCCCCGACGACGGAAAGGGTCCGGGCAACCGGGCACCAGTTATCGTTCAGCTCTGACCATTTCATTCCGCAAGTGTACCGCACCTTACGGAAAGTTCCAGAAAGAAACGCGAGCCGGGCGGGCGTATTTGGCGC
MACS2_peak_2147	2624316	2624612	297	2624553	436.47	51.6735	2.27765	50.168	CACCAGAGTGCCAACGATCGTGTAGGAAGCGTCAGAGCCGATCACGATGTTATAGCCCGAACCCGAACCCGGCATCACATCATATCTAGCAGATCCAATGTCATAGCCTGCCGGAAGATTTCGCACATCGACCCGGACAGATTGTGGGACA
MACS2_peak_1611	1996118	1996382	265	1996213	456.8	53.8778	2.27761	52.3545	GATACCGCATGAAGGGAATTTTGGTTTCAGTTGGCCAGTATTTGATCAGCATGTGTCTGTCCTCAACGGCCTAGATAGCGAAGCGTTTGGTCTTGAAGGTCTTCATCCAGAAGATCGTCAGCATCCGGGTGAACACAAAGGCGGTGAACAC
MACS2_peak_2050	2529190	2529507	318	2529287	449.03	53.2603	2.27746	51.7422	TGGCTCGGCGGGTTTCCTCAACAAATGGGAACATGCCTTTGCGGCTTGGACGGAAGAAGAGGGCTACGCCTTCGACTATGTGACTGATTATGATCTGGATACGGATGCTGATCTGCTCTCGGCCTATACGTCTGCCTTCTTTGTCGGCCAT
MACS2_peak_2072	2551844	2552025	182	2551949	440.06	52.1577	2.27608	50.6484	GAATGATCGTTACATCTTCAGGGGACTGTTTCATGGCCATCTCGCAAATCCGGCTTACAAGGAGCGGGCAGAGCCTTTAAGGCTGCCTATTTGCTGATATATAGGCGCTACTGACAAAAATGTCGATAGAGAAAACGAAGATGCCCAGAAT
MACS2_peak_2370	2888493	2888644	152	2888568	469.95	55.2008	2.27514	53.6678	GTTCGGTCGCGAAAAGCGGGTTGTGTCAGAATAATCTGCATCCGGGCCAAACCTGCCCTCAAGACCTTGCAAGCCTGAGCAAACTTTGCCCTCATAGGGGCTAGGGATTAGCTGACTTGCGGGGCATTCATGAACAAGTTGCTGTTGAGCG
MACS2_peak_1124	1483891	1484130	240	1483990	435.87	51.3135	2.27453	49.8108	TCTCTTTACCCGGCGCCGGTCGGCGCGGCGACAGAATTTCGGTAAGGAATTGTTGACTCTTTTTTCAAAAGAACATACACGGAACGCAGAGCAGGGCGAACAGCGAAGGTGGTCATCATGAGTGGGTTTTCTGATATTTCCGATGAGTTCC
MACS2_peak_2782	3451222	3451696	475	3451604	594.92	69.4191	2.27449	67.7856	AATCATCGAGCCACGGTATCGCTCGACCTATTTCTCCCACATCTTCGCGGGCGGCTACGCGGCCGGCTACTACTCATACCTCTGGGCAGAAATTCTGGATGCGGATGGCTTTGACGCCTTCAAACAATCCGGCGACATCTTCAATCCGGAA
MACS2_peak_2487	3036407	3036608	202	3036527	502.24	59.0785	2.27402	57.5158	GACGAGGATCTTGCCTGCATCGAGCTTGAAATCATCGGTCCAGAGACGACCTGACATACGCTCTACTCCTGACGCCTCATCGGGGGCGGATTCTGATGGATCAGAGCCCTTGCACGGCTCCGCGCCTGCATCAACACCCGGTTTGCGGCGC
MACS2_peak_2750	3401639	3401920	282	3401725	614.65	71.5817	2.27176	69.9341	ACATTGTTCTCCGCCGCGATTTTCAGCAGTATGTCATCGGGCAGAAACGCCTCCATCGGCATGACGCAGGCCTGATTGCCCTCAAAGGGCTGGTTGGCGAACGCATCGACCTGATAGAAGGGATAAGTGGGCATGTAACCGGCTCCGCTGA
MACS2_peak_2948	3674671	3674860	190	3674773	557.25	65.0556	2.2693	63.4502	CCAGACAGATGAAAAGGAAGCGTTCCGCATTCTCGATGCGAGCCTGGACGCAGGGATCAACTTTTTCGACACGGCCGAGAATTATCCCGTACCGCCGGACCTAAAATATGGCGGGCTGACAGAGGAAATCTTCGGGCGCTGGATGAAAACC
MACS2_peak_1707	2110042	2110247	206	2110122	434.68	50.9545	2.26831	49.4547	TGCAAAGACCGCGATAAGCGCGATCAGTAGCCAGCCCATGGGCAGGAGACCGAGCTGCTGAAGCATGAACTTCCTTCCGGGGTGATACGAGCCCCAAATAGAAGAAGGCCGCGACAGTTATGTGACAATCTTCTGTATTTCCTGACGCAGG
MACS2_peak_625	802660	802951	292	802869	529.74	61.6933	2.26814	60.1115	CAATTGTTTGGAGGTGCCGCGCGTGATCGGATAGAGGCGCGTACCTTTTCCGCCCGCCAGAATGATGCCCTTCATTGAATCTACAATCCTGTTTTACCCGCCGGCAGCACTGGCCGCGCAAGCTATCGCGGCGTGCGGGCATTGCAATCGC
MACS2_peak_2170	2644051	2644438	388	2644314	524.96	61.0136	2.26707	59.4364	CGATACATTTCTTTGCCTGCCTGAACGTTATACCGTGTGTCAGCCTGCCGGGTTTCCAAACCCCCAAAACCGCCCAGAAGCAATTTCAAAGCAGCCGGATGTTTATTGTAGAATTGCATGGCCTGTTTTTGATCCCAGGCCATCAGCGACT
MACS2_peak_2494	3046140	3046484	345	3046232	553.66	64.3454	2.26669	62.7448	GATCATGTGCACCGGGATACGGATCGTCCGGGCCTGGTCCGCAATAGAGCGGGTAATGGCCTGACGGATCCACCAGGTGGCATAGGTCGAGAATTTGTAGCCGCGGCGATATTCGAACTTATCGACCGCTTTCATGAGGCCGATATTGCCC
MACS2_peak_1721	2130873	2131001	129	2130932	434.08	50.9545	2.26519	49.4547	TGTACGGTGGACGCGGACAAGGGTTGTCGCGTCGGGCGTGATGTCTCCGTGGACGATGGCGATGTGTTCGGAATTGTCCATCGTGTTGCGGAAACAGACCGTGCGGAAGCCGCTGCCATAGTCAGATTCCAGCGCCGTCTCAATGCGGCGC
MACS2_peak_1879	2299641	2299847	207	2299751	434.08	50.9545	2.26519	49.4547	CTTGAAGAAGGGTGAACAGGTCAGGCAGGCGAGCCTTCAGGTTAGCCCGCTCACGTGGATCTTCAACGATGTTAAAGAGGAAGGTGTTATCCAGGATTTTCAGGTATTTGTAGTCACCATGTCGGCAGGCTTCCTGATCAAGGTGCATGTG
MACS2_peak_1487	1844753	1844984	232	1844887	442.45	51.7491	2.26481	50.2433	AGAATTGCGGGCGAGGCAGAAGACATGAACAGACCAGCTTTGGAAAACGCTTTGTAACTTTGATCTTACGCCTTGAATCGGCAATTGGATCACCCTTCAGCGCGCATCGCTTTCACTCGCGAAGGTCAACCGTTATAGCCAGTCGGCAAGA
MACS2_peak_2145	2622398	2622981	584	2622647	483.11	56.3267	2.26218	54.785	TTTCTTGTATTTCCATGATGATTGAAATGATTGGGTGCAGACGAATGAACCCAGACAACCTTCTGCAGAGTCGCTGCCGGCGGAAGTGTGACACCGACCATTCAGGCTTTAGTCTCTTCGATCCATTGTCGTGCTGCTGCTGCTTATCCTG
MACS2_peak_1221	1571748	1571917	170	1571827	444.24	51.8548	2.26127	50.3484	CTGCTCACGATGCGTCTGATGATAGCGCGTCTCGATATATCGAGTCAGGTCCGAGGCGTTCTGAATCGGTGCGGCATCTGTCATGGGGGTGTCCTTTGGTCTGCGCCATCCGAAAGCGGCTTGGGAACTGTTTGCGATTCTTCAACGGCGC
MACS2_peak_380	447926	448185	260	448026	530.34	61.4968	2.26103	59.9162	TGCATGGAATCGGCATTGATCACCTCGCCGCCAAGTTTGCGGGCCAGTTCTATGGCAAGGGCGGATTTTCCGCTGGCCGTCGGGCCATGTATCAGGATCGCAGGGTGCATCCCCTACAACTAAGGACTTGCGAGCCCTGAGGAAAGCCACC
MACS2_peak_733	953400	953852	453	953600	525.56	60.8177	2.25991	59.2419	GCACATTGGCAATGGCCGAGAGAAGATCCGGCTGCGGATTTTTGCGGCGCTCCTCTAGCAGGTAGCGGCCATATTCAAACATGGCCTGAATCTCGTTCAGGAATGCCATGATCTGCTCTTGGGATACATTCCCGAGGCCTTCCTGCTGGGC
MACS2_peak_1864	2279399	2280396	998	2280288	432.88	50.2393	2.25897	48.7454	TGCAGCAAAATGTGCAGCAGTTTATAGATACTCGGTTTGTTGGGCGGACCTTACCAGTAATCGGTCGCATGAGCGGACTAGTTTTAATCGTGCCCCCTGCCCTGATCCTCGCAGAGATCTGATCCGCTGGCCGAAGAGCCTGACCGGCGAT
MACS2_peak_1083	1436811	1437157	347	1436991	459.79	53.2859	2.25877	51.7677	GGGGTATTGCCGATTCCAAAAGGGCAATCCGTCATGTCTGTTCTGGCTGTCATCAGCCTGCCTCGATCTTGGTCTGTTGCGGCGCAGCACATGGCTAGCAGTCTCCGGCGCGTTCGGGAATGCGGCATCTGCTTTGTATGAATACGTAATG
MACS2_peak_2858	3561163	3561509	347	3561254	594.92	68.3125	2.25726	66.6863	GTTCACCTCATTGACAGGGACGCCCCGCCTCGCCAATTGGCGGGCTGAATTCCCGCCAGAAGACCCCGGACCTCCCATGACCTATATTGTCGTCGACGCCTGCATCCGCTGCAAATACATGGACTGTGTCGAGGTATGCCCCGTCGATTGC
MACS2_peak_671	863701	863824	124	863756	437.67	50.7541	2.25686	49.2568	GACGGCGGCTTCGGCCCCGTGTAACGGACTTCAGGACAGAGAATCAGGGAGTAATCCGGCCGCATGACACAGTTCACCGGTTACAAATACGAAGACCTCCAGATCGGCCAGGCGCACGAGACCGTGCACACGATCACGGAGAACGACATCC
MACS2_peak_1926	2363495	2363669	175	2363591	438.86	50.8184	2.25686	49.3208	CCAGAGCCTGATCAGCCGTAAACAGGGAAAGATCGGTATAAATCCGGGCATTTGTCGGGTGATAGTTCCCCGTCCCATAGTGCGTATACGTGCGAAGATCATTGCCTTCCCGGCGCACGACCAGAGACACTTTCGCATGGGTTTTATATTC
MACS2_peak_1999	2454958	2455305	348	2455033	442.45	51.3509	2.25651	49.8478	CCTATCTCCAGGCTGGATACGTCAGCAACAACTTCTTCGACTACGACTCCCCGTCGATGTCCCGCACGCTATACAACACGGCCGGGCGTGATTATGGCTATGAGGGGTCAGTTTCAGACAGCTGCATCGCCCCCGTTGGCAATGTCTATGA
MACS2_peak_1568	1940503	1940792	290	1940694	461.58	53.4474	2.2565	51.9283	CTCCGGCGTGATTCCGCAACAATACCAATACGGCCTGCCCATTGCCGGCTTCGTTCCTGACGGCAACACATACGTCTATCGCTATCCTGCTCTGCCTCGCGAGGTGCCAAGATGATCCGCTTACTGACTCCTGCATTCCTGGCGCTTTGCA
MACS2_peak_1342	1694173	1694707	535	1694645	432.29	50.2393	2.25586	48.7454	TTCATTCGCTTGATGGTTTCCCGGTGACGTGGATCATCACCGGAATATTGATGATACCTAATCGGCATGATCTCAGACGCCGCCTTGATTCGAGAACTCAAAGTCATTGTCGGCTCTGGTCATGTAAACGTGCGTGACGACAGGCGGGCCT
MACS2_peak_1363	1729098	1729383	286	1729242	432.29	50.2393	2.25586	48.7454	GAGCGCCCTTACACCTCTGTTTTGATTTCAGAAATAAATGTGGAGCGTCGTCGAATGCCAACAATCTGCCAACAATTCGGTAGTTGTTGGCATGGGAGAGTGGTTCGATTCCGATTTCCACAGGAAATCCGATAAATTGATCTCCCTGACT
MACS2_peak_1886	2307251	2307593	343	2307339	432.29	50.2393	2.25586	48.7454	CCGGGAGGCTGGCTCTTTCTGACTCATGGGATCACTCTATAACCCGCTCTCACCCAATGTCAGCCCATACTTCCATGGCCTGATAAGGCCCCGGCCTGAGCCACCAACCCTCTTCAAACCCACGCATACAGACTGAGTAAGCAAATGCTAA
MACS2_peak_1571	1944312	1944785	474	1944591	431.69	49.8832	2.25274	48.3924	ATGGAAATCTCTGGCGGCGTAAAAACATCGCGTCTGGCGGGCATGCCTTGGGTTCTCCTGAATTGGCCGTGACGCGATTGCTTGCGACGCAGCCAGCGGCCCCCTAACTAAAGTCTGGGCATGGACCGCGCAAGGCGCCCTGCCATCGGGA
MACS2_peak_278	301270	301428	159	301334	483.11	55.764	2.25145	54.2259	TGACGGGTATGTTCATGGGCGGTATTCTGATTGCCGGATTGTTCAGCTTCCTTCCCGGCAGGCTGATGTGGCACCTGTTCTTTCAGGTTTGAGCCAATTGGTGCTTTAAACCTGTCACGAACGGCCGCTACAGTTCTCCTTCGGGTCAGCA
MACS2_peak_406	482585	482918	334	482777	490.88	56.3191	2.25076	54.7774	AGAAATTCCTGTGGCGCCTGAACTAACAAGGCGGTAACCCTTGTGCGGCAAACAGGTTCCAGCAGAATGCTGGAGCCCTGTCTGATGACAACATATCATGGAAGTCTGTCCGTGCTGAGCGGGCATGAGGGCATCCATCCCGCCGGACGCG
MACS2_peak_1463	1829879	1830449	571	1830359	431.09	49.8832	2.24963	48.3924	AGATAGCGATCTGGCCTTCAGTTGGACCGATGTGAGGGAGGCCGGAGGAATCACCGTGTATGCCAAGGACGGACACCTAAACATCGTCCGCATACAAAACTGCACCGAACGCCGTTGGCGCCGGTGCAGCAGTGATGACATTCTTGCCCCG
MACS2_peak_1212	1563293	1563764	472	1563635	473.54	54.4176	2.24901	52.8903	CAAATTGATCGAGAGCGTGAGCTAGAAAATTGAAAATATTGGAATTTATGTTCAATTTTGACGCCCGTCACTCGCGCCATAAATTGAATGAATACAAGGTAGTATAGCGTTAATCGACTGCCTGTCAAATGCCCCGGACCATCCCGCTCTT
MACS2_peak_426	504177	504516	340	504456	474.74	54.4493	2.24839	52.9218	CGCGGGCATCGCTCGCCTCACAGGTGTAGACAGCGCATATCCGTTCCGATTATGTTCCTTGAGGGTCATTTGAAGGACACTCGATGCCGCCTGTCGTCACGATCGGATCGCTCTCACTCGACATGATCCATGTTGGTCTGCTGCTGATCGC
MACS2_peak_55	59383	59927	545	59686	589.53	67.1963	2.24709	65.5772	GGCGCAACAGCTAGCGCATCTGTGTTCACGGATTCCTAAACATCTAAGGCGCAGTCTTTGCGGCAATTACTGAGTTGGGCTTCCGAGTGGGCAATGGACTGAAACAGGGAAGACTTGTCGGCTGGTTGACCAGCCGCCTCACCATTCCGGC
MACS2_peak_1452	1821739	1822723	985	1821811	430.49	49.5281	2.24652	48.0406	GGGATTCTCCATTCGGTCCCATCCGCTTCGACTTCTCGCATATTCTCCGCAAGGAGGATTACGACAGGACGGAAACCTTCCGGTTCTCGACCTCAACGCGGTTCTAATATCGCAAGCCCCAGAGTAGGACGAACTAACTATGTCAATCTTC
MACS2_peak_2237	2714035	2714430	396	2714246	446.04	51.3719	2.24563	49.8687	AGAACTCGCTAAGGAAGCATAAGGCTAAGGCCTTCCGCTAAAGGATCAGGAGCAGACCATGGCTCATAAGAAATCAGGTGGTTCGTCCCGCAACGGTCGCGATTCGAACCCTAAATATCTCGGCGTGAAGAAGTATGGCGGCGAAGTCGTC
MACS2_peak_681	875672	875958	287	875839	529.15	60.5369	2.24543	58.9636	CGAAACGGTTACAAACTCGCCTTGTTTGTGCCCCCGTTTGCCAATGACGCATTAATGCCTGTCGGGCATAACCCTTGCATTACAGGCATTGGTCCTTCGTTTTCAGCAGGGCCAGCGCATAAAACAAGTAGAGTGACGGTGAACGCCTGAT
MACS2_peak_561	710128	710293	166	710209	429.89	49.174	2.2434	47.6892	ATGAATACCGGCGAAGTATGAAAACCTTCGGGCTTTTCCGCGCGGGCAAGATTGCCGGAAAATGAGCGCAGGTGTAATTATCGTCCGCTGACAGCTTTCCTCCGGAAGGCCGCGCGGGGAGCGTGCCGCCAGCTCATTGGAGGAATGCACA
MACS2_peak_1513	1883862	1884158	297	1883972	429.89	49.174	2.2434	47.6892	TTTCATAGGCGCGCATGGATTTACCGGCGGCAGCCATGGTTTTCAGGTGATGGACCAGCTCATCTTCATCAGCAAGCTGAAGATACGCCATGCGGTTCCAGAAATGCAGGTGCTGGAGAACGTCATGAATACCCCACCCCTTGAACTGTGT
MACS2_peak_2205	2681452	2682794	1343	2681843	461.58	52.7897	2.24337	51.2754	CCAACTTGCATTGTCTACTGATCTTCCCACCAGGCGGCACGCTCACGCCGAATCAGACTTTCTGCACGCGTCGATGGAGCCATTACCGAACGTGAATAGCAATCTTAGCGCGCGATCGACTTTTCTTTCTCCGCGATTATCTCTTTGAGAC
MACS2_peak_1139	1501230	1501526	297	1501350	469.95	53.5476	2.24264	52.0268	GCTGATCCTTTCCCTGCCGGCGCTGCTGGGTGCATGGTTCTCGTTTGATGCGTATGGCGAAGTGGCCTCCATGGGCTGGTTCCTTGCACTGGTCCTTCCACTGACAATCCTGATTGCTTTCTCGCTCGTCCCGGACAAGTCAATCACGCCG
MACS2_peak_2724	3359716	3359882	167	3359809	472.35	54.0197	2.24249	52.4958	AGCGCGGTAATCGCTCCGGACATCAGGAAGCTCATGAAGAACGCCATGAACAGTCCGAACAGGGGCTGGAACAGGCGAACGGGCAATTTCTTTGACATGTCGGACCCCGGCTTGCTTTAAAGTTCCAATATAGAACTTTCATTCCTTTTCG
MACS2_peak_1266	1607988	1608934	947	1608146	437.67	49.9168	2.23924	48.4258	GGAGCTGCATGGCAAGGTGTCGGTAACGCAGATTGCGACCCCCTCACGAACCAAAGTGGAAGAGTATCGCCAGCTGCGCTATGAACTCGATCAGCTCGTGGGACGTATCAATGGAGATTATGGCGATCTCGACTGGATACCATTGCGCTAT
MACS2_peak_317	354524	354771	248	354591	513.6	58.2056	2.23739	56.6496	AAACATGTCGCTCTGGCATAGTCAAATCGCCGCTTGTCTGCTACGTGCGCGCCAAACCCACCAGACAGCGCCCGTTTTTCCTCCCGAACGCCGCCCGCCGGAAAGCCTGACCCTATGACCACGCACCTCGAAAAGATGCGCAACATTGCCA
MACS2_peak_1438	1810432	1810596	165	1810510	428.7	48.821	2.23718	47.3394	ATATTGAAGATCTGATCGCCATCATCTCCCTCTATCGCCCCGGCCCTATGGAGAATATCCCAGTCTATGTTCAGGGCAAGGAGGATCCGGCGTCGGTCCGTTATCAGCATCCAGACCTGAAGCCTGTGCTTGAGGCAACTTATGGTGTTCC
MACS2_peak_2722	3356374	3356524	151	3356435	480.12	54.6307	2.2362	53.1013	CAGACGCTGGCCCGCTGAAAGGCATCCTTGGCTACACGGACGTCCCCAACGTGTCGTCAGACTTCATCCATGACGACCGTTCCTCGATCTTCCACCTTGACCAGACCAAAGTCATGGACGGCAATTTCGTCTCGATCATGACCTGGTATGA
MACS2_peak_135	153700	153942	243	153808	556.05	62.9926	2.23617	61.4009	ACCCGGCCATCGAAGATGAGGCCCTGATTTGGATCACTTTCATCGACGAATTTCACCGCATCTCCGAGGCAGTAGAAGCCTTCTTCGTCAAAGACTTCGGCATTCTTTTTCGGGTCGTTGTGATAGCCCGGCATTACGCTGGGGCCTTTAA
MACS2_peak_2454	3002045	3002389	345	3002186	515.39	58.3681	2.23547	56.8107	AACGGCGGCCCTCAAAGCCACGAAAGCGTTTTGTCTTGCCCTTCTGGGTCAGGGTGTTGACCTTCGTGACGCTCACTTTGAACAGCACTTCAACCGCTTCCTTGATCGCCTTTTTGTCAGCGTCAGGAGCAACTTCGAAGATGATCTTGTT
MACS2_peak_2919	3643361	3643555	195	3643439	716.29	80.3711	2.23455	78.6701	GCTTCGGCTTTGACCTTGGCGCGATGCCCGCTATCAGGGGGAGACGTGAACGCGCGGGACATTCATGCTGGACGTCAGATCGCTCGAAAAAGCCTATGGCAGCAAACAGGCCGTGCGCGGCATATCCTTTGCCGTGGAGAAAGGCACCGTG
MACS2_peak_273	293784	294185	402	294032	519.58	58.6932	2.23425	57.134	CGGCCTTCCGGCCTTGTCCCTACGGCGCCGTTGCCCCGGCGCTCTGAAGGTATAATGTGCTGCAAGTCCAATTGGGGCAAGGAGGAACACGCGCGTGTCAAACCAGCAAAGACTGGTCCGCGAACCATATATCGTCCTGCATTCGGAAACT
MACS2_peak_1297	1640946	1641462	517	1641336	428.1	48.821	2.23407	47.3394	GCGCTTGTTGGCTTTCAGAAACTGAAGCGCGGTCGTATCATCCTTGATCGGAGTAGTGCATTTGATATCGTAGTGCAGCTTGTCGAGCATACGGTAGTCAGCCGTCGCAGCGGCCATTGAAAAGACGGTCGGTTCGAGCATTTTCCGCAAG
MACS2_peak_94	108184	108379	196	108262	553.66	62.3756	2.23383	60.7888	GGCCAGGAAACACAGTGACACTAGTGCGATGCCGTAACGCATGATCGATCCCCCAATCCCGCCTCCTTAATAACTCCTTACGGGGACAGTTTCAACTTAAAAGAGTCTTTCGGCAGGCCGATTCTTTTGAGCGTGTCAGAGGGGGCGTGTT
MACS2_peak_138	155429	155729	301	155645	551.87	62.0618	2.23308	60.4771	GTCTCCTGTAGTGGAAACATCTGAAAGTATGATGTGTCCGGATTGTTCGCCACCGAGGTTGAAACCGTGTGCGCGCATATGTTCGCCTACATACCGGTCACCCACCTTCGTGCGTGCCAGAGTTAGTCCTTCCGTCTTCAGATATTCTGAC
MACS2_peak_826	1089508	1090471	964	1090310	427.5	48.4689	2.23095	46.9906	GGATCAATTTCCAAGCCTGAACGGTAAGTAACTGAATACATATCAGAAAAAAGGCCGGAGCATTGCTCCGGCCTGGTCTGTTTTCAAGCGGTGGCAGGATCAGAACGTCTTGCCGTCATAGGATTTCCAGTCGGCCGAGATGAATTTCTCG
MACS2_peak_392	461929	462099	171	462018	465.17	52.6859	2.23059	51.1726	AGATAGGGGCTCAGGCGGCGTAAACAGGCCGTCCGGCCCGCCCGAATGCGTCATTTTTGCTGCGCCTGAAAGGCGATTTAGCGTGCACAGCGCATTAGACGCTCTATATAGGCGGGAAACGCAAATTTCAGGAGGGTGAATGCCCTGGGAC
MACS2_peak_2247	2724944	2725334	391	2725216	429.3	48.6702	2.22951	47.1906	GCCTCCCAACGCAGAGGGTCGGATAAGATTTTCGGGTTTTATCAGAAATTAACAGATGGGAGTTTCGCAGACATTGTCAAAGATTTCGCTAACCATAACAGGGAATTTCCGGCAGGTTTGCGTTCTGCGCGAGGTCTGGTAAATGCTGCGC
MACS2_peak_997	1313004	1313151	148	1313068	431.69	48.7791	2.2292	47.2989	GTCCGGCCAGTTGAACGCCTGAGTTATAGGCCATGGGGTCCCCCTTGGTTTCGCACGCGTTAAGCATTACGCGATTGCACCGGCCTCACAAAGCCTGAAATTTACCCGCCTCTGGCGCCGGATCTGCCACTGTGCCGCCTTGGTTGCAGCC
MACS2_peak_1698	2100797	2101188	392	2101005	433.48	48.996	2.22811	47.5134	ACGCCAGCAACGACGAAGGCATCTGCGGTGACCTTGCTGAGGTCTGCCATATGGCCGGAGACTTCAACCGTACCCGGATTATCGAAAGGTTGGCTGAGGGCAATATCCAGATAATCTGAATGCAGCTGGGCCGGGAGGTTGGTTGTGTCGT
MACS2_peak_1629	2015865	2015995	131	2015924	426.9	48.1179	2.22784	46.6421	GCCCTCGCCCTGAAGACCCGCGCACCCGCCTGATCCTTCAAGAGAGGCGGTTGACGCAAGGGCCAGTTCACGGTCTCCTGATTGGCATATGCCTTGGGAGGGCTCTGTCATGATGCGTCACGTTTTCAAACCTGCCTTGAAGTCTGCCAGC
MACS2_peak_2784	3452906	3453253	348	3453190	520.18	58.5049	2.22725	56.9468	TTCGTGCCGCAGGCGCTCACCATACGCAGTAATCCGGAAGAGCTTGACTTGTCCCGCCTGGCGCACAAAACCCGATGGATAATCCCTCCGCACGTTTGTGGTATTCACTGTCAGTTGGCCTGAGATTCTAGCTCAGCCAGACGATCACGTG
MACS2_peak_811	1057828	1057958	131	1057909	526.75	58.9934	2.22681	57.4315	AATCAGCAGCTTGCCGGTGAGGTCCGTTTCAATCTGCATCTCGTGCTCCGGGGGCCAAGGCTGGGGCAGGCGCGCGGCATTTGCAAGTGAAAATCGGAGCATTTCAGGCGGCGGTTACAGCGCGCTTCCTCTTTTTGCGCCTTGGCTTGCG
MACS2_peak_2945	3672116	3672295	180	3672207	502.24	56.5009	2.22673	54.9573	ACCCCGAATCATTCTCGAAATCGATTGAACCGCGAATGGCAAAGTTTGGTGCCAGCGCCTTGTTGAAGGTGAGCCCCGCCTCATAGGAGAGCTCGTCCGCTTCGGAATATTGATAGGCTTCGGTGCGCACTTCCAGCGTATCGCCTGCAAA
MACS2_peak_1433	1808097	1808267	171	1808190	426.31	48.1179	2.22473	46.6421	CTGAGTTTAATGCCATCGATAACATTGCAATGCCTCTTATGATCGCGGGGGTGAAAAAGTCCAAGGCGCGTGAAAAGGCGTCGAGCCTTTTAGAGGTCATGGGACTAGAAGAGCGCGCCTATCACCAGCCAGGCCAGTTGTCGGGTGGGGA
MACS2_peak_1960	2410198	2410352	155	2410268	426.31	48.1179	2.22473	46.6421	GTTCAATCAGCCCGCAGCCCACATGGCCCAGGCCGGCAATTCCAATTCTCAAAGGCCCCACAAGGCGCCCCTTTTCATCTCTTACGGTTCGGGCTGCTGCCTAGCCTTTTTGGCGCAACCTTGGAAGGGGCAAGCCTCCCGCAGGGTGCAT
MACS2_peak_389	457143	457438	296	457346	505.83	56.4772	2.22293	54.9337	AGCTGAGGTTGCCCGTTGGTTAGGACCGACACGAGTTCAGACATTTATGAGCGTTCCCCCCGCTGTCCCATTTTAATGCAGTTGCCGCTGCGTTGCGTGCTTGCTTAAACCATGCCTGCGGAGCGAGGAAGCGCGCAAATGGGAACGCGCC
MACS2_peak_144	161318	161549	232	161464	637.37	70.8264	2.22195	69.1843	GCCAACAATGCCTACACACTCTCCAGGGGAAACATTGAAAGAAACTCCCTTCACAGCGTTCACTGTGCCATCGGGCGTTTCGAAATCGACCTTAAGGTCCGTCACGGTCAGAAGTGTCATGGATATGACGAGTAACGGCGTGGGGCAGGGG
MACS2_peak_678	870345	870481	137	870412	425.71	47.7678	2.22161	46.2953	GGCCGACGCCGCCATCACAATCGGCGCGCTGCTCTTGTTTGTAGACCAGTTCTTACTTTCGCGCCCGAAACAGGCTAACAGCCTGAAGCAAGGTTAATCCACTCCAGTTCAAGCGGATCTCGTACAGTCACATGAAAAAGACCCTCCCGCT
MACS2_peak_1636	2023915	2024088	174	2023991	425.71	47.7678	2.22161	46.2953	ACGGATACCGGGTTCTGCGATCCTGAAAGGATGCGTGTTGCCTTCGTAAAGGCTTATGGGCAGCCTCCGATGGTTCTAAGGCGTCAGAGCAAAAGGATTTGAGAAATCCCAGAATTATCGAAAAACAACGATTGACATATCGTATTTCGAT
MACS2_peak_2651	3260414	3260808	395	3260631	526.75	58.5651	2.21932	57.0067	CAAAGTGGCGTCATTTTATCCGGTCCCTGGGTCATCCCTTTGCCCTCTCCGCACGTGGTCGCATGCAAAACACACTGCCTGAATTTGAGTTCAGACTCGTAACGCGCCCCTTCAAATCCGCTTGTGCTGGGTCGGCGTCAATAGCACAGGC
MACS2_peak_978	1285147	1285520	374	1285249	425.11	47.7678	2.2185	46.2953	GCATGTCTTGGACCCCTCATAGGCTGCGGCGTGTTGCGTATGAGGTCAGTTCAGGGAGGCATCGCCCGAAAAACAGCGCGTTCTGATATTTGAACTAACATTTCAGTTAACATGTTCAAATAATCGGCAGGACTGACGTTCTGTCGCCTAT
MACS2_peak_2856	3556735	3557021	287	3556964	507.02	56.6403	2.21844	55.0959	CGCCCCTCCCTGGTTCAAGCGGGCCGACGCTCTGCCGGTCACGAAGAGGTGTCAATGCCGGGCCTTTCAATGCCCGGCGAATACGCACACATGGACAAACTGGGACAAAGCGGGACACTTCGGGGCATCGATGGACACATTGGCGACAGAA
MACS2_peak_1553	1927847	1928177	331	1928057	424.51	47.4187	2.21539	45.9496	CCGAGCAGAATATCGGCTGGGATGCCCTGTTCGGCATGGGTGTGGATTTCGGCGATGACAAGATCGACTGGACCAACCTCTACATCCGCCGCACCACCAAGCAGGCGTATAGCCGGGAAGGCTATAACTTCCTGTCTGACCGTGATGTCCG
MACS2_peak_1761	2174568	2174769	202	2174634	424.51	47.4187	2.21539	45.9496	CACAGTATCGGTGCTCCGTGATCTGAGCGATATGGGGATGTCCATCGCCCTTGATGATTTCGGGACCGGCTATTCCTCCCTGACATTGGTGAAGGAGCTACCGCTCACCAAACTCAAGATCGACAAGTCCTTCATCCAGTCGGCGCAGAAC
MACS2_peak_726	944366	944564	199	944490	459.79	51.1182	2.21533	49.6176	GTCGGGCGGTGTATCGGTCATGGGCGGCGGTTTAGCCTTCCCGCGCGGGAATAATCAAGAGGAATAGGCGGCGTCATTTGCCAATGAACAGGAAGGTTCCTTCCGGGACATCCTCCAGAAACGTGGCCAGATCGGCCTCTGAAAAGACGAT
MACS2_peak_1050	1395083	1395386	304	1395146	444.24	49.6252	2.21514	48.1372	CAGCGCAGTGTCCTCGCCTCTGGAAAGGCGCTGCATCCTTTGTTACTTCGCCGTCTGGAAGTGGTGAAGATTCCTGATCCTCAGGCGCGAGCCGCCCAACCCATGCCAGACCAGACCAAGCCTGTCCAAACGGAGCCAAAACGGATGAGTG
MACS2_peak_1803	2222867	2223248	382	2223149	434.68	48.4346	2.21493	46.957	GAAGCCCCTGAGGCCTCCGGCTCTTTCCGTTTCTGGAAAAGGCTTCAGTTCTTGCGCGCCGTGAACGGCGTATAGCTGCGGCAATTCATCGGCATACCCATGGAAGCCAGGATGGCGGCTTCCTCCGCAGGCACATCAATATTGAAAGTGA
MACS2_peak_747	968757	968939	183	968838	463.97	51.4453	2.21416	49.9417	CATGGGCAGGAGGAGGTTTGTGTCGTTCATGTCCCCCAATATGGCAGGGGAAGGGCCGGTTTTCCACACCTAATCAACTGCTGCCTTGCCGAAGATCGCAGGCGCTGCCAGTTAAAGGCGCAGCACGGAAAACAGGAAGGGCAGGGTGATG
MACS2_peak_574	733851	733980	130	733901	432.29	48.2709	2.21403	46.7943	GCGCCGCAGGACTGGCAGACAAAAGCGGACGTGGGCGTTTTCGCCATGGGGAATCGGTTTCCATTGGAATTGCAAGGTCAGGAGTCTAGGCGCGGGGCCGGGCGAGCGCAAACGGCAACCCCACCTGAACCGGTGGTTTCCAGACCGGCAA
MACS2_peak_200	216902	217392	491	217186	526.75	58.1501	2.21207	56.5944	ACATTCGCCAACAGGCGCGCCTGGCTCAGTCGAGTTTCCGGGCTTTGGGACCATGGTGCACCCAAGAGGATTTGAACCTCTGACCTTTGCCTTCGGAGGGCAACGCTCTATCCAGCTGAGCTATGGGTGCCGCGCAGGGGGTATTTATGCG
MACS2_peak_2151	2626486	2627048	563	2626768	434.68	48.2749	2.21156	46.7982	GCACCTACTCAGCAGGCAGAGCAGATATTTCCGCGCTGACAATCGGCTGACCGCTTAATGTTTCCGGAATATCCACCCTCAGCTTACGCCGGGCGTTGGGCATGATCAGCGGGGTTTCGAGGCCCTGAGTGCTCACGGACGGAGGTATGAC
MACS2_peak_1305	1646906	1647224	319	1647087	447.83	49.6045	2.21099	48.1165	CTGCGCCAACAAGAATGTCGATTGGAGATGCAAACCCGAGTGGATCAGACTCCGTCCAGGGAATAATGTTTCCGCCGCCATCAAATCTCGGATTGAGATTGATCACATTGTTCGTAACCAGCTTCACACTGACGGTATCATCGATATAGCG
MACS2_peak_429	506073	506303	231	506147	495.07	54.8603	2.20965	53.3297	GTGAACCCGGAAATCCTCGAAACCATTGAGGAAAAGAAGCCTTATGAAGAAGGCTGCCTTTCAGTTCCGGACATTTTCGACCAGGTGGAGCGCTCTGCCCGGTGCAGAATCCGTTATCTGGACTATGATGGCAAGCAAGTGGATGAGTGGG
MACS2_peak_1767	2181889	2182301	413	2181979	423.32	47.0707	2.20916	45.6046	CAGGCGGAGATCCTTAATGGAAAGGTCGATGACGAGGCCGCCTATGATGATCTCCCCGATTTCGACGAATTTGAAGACTATGAAGAGTAAGTCCCGGCCGCCTGAGAAAAGGACTATGACCATGAAACGTTTCATTCTCCCGGCTGTCATG
MACS2_peak_62	73724	73881	158	73818	621.82	68.0842	2.20859	66.459	CGTCACCATGACCGTGATCTGGTAGGGTGAAGGCGTGATGGCCGCATGGACATCGGCCGCGCAAAATGGTGAAAGCGCACAACAATGGAATCGGGGCCGCATTTGCGCCCACACAGGATGACAGAACGATGAGCAAAGGCTTGGTAACTCT
MACS2_peak_329	370770	371170	401	371080	519.58	57.09	2.20585	55.5422	TTTGGTGTTGCTTGTACTGTAACAACGCCTTGGGCTCGCAGAGGTTGTGTTAAACTTTGTTAGGCCGTTCGGGCACTGAGTGCCGTATTGGTCTGCCAGACCGCTTCCCATTCGCGGGGCAGCCTGCTAAGCGCCGCGTCCATGTATCAGA
MACS2_peak_1041	1379718	1379931	214	1379808	523.76	57.4178	2.20489	55.8679	CCTTTCCACCCTAGGCGGGGTGAGGGGGCTTTGAAAGCCCGCATCTTTCCGTTGAGGTTCCGCGCCGAATACGGCTAGGAACGCAATTGACTGCCAACCTTCCGCTGGGAAACCCCATGACCGATCCCAAACCGCTCCGCCTGTTCACCGA
MACS2_peak_2719	3352792	3353090	299	3352953	492.67	54.1381	2.20489	52.6135	CGAGGAACGCAACTTCGAGATCCGCAAGAACGTCCTCAAATATGACGACGTGATCAACGATCAGCGTAAGGCGATCTTCGAGCAGCGTATGGAATTCCTGCGCTCCGATGATGTGTCCGACGTGATCGAGGAAATGCGCGAAAGCGTGATC
MACS2_peak_2079	2561620	2561839	220	2561725	426.31	47.0895	2.20261	45.6232	GACTTTCTCTTCGAGAGTCATTTCTGCGAGCAGCGCTGAAATGCGCGCTTCGGTTTCCGGAGATTGTGATGCCATTTTTACCTCCCATGCCGTTTTTTTGACTATGACAACGTTGCTTTCCACATGGAAAGTTTTTTCGCAATAGCCCGGC
MACS2_peak_2448	2997644	2997869	226	2997770	492.08	54.1065	2.20163	52.582	TGCTTTGGCTTCTTCCGTCGTTTCAGCGGTGGTGCACACGATGATATCCATGCCGCGCACCTCTTCAACTTCATCATAGTTGATCTCAGGGAACACGATGTGCTCCTTGATACCCATGGCGTAGTTGCCCTGGCCGTCGAAGCTCTTGCCG
MACS2_peak_2213	2693236	2693862	627	2693641	452.02	49.866	2.20146	48.3764	AAGCGTCGGTCAGCGAACATTGAACAATACCTACACGATGGGCGAATTCCTGCTGCTCAACCATCGGCGGAACAAAAATCTCTAGTTTTTCAAACTCAGATTTTTTCAGTATTGGAAGCGTAGTGGATGCCCCCTTGCCCTTGTGGATTAT
MACS2_peak_1160	1520118	1520711	594	1520362	428.1	47.2536	2.20051	45.7861	TACGCAGATCAATGCGGGGCTCAACCATCTGATCGGTCTGCCGATCAGTCCGCAGATCCAGATTACCCTCATTGCAGGGATCACGCTTCTGGCAACTATTTCGGTTGTCACAGGTCTCGACAAGGGGGTGCGCATCCTTTCGGAAACCAAT
MACS2_peak_491	605148	605643	496	605567	471.75	51.5727	2.19882	50.0683	GGCGTCAGATGTTCAGCGCTATGGTGCACCTTGTGAAAGGGCCAGAGGATCGGATGCTCATGGTGCAGCCTGTGGGTCCAGTAAACGGCAAAGTCAGAGGCGATCGTCACCAGGATCGTCATTGCAATGATCGTTGAAAGAGAAGGGGGCA
MACS2_peak_2316	2809769	2809904	136	2809845	450.82	49.3226	2.19864	47.837	ATGGGCAGCGGGATTCATTTGGGAAAGTGTTTCCGCGAACCGTTAAATCCAACGGCGGATTTCTTGGTTTCATAAGGTTAATCGGGTAGGCTCTCTGCCTATCTGCGGATAAATGTAGAATGGCTCTGACAAGAGGAAAACTTACAGACGC
MACS2_peak_2869	3571815	3572077	263	3571901	508.22	55.5033	2.19681	53.9676	AGAAGGTTTGACATGCGCGCCAGCGCGCGCGTTATTCGCGAAGCAGTTTTGTTGATCGGATTCTTCGCCTCAGATGTTGTCCCGCTTTCTCGCTGTTATCCTCACGCTCGGCGTCATCCTGTTCGCAGGCTGGTGGTCTTTGAAGCGGGAT
MACS2_peak_1020	1355783	1356524	742	1355905	420.93	46.0329	2.19671	44.5759	CTGGCAAGGCCGAAAAAAAGTGGTATTGCACTGCACCATCAGCCGAAGGGCGGCGCAGGCCGCAGCGGTGCTGAATAAGGAACGGACTGACTGATCTGGCGCCCGGCGCCGTAGTTTCCAAACCCACCCCTCTCAATCATTTGAAGGTTTC
MACS2_peak_648	832669	832817	149	832725	452.02	49.613	2.19634	48.125	GCCCCGTCCATCGGCCCGAAAACAGCGGCCCATCTTGCCAGGGCCGGTATCGAAACAGTCGGCGATCTGATCATATGCGATCCCGATGAAACCGCTGAGCTTCTCGGTGTACGCCACATTACGGTAGACGCTGTCGAAACCTGGCAGATGC
MACS2_peak_2189	2666876	2667479	604	2667270	565.62	61.389	2.1962	59.809	TCAAACCCCTCAAGTCCGAGAATGGGAAAAATTATACAAAAAATGGGTGATGGATCGATATAAAACATTCACTTGTTAGTTTAACAGCCACCTTGCAAAATGGTCGCACAACTGGAATGGCGAGCAGATAAGTGGTCCGGTTGTTGATACT
MACS2_peak_1815	2243727	2243936	210	2243806	422.72	46.1822	2.1943	44.7244	TGCGACAAAGAAAATATATTCCGTTTCCGGAGGGTTCAGAACCGCTGCAATGGCTTCACGACCTGGGTTGCAGATCGGCGTCTTTGGCAAACCATCGATCTGATATGTGTTCCATTCCGTAGGCCGATCAATTTCGGAGCGATAGAGCGTC
MACS2_peak_2491	3044725	3045012	288	3044892	527.95	57.1165	2.19299	55.5687	GCCACGGCTCATAATTCCAGCCACCAATACCGACACGAATGGGATGGGGCATGAAGGTCCTCTTCGTAAAGATAAAGAGAAAACAAAACTAATGTAGTTTCCGGAAATGCGCGACCCGATTCTTGCCAGTTTTATTGGCACTCGCCTGCTG
MACS2_peak_647	832015	832530	516	832106	445.44	48.5448	2.19165	47.066	CATCCCCCTGCGCTGGATCACGGCAAAACTCGAAGACATGGGCGACCGTCGCCAGGTCGAGAAGATGTACAAGGAATATCAAAAGACCGGAAAGGTCATCCGTACCCTGCCGGAAGATGACAAGCTGATCCGTGAAATGCACGCGAAAGAA
MACS2_peak_1021	1357081	1357300	220	1357179	423.91	46.0555	2.19028	44.5984	TGACACCTGCGGTTTTCGTCCTGTGTCTGACGGAACCAGGCAAGGAATTTCAGATGCTCCTGTTCGAGGCAATCTCTGCAATCGGCACAGTGGGCCTTTCCATGGGCATCACGGGTTCACTGAGCGATATAGGCAAGCTCACCATCATCCT
MACS2_peak_609	785388	785538	151	785467	470.55	51.0717	2.19021	49.5713	GATCCGCCGTCGGACGGATGATAATCGCTTATTTCGGTTGGAGCGGCGCGGTATCTGATATCATAGATAGGCGTCAAGACCTCGTGCCCTGAGTTCCTGAACCACTTTCCCAACATCCTGGGAGCGCTCTTTGGTAGTGATCAGAACGCGG
MACS2_peak_2952	3679132	3679246	115	3679182	546.49	59.0441	2.18994	57.482	TCACTTACCGTGCGGAGTTCTGTGTCGCGGCTGGCGTAATCTGTCATCGGTGAGGACGCTCCGTTTTAGGCTCTGGTGCGGGCCTTCACCATGACCCCGTTAGGCTTAACGCCCTGCAAACGGACTGCGTGAAATTTGAAAGAATCTGCAA
MACS2_peak_437	522176	522314	139	522233	516.59	55.5868	2.18485	54.0507	GGATTTCTTCGGCAAGCACCTGCGCGGCAGCTGACAAGGTTGAACTGGACTTTCCCGCTGGGCGAGGGCATTTAGGGACCATGGACAGACTAGAAAAACTCTGCATTGAGAAGGGCCTCCGCATGACGGAGCCTCGGCGGATCATTGCCCG
MACS2_peak_1954	2397665	2397811	147	2397742	452.02	48.9645	2.18321	47.4821	TTCATTTGACCTTTGGCCATCGGTTCAGACTTTCAGTGAACGAGGCTGGAATCGCCCCATCTGCTGAATGTGGTCCATAACTGCGTGGAATGTAAGGCGGGCGCCCGGTCTTAATTAAGCGCCTCAACGGGCTGTCTTACTCAACAGCCTT
MACS2_peak_2430	2981924	2982208	285	2982045	544.69	58.3599	2.18277	56.8026	GATCAGGGCGATGCCGATCAGCGCGCGCCCATTGTCCCAGCCCCATTCATATCCTGCCGGCATGTTGCGTCAGCCCTCCCGCAAATCAGACCCAAGCGTTGAGACTTAACGGGCGGGGAAAGGCTTGGAAAGCGGGAATGGCAATTGCGGA
MACS2_peak_174	189073	189208	136	189140	453.21	48.9948	2.18266	47.5123	TCGACAGAATCCTGAAGCCGATCTTAAGCATGGTGGGGTAGGGTAAATCAGGGCGGCAATACCGCCTCGTGTAAAGGGAATGACCAGATCATGAGCGCACCGGCCGAAGGCCTCGTCGTCCACAACCTTGCCAAGGCTTTTGGCAAACGTC
MACS2_peak_2881	3586468	3586677	210	3586552	455.01	49.2116	2.18185	47.7266	GGACGTCATGAAAATCGGCGGCTTGATCGAGCCTTCAGACATGAAGGGGTCGTAGCCAAATCCCATCACCAGAGATTCCGGGCTCAGGGTATGGCCCGCGATCTCGCGCTTGCGATAGGACTTCTGAGGTTTTGACATGGGGTTCCTCCCG
MACS2_peak_1895	2318352	2318974	623	2318587	417.94	45.004	2.18115	43.5567	CCGAGCGCGTAAAGGCGATCATTTCTGCGGGGGTATCGAAATTATCCAGACAGAACTCAACGATATTCTCGTCAGGATCCCGAAAGTAGAAACTTGTGATCGGCCCATGATTGGCAGACCGGTGAGGATGGATGTCCGCATCCCGCAACGC
MACS2_peak_1264	1607406	1607636	231	1607525	426.31	46.0426	2.18013	44.5856	CTATTCCAACAGCACGCTTTGGCCAATATTTCACTATCGGGTAGATCTGGCGACGTTCGATCGCGGTGCCTTTGACCATTATCTCGCGGTAAACGAGCGATTGGCAAACCTCACAATTGAGCATCTGCGCGAACATGACATGGTTTGGGTG
MACS2_peak_933	1228806	1228981	176	1228868	417.34	45.004	2.17803	43.5567	CCGCCCTCTTTGCGGTTACAGCTTTGCACGATTTATGCATGTTGGATGCCTGGGAGGGATCGTGAACGGCGATTACCCCCAATAATTGACAGATCGGTATGGTAAAGAACACGCAGCTCCCCTCAGATGCCGTTACGCGGCTGTTGTCCAA
MACS2_peak_2092	2571223	2571449	227	2571296	417.34	45.004	2.17803	43.5567	GGAGAATTACAGGTCTCGTGTCATCATTCGATGGGGTGATGCGTTGTTTGACGGCGTCCCTGAATTTGATCCTGACAAGCTGACGCCGGAAATTTCCGCGCGCCAGTTTGGCGTCAACAACGACTTTCTCGCATTCCTGAAAGACCCCGCA
MACS2_peak_2219	2696891	2697174	284	2697102	449.03	48.3901	2.17794	46.9127	GTTACTCTGCAAGGATATGTCGTGAGCGACATCCACGGGACTTGGCTTCAACCCATATCGGTGACCTTCCAGCACACGCTCTCAACCCGGACGGTTGACCGGATCAACTTCGATGCCAACCGGTGCTCTGCTCAAGGCTGCATGCATCGTG
MACS2_peak_2256	2738850	2739162	313	2739002	517.19	55.3586	2.17726	53.8237	GAAATTCAGCCTGAAGACGAACACTGTCTGTGGCCTTGAAGCGCTGATCCGCTGGGATCACCCTCAGCAGGGACGCATTTATCCCGACACGTTCATTCCGCTTGCGGAAGAGACAGGCCATATACGGCAGCTTACCGAATGGGTGGTCATC
MACS2_peak_2230	2705226	2705937	712	2705851	610.46	64.8335	2.17602	63.23	TTTGTATCTCCACTCGCACGGCCTCGTCGGACTCGACCAAGGCCGTCGGACGTGCGATAAGATCACCGAAATCAACCGCGCCGCGATCCGACTTCAGTTGTTCGTAAAGGTCGTAAACGGAGGCGATCTCGAGGCATTTTTCTGCGGCTGC
MACS2_peak_3	2434	2564	131	2510	547.08	58.3491	2.17493	56.7918	TTGGTATCAAGCCGGACATGGCCGAGGCGCATGCCCGGTGCCGTAAGCTTGTGGAGGCCACATCATGATCATCCTTGGGCTGACTGGCTCTATAGGCATGGGAAAATCTGCCACCGCGAACCTTTTCAAGGACGCGGGCATACCGGTTTAT
MACS2_peak_1067	1421913	1422034	122	1421980	416.74	44.6632	2.17492	43.2195	CCTGAATTAGTTACATCTGGAACTAATTTTATTTCGCGGTTATAATTACCCGCATGGACACTGCATTTGCCAAGAATCGCTATCATGGCGCCCCCCGCGCGGACGATTACACCATCGACCAGGCGTGGGAGACCTATTCCCCCGCCGAGCA
MACS2_peak_1111	1472064	1472343	280	1472163	416.74	44.6632	2.17492	43.2195	CCATACCCGGCGCGGTTATACCCGGTTTTTCATCCCGGATATAACGAGGGGCACTGACAGTCATTGTGCCACTTTTACTTTGATTTTTTCAAACGGGTGCGGATACCCGATTTCTCATATATACCACAAAGAATAGTTTGTGGTATAAGAC
MACS2_peak_1552	1927479	1927646	168	1927564	416.74	44.6632	2.17492	43.2195	CCCGGCGAGTTCGGCGGCGGCATAATTGATCTCCGCACCCTGAACATCCCGCAGGAAAGCTTCCTCGATCTCAGCGTGTCCGGCAGCTACAATACGGAAACCACCGGCAAGAACGGCCTCACCTATTACGGTTCTGACACGGACGTGCTCG
MACS2_peak_2708	3331732	3332215	484	3331932	557.25	59.3286	2.17471	57.7641	CTGTGCCGGATAACCTCATGGGTTTCCTGTTCTTCCAGCTCATCGCTGATTTTCTCTTCGGCATCGAGCATCTTCTCCAGGGCGCTGTCCTGAAGCGAGTCCACAATCACGGCGGTGAAGAGGTTGAGGATCGCCCAGACCGTGAAGAGAA
MACS2_peak_2863	3565544	3565784	241	3565606	590.73	62.6176	2.17468	61.0288	GCGGGAAGCGCATTTGGATGCACCTCCCGCTGCTGCCAGCTGTCACGGGAGAGAGCGTGTCCGATCAGCCAGCATATTCCAGGACAGGCGCGTAGGACACCACCTCGAATTCGATATTGCTTTCGTCGAAGAAATAGAACCGGCGGCCGGG
MACS2_peak_1007	1329090	1329353	264	1329257	416.14	44.6632	2.17181	43.2195	GCGGTTGATTGAGGCTTAGGGGCAGGGAGGTGCATTGCGGCCTTTGGCCTTAATGCACCCTATGGGTTTCGCATTCTTATGGGTCGCTTCGCTGAGAGTGCCCCCGTCCTGGCCTTCCCATATCCGGAGGGTGGGAACTTTTCGGGTTGTG
MACS2_peak_2083	2563561	2563852	292	2563642	416.14	44.6632	2.17181	43.2195	GGGCCGGATAATCTCAGCATTGGTTCTGAAGTGCCCTTCTCTTCTGAAATGGATGCCTGGGGCCTTAGCGCGGAATATAGCCGCAGCCTGGGTAATTTCGAGTTTGTATCGCTGACCTCGCATCGCGAATGGAACAGTGTTGACAATAACG
MACS2_peak_2081	2562194	2562687	494	2562283	419.73	44.7423	2.16983	43.2979	AATCCGGAACATGTGCGCATCATGATCATGGAATCAGTTCATGGCGGCGACCGGATCGAGTGGATGATCAGCTATATCCGCAAGAGCCATCAGAATCAGACGCCTTTCCTCCGCCGCCTGATGAAGGACGGAGATATTCCTGAGGTATGGC
MACS2_peak_979	1286196	1286395	200	1286314	478.32	50.8519	2.16889	49.354	ATCTTGCCTTGTACGCCCATGTTGTTTGCTCCCTGGTGCCTGCGCATTTTTTATGTTGGCAGGCTTTGTTATCGTATTGGTTGTGGCAAGCCCATCCGCAAATTGACTGATTGCGGGCAGGGATTTTCCCGTTTGTGTGCACGTCTGATAC
MACS2_peak_296	322234	322354	121	322303	485.5	51.4306	2.16703	49.9271	GATCAGATATTCTACATGCACCGTTCAGGGTTCGATGCTTACGAGACGGCCCGCGCTGGCCTATCTGAAGTACTGGAAGCATTGAGCGAATATAGCGTGGCCTATCAGCCCGCTGCCGATAGTTCTCTCCCCGCCTTCCGCAGACGTAGCT
MACS2_peak_2202	2679076	2679551	476	2679238	463.38	49.176	2.16644	47.6912	CTGGTCTCTCAGACGCTGACATACCCCAGAAATATGAAGGGTCAGCTTTGTGCCATCTGCATCATCGGCACCCACCTCCTCCATTTCCTGAATGAAGTCTTTTTCTAGCTGCAACGCCTGCTGAAACTTCTGCATTGAGGTTTCTGCGACG
MACS2_peak_989	1305348	1305490	143	1305433	414.95	43.9846	2.16558	42.5472	CCGCTTTCAATCTCGGAGACGACCTGGTTGCCAAGCGCCTTCTGGGGCTGGAAAGCCTTGACGCCAAACAGGATGCCGACATCCTTGCCGAGCAGCTCTTCCTCGGAATATCCGATCAGTTCACAGATGGCATGATTGACATAATGTATCC
MACS2_peak_237	257980	258394	415	258146	520.78	54.8367	2.16504	53.3062	ACGCTGGTTGTCGGCTTTGTCATCGGCCTCATTCAGGCGCTCACCTCCATTCAGGAAATGACGCTTACTTTTATCCCGAAGATCCTTGCGGTCATCATCGTTTTCTTCCTTTCGCTCGGTTACATGACCAAGGTCATTCTCGACCTGTTCA
MACS2_peak_1012	1335640	1335801	162	1335703	414.35	43.9846	2.16247	42.5472	AAAATCCTGACGGGTTTTCCCTAAACATCGGCGCTGTTCCGTGATAGGATCATAGACCTTCAGATAAGAGCCTATCCCGCCTGAGGACGGCCCGGTGAAGGGGACACATTATGAAAACGAGATACCTGCTCGCATCGGCCAGCGTGTTTGC
MACS2_peak_1525	1899131	1899366	236	1899292	414.35	43.9846	2.16247	42.5472	TCATCTTGTCCACGGGTTTAGCCTTAGCATCCGACATGGCGCGCCTGTTCTGAATATCCGATAATGTGTGTCTAAAGCCCGCTGCGGGGCGCTACAACCGTAATCGTGTCACTGTCCACGGTATTCGTAGACCCGGTAGCTCCAATAGCTA
MACS2_peak_2008	2466400	2466681	282	2466546	414.35	43.9846	2.16247	42.5472	TCATCTCACAGCCCAGCTCGCTGAAATAGCGGGCAAGATTGAATACGAAACTGTCCCGGTTGTTCAGCATCAGGATCATGACGTGGCCACCCCACCGCGTGTATCGCCCATGATGCGTTCGGCTTTCAGGCTGATTTCGTCATACTCCGCC
MACS2_peak_592	756263	756414	152	756347	489.68	51.5064	2.16161	50.0024	CGCCGTCAGGCGCTTTCCAAAAACCTGTGGCCTCGTCTGGCGAAGCATGTAACCCTCGCGGGGTTATTATCAGCCAAGGGGAATCTCAGATGAGAATGGCAATTGTGGCAGGCGCCTTCGCGTTTGCACTCACGGCATGCGGTGGCACCGG
MACS2_peak_2105	2580379	2580725	347	2580597	449.62	47.3788	2.16023	45.9105	GGTCCTTTGCGCGCTGGACGCCTAGAGTTCTCAGGCTTCACAACCTATGCAGGACTCTATGGGAAAACGAAATCTATCATAAACAGAATTGAATAAAATTCATAAAACAAGAGAAAATTACCCGATCCGTCATATTTGTGTTGCCGCTTGC
MACS2_peak_1678	2068965	2069107	143	2069048	413.75	43.6469	2.15935	42.2127	ATTGGCCGCGCCTTCATCAGAAAAGTCCGGATGGGACGGCAATGCCCCATGAACTGAAAATCTGTGATCGCCTGCAAATATGGAGATCAAAGTTGTTGTCGTATCAGGATGTTCCAGGCTGCGGTGCAACATGGTTGAGAGATTGGCCGCC
[truncated: 2,123 more rows]
