# Supplementary material for: Integrative and quantitative view of the CtrA regulatory network in a stalked budding bacterium
Source: PLoS Genet. 2020 Apr 23;16(4):e1008724. doi: 10.1371/journal.pgen.1008724 (PMC7200025; doi:10.1371/journal.pgen.1008724)
Supplement: S6 Data — The start, end, length and summit of the peaks in the distribution of the sequences pulled down by the CtrA antibody are given for each observed CtrA binding site. The fold enrichment indicates how much the sequences constituting each peak were enriched in the ChIP-seq analysis with the CtrA antibody compared to the total input sample. The locus tag and annotation of genes potentially affected by CtrA binding are given for each peak. (XLSX) [file pgen.1008724.s022.xlsx]

## Sheet: CtrA-ChIP
Peak # (order on chromosome)	Peak start (bp)	Peak end (bp)	Peak length (bp)	Peak summit (bp)	Fold enrichment	CDS Feature	Description	CtrA direct regulon
MACS2_peak_103(2)	241799	243690	1892	242473	36.0256	HNE_0252	SPOA family protein	No
MACS2_peak_103(1)	241799	243690	1892	242473	36.0256	HNE_0251	putative chemotaxis MotB protein	Yes
MACS2_peak_354	1218128	1218784	657	1218418	34.4144	HNE_1199	hypothetical protein	No
MACS2_peak_102	241176	241731	556	241496	34.1451	HNE_0250	flagellar hook protein FlgE	Yes
MACS2_peak_347(1)	1209675	1210259	585	1209922	31.2514	HNE_1192	L-lactate dehydrogenase (cytochrome)	No
MACS2_peak_347(2)	1209675	1210259	585	1209922	31.2514	HNE_1193	conserved hypothetical protein	No
MACS2_peak_391	1507658	1508128	471	1507912	29.7566	HNE_1479	GGDEF/EAL domain protein	No
MACS2_peak_301	924946	925575	630	925325	28.7143	HNE_0909	putative transcriptional regulatory protein	No
MACS2_peak_217(1)	671209	671635	427	671421	25.6337	HNE_0666	putative localization factor protein PodJ	No
MACS2_peak_217(2)	671209	671635	427	671421	25.6337	HNE_0667	transcriptional regulator, MerR family	No
MACS2_peak_342	1188584	1189111	528	1188849	22.2165	HNE_1181	hypothetical protein	No
MACS2_peak_292(1)	889042	889635	594	889342	21.1781	HNE_0868	hypothetical protein	No
MACS2_peak_292(2)	889042	889635	594	889342	21.1781	HNE_0869	ribonucleoside-diphosphate reductase, alpha subunit	No
MACS2_peak_538	2544432	2544982	551	2544652	20.6464	HNE_2434	conserved hypothetical protein	Yes
MACS2_peak_850	3381313	3381804	492	3381550	20.4583	HNE_3208	conserved hypothetical protein	No
MACS2_peak_860(1)	3425013	3425382	370	3425186	20.2308	HNE_3259	putative 2,5-dichloro-2,5-cyclohexadiene-1,4-diol dehydrogenase LinX	No
MACS2_peak_860(2)	3425013	3425382	370	3425186	20.2308	HNE_3260	hypothetical protein	No
MACS2_peak_170	453693	454543	851	454308	18.8996	HNE_0458	conserved domain protein	Yes
MACS2_peak_757(2)	3072870	3073345	476	3073129	17.311	HNE_2915	acyl-CoA dehydrogenase family protein	No
MACS2_peak_757(1)	3072870	3073345	476	3073129	17.311	HNE_2914	conserved hypothetical protein	Yes
MACS2_peak_427	1726077	1726790	714	1726357	17.0224	HNE_1681	hypothetical protein	No
MACS2_peak_156	372155	372568	414	372361	16.8871	HNE_0381	peptidase, M24 family	No
MACS2_peak_190(1)	498502	498951	450	498734	16.5827	HNE_0506	putative lipoprotein	No
MACS2_peak_190(2)	498502	498951	450	498734	16.5827	HNE_0507	putative sensor histidine kinase/response regulator CckA	No
MACS2_peak_681	2788281	2788693	413	2788477	16.4573	HNE_2628	peptidase, M23 family	No
MACS2_peak_18	54673	55116	444	54868	15.6136	HNE_0068	putative diguanylate cyclase	No
MACS2_peak_95(1)	231812	232684	873	232045	15.5837	HNE_0241	flagellar basal body-associated protein FliL	Yes
MACS2_peak_95(2)	231812	232684	873	232045	15.5837	HNE_0242	flagellar M-ring protein FliF	Yes
MACS2_peak_650(1)	2708015	2709059	1045	2708621	14.9593	HNE_2553	conserved hypothetical protein	No
MACS2_peak_650(2)	2708015	2709059	1045	2708621	14.9593	HNE_2554	conserved hypothetical protein	Yes
MACS2_peak_530	2458556	2459083	528	2458860	14.9548	HNE_2358	GGDEF/GAF domain protein	No
MACS2_peak_294	891281	891825	545	891501	14.8452	HNE_0870	hypothetical protein	No
MACS2_peak_763	3104954	3105345	392	3105178	14.4888	HNE_2944	hypothetical protein	Yes
MACS2_peak_39(1)	108033	108472	440	108267	13.8176	HNE_0119	putative lipoprotein	Yes
MACS2_peak_39(2)	108033	108472	440	108267	13.8176	HNE_0120	methionine-R-sulfoxide reductase	Yes
MACS2_peak_902	3665947	3666361	415	3666132	13.7788	HNE_3532	hypothetical protein	Yes
MACS2_peak_300(2)	923441	923884	444	923677	13.6636	HNE_0907	enoyl-CoA hydratase/isomerase family protein	No
MACS2_peak_300(1)	923441	923884	444	923677	13.6636	HNE_0906	conserved domain protein (PilZ)	Yes
MACS2_peak_784(1)	3186057	3186433	377	3186248	13.5975	HNE_3015	pilus assembly protein CpaB	Yes
MACS2_peak_784(2)	3186057	3186433	377	3186248	13.5975	HNE_3016	pilus assembly protein CpaA	Yes
MACS2_peak_332(1)	1138711	1139128	418	1138912	13.4924	HNE_1126	pantoate--beta-alanine ligase	No
MACS2_peak_332(2)	1138711	1139128	418	1138912	13.4924	HNE_1127	hypothetical protein	No
MACS2_peak_168	450140	450533	394	450355	13.2671	HNE_0455	conserved hypothetical protein	No
MACS2_peak_449	1862674	1863528	855	1862876	12.4741	HNE_1815	rare lipoprotein A	Yes
MACS2_peak_309	958804	959620	817	959233	12.1136	HNE_0944	DNA-binding response regulator CtrA	CtrA
MACS2_peak_652	2711807	2712278	472	2712105	11.454	HNE_2558	putative diguanylate cyclase	Yes
MACS2_peak_588	2627840	2628335	496	2628096	11.1733	HNE_2497	hypothetical protein	No
MACS2_peak_339	1175314	1175683	370	1175510	10.9991	HNE_1163	putative integration host factor, alpha subunit	No
MACS2_peak_712	2915927	2916279	353	2916101	10.4827	HNE_2756	GIY-YIG domain protein	No
MACS2_peak_377	1430535	1430946	412	1430746	10.4381	HNE_1403	glycosyl transferase, group 2 family protein	No
MACS2_peak_19	55578	56113	536	55760	10.1497	HNE_0069	conserved hypothetical protein	Yes
MACS2_peak_704	2861197	2861755	559	2861530	10.0833	HNE_2703	putative lipoprotein	Yes
MACS2_peak_1	5	328	324	102	9.90898	HNE_0001	conserved hypothetical protein	No (Cori)
MACS2_peak_472	2051010	2051395	386	2051180	9.88388	HNE_1978	septum formation initiator family protein	Yes
MACS2_peak_907	3679048	3679389	342	3679205	9.84415	HNE_3541	FtsK/SpoIIIE family protein	Yes
MACS2_peak_495(1)	2205807	2206206	400	2205996	9.715	HNE_2121	transporter, outer membrane receptor (OMR) family	No
MACS2_peak_495(2)	2205807	2206206	400	2205996	9.715	HNE_2122	hypothetical protein	Yes
MACS2_peak_222	697115	697464	350	697307	9.67832	HNE_0687	putative hydrolase domain protein	No
MACS2_peak_382	1452363	1452769	407	1452588	9.4982	HNE_1423	putative sensory box-containing diguanylate cyclase	Yes
MACS2_peak_285(1)	833931	834319	389	834144	9.49592	HNE_0812	oxidoreductase, NAD-binding	No
MACS2_peak_285(2)	833931	834319	389	834144	9.49592	HNE_0813	hypothetical protein	No
MACS2_peak_302	932560	932890	331	932717	9.33502	HNE_0915	endonuclease/exonuclease/phosphatase family protein	No
MACS2_peak_157	384891	385233	343	385051	9.30465	HNE_0390	cell division protein FtsZ	Yes
MACS2_peak_702	2852138	2852499	362	2852326	9.30232	HNE_2693	ferric iron uptake ABC transporter (FeT) family, periplasmic iron-binding protein	No
MACS2_peak_791	3212072	3212385	314	3212254	9.20384	HNE_3041	hypothetical protein	No
MACS2_peak_311(1)	980867	981310	444	981067	9.01766	HNE_0966	hypothetical protein	No
MACS2_peak_311(2)	980867	981310	444	981067	9.01766	HNE_0967	histidine kinase A (phosphoacceptor) domain protein	Yes
MACS2_peak_785(1)	3186638	3188081	1444	3187208	8.99841	HNE_3018	conserved hypothetical protein (pilus assembly protein CpaC )	No
MACS2_peak_785(2)	3186638	3188081	1444	3187208	8.99841	HNE_3019	TadE-like protein	Yes
MACS2_peak_313(1)	990748	991174	427	990914	8.95482	HNE_0976	DNA topoisomerase IV, B subunit	No
MACS2_peak_313(2)	990748	991174	427	990914	8.95482	HNE_0977	ATP-dependent protease La	No
MACS2_peak_308(1)	957022	957409	388	957236	8.94259	HNE_0941	putative membrane protein	No
MACS2_peak_308(2)	957022	957409	388	957236	8.94259	HNE_0942	flagellar biosynthesis protein FlhF homolog	No
MACS2_peak_78	188880	189301	422	189076	8.65085	HNE_0205	ABC transporter, ATP-binding protein	No
MACS2_peak_161(1)	393492	393872	381	393709	8.28999	HNE_0398	hypothetical protein	No
MACS2_peak_161(2)	393492	393872	381	393709	8.28999	HNE_0399	putative tyrosine kinase DivL	No
MACS2_peak_662(1)	2724985	2725388	404	2725220	8.2727	HNE_2570	very-long-chain acyl-CoA synthetase	No
MACS2_peak_662(2)	2724985	2725388	404	2725220	8.2727	HNE_2571	acyl-CoA thioesterase II	No
MACS2_peak_376	1418956	1419699	744	1419547	8.19282	HNE_1390	conserved hypothetical protein	Yes
MACS2_peak_708(1)	2887807	2888127	321	2887952	8.0826	HNE_2723	putative exopolysaccharide descriptionion protein ExoZ	No
MACS2_peak_708(2)	2887807	2888127	321	2887952	8.0826	HNE_2724	hypothetical protein	Yes
MACS2_peak_118(1)	256496	257090	595	256873	8.02166	HNE_0268	flagellar protein export ATPase FliI	Yes
MACS2_peak_118(2)	256496	257090	595	256873	8.02166	HNE_0269	putative flagellar protein	Yes
MACS2_peak_862	3432395	3432798	404	3432565	7.85955	HNE_3269	hypothetical protein	Yes
MACS2_peak_692	2811370	2811873	504	2811620	7.79117	HNE_2651	bacterial sugar transferase	No
MACS2_peak_756	3067163	3067508	346	3067329	7.71493	HNE_2910	non-motile and phage-resistance protein	No
MACS2_peak_127	267670	268599	930	268391	7.61545	HNE_0281	RNA polymerase sigma-70 factor, ECF family	Yes
MACS2_peak_487	2141854	2142251	398	2142038	7.5698	HNE_2068	conserved hypothetical protein	No
MACS2_peak_753(1)	3051052	3051459	408	3051232	7.54841	HNE_2891	conserved hypothetical protein	No
MACS2_peak_753(2)	3051052	3051459	408	3051232	7.54841	HNE_2892	carbamoyl-phosphate synthase, small subunit	No
MACS2_peak_695(1)	2828411	2828712	302	2828578	7.54779	HNE_2666	choline dehydrogenase	No
MACS2_peak_695(2)	2828411	2828712	302	2828578	7.54779	HNE_2667	conserved hypothetical protein (PilZ)	No
MACS2_peak_691	2809639	2810012	374	2809843	7.47395	HNE_2649	serine/threonine protein phosphatase family protein	No
MACS2_peak_758(1)	3079796	3080163	368	3079984	7.39606	HNE_2921	putative membrane protein	No
MACS2_peak_758(2)	3079796	3080163	368	3079984	7.39606	HNE_2922	mandelate racemase/muconate lactonizing enzyme family protein	No
MACS2_peak_234	750728	751510	783	751313	7.26194	HNE_0740	conserved domain protein	No
MACS2_peak_210	642633	642963	331	642825	7.22006	HNE_0640	chemotaxis protein methyltransferase	No
MACS2_peak_490	2160165	2160659	495	2160357	7.2001	HNE_2086	ATP-dependent Clp protease, ATP-binding subunit ClpX	No
MACS2_peak_633	2687150	2688848	1699	2687646	7.18184	HNE_2537	hypothetical protein	No
MACS2_peak_762	3096487	3097074	588	3096863	7.13977	HNE_2937	rod shape-determining protein MreB	Yes
MACS2_peak_514(1)	2344271	2344595	325	2344414	6.94991	HNE_2241	putative chain length determinant protein	No
MACS2_peak_514(2)	2344271	2344595	325	2344414	6.94991	HNE_2242	oxidoreductase, 2OG-Fe(II) oxygenase family	No
MACS2_peak_158	387408	387730	323	387562	6.94523	HNE_0392	putative cell division protein FtsQ	No
MACS2_peak_20(1)	59389	59829	441	59639	6.84915	HNE_0073	imidazoleglycerol phosphate dehydratase	No
MACS2_peak_20(2)	59389	59829	441	59639	6.84915	HNE_0074	putative diguanylate cyclase	No
MACS2_peak_189	494825	495225	401	495055	6.7101	HNE_0504	SPOA domain protein	No
MACS2_peak_908	3689140	3689524	385	3689371	6.69738	HNE_3554	conserved domain protein	No
MACS2_peak_320(1)	1035906	1036224	319	1036054	6.6356	HNE_1025	putative D-alanyl-D-alanine carboxypeptidase	No
MACS2_peak_320(2)	1035906	1036224	319	1036054	6.6356	HNE_1026	phasin	No
MACS2_peak_839	3339933	3340279	347	3340105	6.57608	HNE_3159	hypothetical protein	No
MACS2_peak_72(2)	167304	167679	376	167510	6.51217	HNE_0180	polyhydroxyalkanoate depolymerase, intracellular	No
MACS2_peak_72(1)	167304	167679	376	167510	6.51217	HNE_0179	hypothetical protein	Yes
MACS2_peak_507	2279323	2279666	344	2279497	6.28269	HNE_2187	putative outer membrane efflux protein	No
MACS2_peak_717(1)	2962582	2962870	289	2962739	6.26163	HNE_2800	dihydrodipicolinate synthase	No
MACS2_peak_717(2)	2962582	2962870	289	2962739	6.26163	HNE_2801	transglycosylase, Slt family	No
MACS2_peak_75	176462	176786	325	176633	6.23538	HNE_0190	large conductance mechanosensitive channel protein	No
MACS2_peak_317	1022877	1023484	608	1023290	6.18912	HNE_1011	conserved domain protein	Yes
MACS2_peak_532	2490125	2490459	335	2490300	6.13815	HNE_2386	S1 RNA binding domain protein	No
MACS2_peak_476	2075404	2076049	646	2075721	5.9997	HNE_1998	OmpA family protein	No
MACS2_peak_288	844290	844694	405	844490	5.93892	HNE_0822	conserved hypothetical protein	No
MACS2_peak_115	252050	252819	770	252288	5.67792	HNE_0264	flagellin Laf1	No
MACS2_peak_290	860590	860961	372	860805	5.65511	HNE_0840	EAL domain protein	No
MACS2_peak_148(2)	328044	328354	311	328189	5.6517	HNE_0334	hypothetical protein	No
MACS2_peak_148(1)	328044	328354	311	328189	5.6517	HNE_0333	response regulator receiver domain protein	Yes
MACS2_peak_187	491097	491540	444	491392	5.49696	HNE_0499	flagellum biosynthesis repressor protein FlbT	No
MACS2_peak_774	3156401	3156697	297	3156571	5.40771	HNE_2996	diguanylate cyclase (GGDEF) domain protein	No
MACS2_peak_825	3285579	3286037	459	3285872	5.34867	HNE_3105	glutamate dehydrogenase	No
MACS2_peak_238(1)	766729	767062	334	766905	5.26454	HNE_0758	acetyl-CoA acyltransferase/thiolase family protein	No
MACS2_peak_238(2)	766729	767062	334	766905	5.26454	HNE_0759	TadE-like family protein	Yes
MACS2_peak_209	642235	642565	331	642381	5.26298	HNE_0639	chemotaxis protein CheY	No
MACS2_peak_235(1)	754298	754902	605	754637	5.07855	HNE_0745	conserved domain protein	No
MACS2_peak_235(2)	754298	754902	605	754637	5.07855	HNE_0746	putative sensor histidine kinase DivJ	No
MACS2_peak_230	741224	741508	285	741370	4.97991	HNE_0728	conserved hypothetical protein	No
MACS2_peak_370(1)	1338123	1338417	295	1338245	4.97725	HNE_1304	hypothetical protein	No
MACS2_peak_370(2)	1338123	1338417	295	1338245	4.97725	HNE_1305	conserved hypothetical protein	No
MACS2_peak_399	1544281	1544615	335	1544434	4.87233	HNE_1509	hypothetical protein	No
MACS2_peak_585	2623178	2623589	412	2623376	4.86549	HNE_2492	hypothetical protein	No
MACS2_peak_206	621165	621473	309	621307	4.81343	HNE_0620	conserved domain protein	No
MACS2_peak_468	2030148	2030454	307	2030317	4.81072	HNE_1960	diguanylate cyclase	Yes
MACS2_peak_494(1)	2192097	2192421	325	2192273	4.78105	HNE_2112	efflux transporter, RND family, MFP subunit	No
MACS2_peak_494(2)	2192097	2192421	325	2192273	4.78105	HNE_2113	transcriptional regulator, TetR family	No
MACS2_peak_804	3238750	3239079	330	3238945	4.66729	HNE_3063	hypothetical protein (PilZ)	No
MACS2_peak_143	284757	285094	338	284908	4.62873	HNE_0294	sensor histidine kinase/response regulator	No
MACS2_peak_297(1)	900724	901058	335	900894	4.57701	HNE_0880	extensin domain protein	No
MACS2_peak_297(2)	900724	901058	335	900894	4.57701	HNE_0881	DNA topoisomerase IV, A subunit	No
MACS2_peak_5	8840	9168	329	9028	4.55355	HNE_0013	conserved hypothetical protein	No
MACS2_peak_336	1157791	1158045	255	1157931	4.27984	HNE_1146	hypothetical protein	No
MACS2_peak_338	1160349	1160677	329	1160509	4.27523	HNE_1149	putative Flp pilus assembly protein CpaB	Yes
MACS2_peak_676	2765104	2765376	273	2765254	4.25388	HNE_2603	putative licheninase	No
MACS2_peak_831	3321090	3321568	479	3321219	4.22649	HNE_3142	DNA-binding response regulator	No
MACS2_peak_343	1192536	1192824	289	1192671	4.2027	HNE_1185	hypothetical protein	No
MACS2_peak_519(1)	2387168	2387461	294	2387326	4.1957	HNE_2285	cell division response regulator DivK	No
MACS2_peak_519(2)	2387168	2387461	294	2387326	4.1957	HNE_2286	putative DNA polymerase IV	No
MACS2_peak_830	3320255	3320976	722	3320665	4.174	HNE_3141	conserved domain protein (PilZ)	No
MACS2_peak_388	1483771	1484110	340	1483957	4.14662	HNE_1456	endonuclease/exonuclease/phosphatase family protein	No
MACS2_peak_828(1)	3315639	3316227	589	3316041	4.08957	HNE_3136	fatty acid desaturase	No
MACS2_peak_828(2)	3315639	3316227	589	3316041	4.08957	HNE_3137	hypothetical protein	No
MACS2_peak_299(2)	913738	914009	272	913892	4.08485	HNE_0895	3-hydroxyisobutyrate dehydrogenase family protein	No
MACS2_peak_299(1)	913738	914009	272	913892	4.08485	HNE_0894	putative chemotaxis protein MotB	Yes
MACS2_peak_720	2968154	2968509	356	2968301	4.03654	HNE_2805	conserved hypothetical protein	No
MACS2_peak_895	3604667	3604983	317	3604836	4.00061	HNE_3468	putative nuclease	No
MACS2_peak_23	69593	69930	338	69782	3.91249	HNE_0086	spore coat family protein	Yes
MACS2_peak_560	2585020	2585541	522	2585175	3.89787	HNE_2462	putative transporter	No
MACS2_peak_43	128691	129011	321	128870	3.79659	HNE_0145	crossover junction endodeoxyribonuclease RuvC	No
MACS2_peak_486(1)	2139917	2140257	341	2140067	3.72899	HNE_2066	hydrolase, NUDIX family	No
MACS2_peak_486(2)	2139917	2140257	341	2140067	3.72899	HNE_2067	hypothetical protein	Yes
MACS2_peak_146(1)	311495	311787	293	311636	3.70851	HNE_0314	conserved hypothetical protein	No
MACS2_peak_146(2)	311495	311787	293	311636	3.70851	HNE_0315	glutathione S-transferase	No
MACS2_peak_886	3562384	3562664	281	3562522	3.63291	HNE_3420	hypothetical protein	No
MACS2_peak_114(1)	251306	251639	334	251474	3.62629	HNE_0261	flagellar hook-length control protein	No
MACS2_peak_114(2)	251306	251639	334	251474	3.62629	HNE_0262	hypothetical protein	No
MACS2_peak_608	2654647	2655933	1287	2655305	3.61945	HNE_2514	type II secretion system protein	No
MACS2_peak_199(1)	552445	552684	240	552540	3.60645	HNE_0553	ATP-dependent RNA helicase, DEAD/DEAH box family	No
MACS2_peak_199(2)	552445	552684	240	552540	3.60645	HNE_0554	oxygen-independent coproporphyrinogen III oxidase	No
MACS2_peak_40	111312	111626	315	111439	3.55452	HNE_0125	3-hydroxybutyrate dehydrogenase	No
MACS2_peak_627(2)	2682904	2683363	460	2683040	3.53729	HNE_2534	DNA-binding protein	No
MACS2_peak_627(1)	2682904	2683363	460	2683040	3.53729	HNE_2533	conserved domain protein	Yes
MACS2_peak_911	3699396	3699669	274	3699535	3.44879	HNE_3563	glucose-inhibited division protein A	No
MACS2_peak_915	3704539	3705021	483	3704925	3.39808	HNE_3568	uroporphyrinogen decarboxylase hemE	No (Cori)
MACS2_peak_788	3202289	3202529	241	3202419	3.3683	HNE_3031	putative cell division protein FtsL	No
MACS2_peak_614	2667045	2667434	390	2667269	3.35244	HNE_2525	hypothetical protein	No
MACS2_peak_364	1305874	1306147	274	1306010	3.34331	HNE_1275	sensory box sensor histidine kinase/response regulator	No
MACS2_peak_282	831071	831445	375	831243	3.32505	HNE_0810	beta-eliminating lyase family protein	No
MACS2_peak_482	2125248	2125505	258	2125368	3.32505	HNE_2049	sporulation related repeat protein	No
MACS2_peak_447	1856653	1856922	270	1856769	3.32277	-	Peak overlapping the non-coding region between HNE_1809 and HNE_1810	No
MACS2_peak_598	2647498	2648940	1443	2648261	3.28398	HNE_2511	ISHne6, transposase	No
MACS2_peak_237	760528	760791	264	760632	3.26033	HNE_0753	conserved domain protein	Yes
MACS2_peak_844	3348243	3348523	281	3348391	3.25633	HNE_3172	flp/fap pilus protein	No
MACS2_peak_54	151901	152699	799	152159	3.18813	HNE_0165	tonB dependent receptor	No
MACS2_peak_473	2053052	2053344	293	2053181	3.14705	HNE_1979	putative diguanylate cyclase	No
MACS2_peak_236	757454	757708	255	757593	3.08828	HNE_0750	hypothetical protein	No
MACS2_peak_224	714916	715507	592	715275	3.0792	HNE_0702	conserved hypothetical protein	No
MACS2_peak_205(1)	605951	606209	259	606082	3.07308	HNE_0606	conserved hypothetical protein	No
MACS2_peak_205(2)	605951	606209	259	606082	3.07308	HNE_0607	putative membrane protein	No
MACS2_peak_491(1)	2170524	2170852	329	2170682	3.04892	HNE_2095	nicotinate-nucleotide--dimethylbenzimidazole phosphoribosyltransferase	No
MACS2_peak_491(2)	2170524	2170852	329	2170682	3.04892	HNE_2096	conserved hypothetical protein	No
MACS2_peak_475(1)	2056999	2057225	227	2057110	2.99415	HNE_1983	putative alpha-methylacyl-CoA racemase	No
MACS2_peak_475(2)	2056999	2057225	227	2057110	2.99415	HNE_1984	conserved hypothetical protein	No
MACS2_peak_693	2814434	2820712	6279	2816549	2.95763	-	Peak overlapping from HNE_2654 to HNE_2659 coding sequences	No
MACS2_peak_665(1)	2736518	2736925	408	2736774	2.95535	HNE_2582	conserved hypothetical protein	No
MACS2_peak_665(2)	2736518	2736925	408	2736774	2.95535	HNE_2583	conserved hypothetical protein	No
MACS2_peak_198	537871	538125	255	538023	2.93741	HNE_0543	sensor histidine kinase/response regulator	No
MACS2_peak_462	1985732	1985981	250	1985858	2.9267	HNE_1916	DSBA-like thioredoxin domain protein	No
MACS2_peak_529	2450976	2451352	377	2451199	2.9234	HNE_2350	putative sensory box sensor histidine kinase	No
MACS2_peak_685	2796506	2796850	345	2796718	2.91199	HNE_2636	conserved hypothetical protein	No
MACS2_peak_835	3324979	3325713	735	3325275	2.89373	HNE_3144	hypothetical protein	No
MACS2_peak_696(1)	2829795	2830036	242	2829901	2.87965	HNE_2668	transferase hexapaptide repeat protein	No
MACS2_peak_696(2)	2829795	2830036	242	2829901	2.87965	HNE_2669	PhoH family protein	No
MACS2_peak_197(1)	534911	535232	322	535091	2.85963	HNE_0540	Abi-like family protein	No
MACS2_peak_197(2)	534911	535232	322	535091	2.85963	HNE_0541	ATP-dependent DNA helicase RecQ	No
MACS2_peak_819	3266367	3266798	432	3266633	2.85722	HNE_3090	putative lipoprotein	Yes
MACS2_peak_452(1)	1916654	1916909	256	1916778	2.84124	HNE_1856	K+-dependent Na+/Ca+ exchanger related-protein	No
MACS2_peak_452(2)	1916654	1916909	256	1916778	2.84124	HNE_1857	outer membrane protein, OMP85 family	No
MACS2_peak_629	2684347	2685525	1179	2685159	2.81158	-	Peak overlapping the non-coding region between HNE_2536 and HNE_2537	No
MACS2_peak_838(1)	3337456	3337862	407	3337735	2.79823	HNE_3156	SapC family protein	No
MACS2_peak_838(2)	3337456	3337862	407	3337735	2.79823	HNE_3157	conserved hypothetical protein	No
MACS2_peak_480	2102245	2102514	270	2102407	2.79788	HNE_2024	PHA-synthase 2	No
MACS2_peak_480	2102245	2102514	270	2102407	2.79788	HNE_2025	transcriptional regulator PhaD	No
MACS2_peak_517	2370687	2370966	280	2370836	2.77035	HNE_2268	conserved hypothetical protein	No
MACS2_peak_767(1)	3124306	3124509	204	3124407	2.7646	HNE_2967	hypothetical protein	No
MACS2_peak_767(2)	3124306	3124509	204	3124407	2.7646	HNE_2968	aspartate aminotransferase	No
MACS2_peak_90(1)	220639	221058	420	220916	2.75823	HNE_0228	putative N-formylglutamate amidohydrolase	No
MACS2_peak_90(2)	220639	221058	420	220916	2.75823	HNE_0229	response regulator	No
MACS2_peak_522(1)	2412275	2412553	279	2412438	2.70263	HNE_2312	putative lipoprotein	No
MACS2_peak_522(2)	2412275	2412553	279	2412438	2.70263	HNE_2313	PHA/PHB synthase family protein	No
MACS2_peak_806(1)	3244523	3244917	395	3244809	2.70192	HNE_3069	transcriptional regulator, AsnC family	No
MACS2_peak_806(2)	3244523	3244917	395	3244809	2.70192	HNE_3070	pyruvate ferredoxin/flavodoxin oxidoreductase family protein	Yes
MACS2_peak_455	1925096	1925391	296	1925300	2.69291	HNE_1862	putative lipoprotein	No
MACS2_peak_820	3267074	3268400	1327	3267383	2.68606	HNE_3090	putative lipoprotein	Yes
MACS2_peak_268	818039	820515	2477	819166	2.66552	-	Peak inside HNE_0803 coding sequence	No
MACS2_peak_556(1)	2580388	2580774	387	2580589	2.63813	HNE_2458	transcriptional regulator, RpiR family	No
MACS2_peak_556(2)	2580388	2580774	387	2580589	2.63813	HNE_2459	phosphonate ABC transporter, periplasmic phosphonate-binding protein	No
MACS2_peak_645	2701068	2701422	355	2701229	2.62672	-	Peak inside HNE_2548 coding sequence	No
MACS2_peak_42	121818	122080	263	121907	2.62403	HNE_0137	YceI family protein	No
MACS2_peak_866(1)	3456480	3456747	268	3456607	2.61113	HNE_3292	psp operon transcription activator	Yes
MACS2_peak_866(2)	3456480	3456747	268	3456607	2.61113	HNE_3293	hypothetical protein	Yes
MACS2_peak_748	3031743	3032139	397	3032013	2.60774	HNE_2873	TonB-dependent receptor	No
MACS2_peak_424	1697057	1697275	219	1697171	2.56739	HNE_1655	putative transcriptional regulator	No
MACS2_peak_425	1723830	1724054	225	1723958	2.54913	HNE_1677	conserved domain protein	No
MACS2_peak_405	1563464	1563809	346	1563645	2.52631	-	Peak overlapping the non-coding region between HNE_1531 and HNE_1532	No
MACS2_peak_453	1922674	1923142	469	1923027	2.51946	HNE_1859	DNA-binding protein	No
MACS2_peak_690(1)	2808556	2808862	307	2808695	2.47839	HNE_2647	antibiotic biosynthesis monooxygenase domain protein	No
MACS2_peak_690(2)	2808556	2808862	307	2808695	2.47839	HNE_2648	putative glycosyl transferase ExoA	No
MACS2_peak_677(1)	2766498	2767042	545	2766924	2.44872	HNE_2604	conserved hypothetical protein	No
MACS2_peak_677(2)	2766498	2767042	545	2766924	2.44872	HNE_2605	phosphoribosylaminoimidazole-succinocarboxamide synthase	No
MACS2_peak_858	3418150	3418577	428	3418397	2.43605	HNE_3250	hypothetical protein	No
MACS2_peak_291(1)	875607	875946	340	875799	2.4222	HNE_0855	HD domain protein	No
MACS2_peak_291(2)	875607	875946	340	875799	2.4222	HNE_0856	hypothetical protein	Yes
MACS2_peak_663(1)	2727512	2727793	282	2727636	2.39167	HNE_2572	transcriptional regulator, AraC family	No
MACS2_peak_663(2)	2727512	2727793	282	2727636	2.39167	HNE_2574	putative NADH-quinone oxidoreductase	No
MACS2_peak_701(1)	2844518	2844977	460	2844775	2.39157	HNE_2682	TrkA domain protein	No
MACS2_peak_701(2)	2844518	2844977	460	2844775	2.39157	HNE_2684	acyltransferase family protein	No
MACS2_peak_881	3513634	3513827	194	3513733	2.3869	HNE_3369	putative lipoprotein	Yes
MACS2_peak_220(1)	682288	682510	223	682392	2.3767	HNE_0673	ribonuclease, Rne/Rng family	No
MACS2_peak_220(2)	682288	682510	223	682392	2.3767	HNE_0674	N-acetylmuramoyl-L-alanine amidase, family 3	No
MACS2_peak_451(1)	1914333	1914518	186	1914427	2.362	HNE_1853	transcriptional regulator, TetR family	No
MACS2_peak_451(2)	1914333	1914518	186	1914427	2.362	HNE_1854	nitroreductase family protein	No
MACS2_peak_759(1)	3086924	3087313	390	3087137	2.35623	HNE_2929	putative lipoprotein	No
MACS2_peak_759(2)	3086924	3087313	390	3087137	2.35623	HNE_2930	prolyl aminopeptidase	No
MACS2_peak_411(1)	1617691	1617994	304	1617831	2.34374	HNE_1585	conserved hypothetical protein	No
MACS2_peak_411(2)	1617691	1617994	304	1617831	2.34374	HNE_1586	putative permease	No
MACS2_peak_160	390421	391840	1420	391701	2.34284	-	Peak overlapping both HNE_0395 and HNE_0396 coding sequences	No
MACS2_peak_401	1549040	1549394	355	1549188	2.30266	-	Peak inside HNE_1514 coding sequence	No
MACS2_peak_611	2664300	2665053	754	2664447	2.30038	-	Peak overlapping the non-coding region between HNE_2523 and HNE_2524	No
MACS2_peak_485	2138450	2138656	207	2138547	2.29125	HNE_2065	conserved hypothetical protein	No
MACS2_peak_872(1)	3486018	3486270	253	3486136	2.26135	HNE_3332	putative transporter	No
MACS2_peak_872(2)	3486018	3486270	253	3486136	2.26135	HNE_3333	putative lipoprotein	No
MACS2_peak_264	813400	814725	1326	813716	2.25474	-	Peak inside HNE_0798 coding sequence	No
MACS2_peak_790(2)	3210395	3210623	229	3210494	2.19738	HNE_3040	phosphate transporter family protein	No
MACS2_peak_790(1)	3210395	3210623	229	3210494	2.19738	HNE_3039	sigma-54 dependent DNA-binding response regulator	Yes
MACS2_peak_431	1761727	1761915	189	1761823	2.18856	-	Peak inside HNE_1717 coding sequence	No
MACS2_peak_318	1029286	1029559	274	1029453	2.18573	HNE_1020	putative outer membrane protein	No
MACS2_peak_16	47888	48115	228	48002	2.17055	HNE_0058	transcriptional regulator, ArsR family	No
MACS2_peak_773(1)	3150847	3151133	287	3150965	2.15256	HNE_2990	putative phosphate ABC transporter, periplasmic phosphate-binding protein	No
MACS2_peak_773(2)	3150847	3151133	287	3150965	2.15256	HNE_2991	decarboxylase, group IV	No
MACS2_peak_709	2891255	2891433	179	2891336	2.14557	HNE_2727	hypothetical protein	No
MACS2_peak_887	3563793	3564022	230	3563903	2.13236	HNE_3423	conserved hypothetical protein	No
MACS2_peak_898	3639815	3640046	232	3639941	2.1185	HNE_3502	oxidoreductase homolog	No
MACS2_peak_469	2035914	2036216	303	2036118	2.09499	HNE_1966	cold shock DNA-binding protein	No
MACS2_peak_651	2711425	2711708	284	2711557	2.09499	HNE_2558	putative diguanylate cyclase	Yes
MACS2_peak_323	1069015	1069337	323	1069114	2.09197	HNE_1059	conserved hypothetical protein	Yes
MACS2_peak_577	2599887	2601254	1368	2600041	2.09043	HNE_2472	hypothetical protein	Yes
MACS2_peak_267	815579	817029	1451	816686	2.08586	HNE_0801	glycosyl transferase, group 2 family protein	No
MACS2_peak_348	1215021	1215256	236	1215162	2.08586	HNE_1196	putative O-antigen polymerase	No
MACS2_peak_79(1)	200341	200747	407	200431	2.07891	HNE_0213	RND efflux system, outer membrane lipoprotein, NodT family	No
MACS2_peak_79(2)	200341	200747	407	200431	2.07891	HNE_0214	transporter, monovalent cation:proton antiporter-2 (CPA2) family	No
MACS2_peak_674	2762276	2762565	290	2762477	2.0715	HNE_2598	AMP-binding enzyme	No
MACS2_peak_428	1740100	1740335	236	1740217	2.06304	HNE_1696	conserved domain protein	No
MACS2_peak_789	3203735	3203958	224	3203861	2.05735	HNE_3033	putative MraZ protein	No
MACS2_peak_745(1)	3018759	3019419	661	3018905	2.05237	HNE_2860	ribosomal protein L10	No
MACS2_peak_745(2)	3018759	3019419	661	3018905	2.05237	HNE_2861	hypothetical protein	No
MACS2_peak_345(1)	1196610	1196955	346	1196746	2.05155	HNE_1188	polysaccharide biosynthesis family protein	No
MACS2_peak_345(2)	1196610	1196955	346	1196746	2.05155	HNE_1189	ATP-dependent AMP-binding enzyme family protein	Yes
MACS2_peak_639	2696060	2696454	395	2696216	2.02881	HNE_2542	type I restriction-modification system, M subunit	No
MACS2_peak_208(1)	637066	637287	222	637154	2.0239	HNE_0633	peptidase, M23 family	No
MACS2_peak_208(2)	637066	637287	222	637154	2.0239	HNE_0634	conserved hypothetical protein	No
MACS2_peak_340	1180352	1180543	192	1180458	2.00827	HNE_1170	probable cation/acetate symporter ActP	No
			Average enrichment non ctra direct -targets			7.9018
			Average enrichment ctra direct -targets			2.23381

## Sheet: COG Classification
Locus tag	NCBI-GI	NC_code	COG	COG category	COG function		COG functions	Name	Percentage		COG functions	Name	Percentage
HNE_0013	114798262	NC_008358	COG5317	-	-		-	None annotated	25.3521		RS-	Poorly characterized	37.6761
HNE_0069	114799723	NC_008358	-	-	-		T	Signal transduction mechanisms	9.50704		DYVTMNZWUO	Cell process & signaling	28.169
HNE_0119	114797682	NC_008358	-	-	-		S	Function unknown	7.39437		CGEFHIPQ	Metabolism	17.2535
HNE_0179	114797635	NC_008358	-	-	-		M	Cell wall/membrane/envelope biogenesis	7.39437		JAKLB	Information storage & processing	10.2113
HNE_0262	114799762	NC_008358	-	-	-		K	Transcription	5.98592		multiple classes	multiple classes	6.69014
HNE_0334	114798280	NC_008358	-	-	-		R	General function prediction only	4.92958
HNE_0398	114800549	NC_008358	-	-	-		I	Lipid transport and metabolism	4.57746				100
HNE_0499	114798111	NC_008358	COG5443	-	-		E	Amino acid transport and metabolism	3.52113
HNE_0607	114800458	NC_008358	-	-	-		P	Inorganic ion transport and metabolism	3.52113
HNE_0728	114799373	NC_008358	COG5330	-	-		N	Cell motility	3.52113
HNE_0740	114797666	NC_008358	COG5388	-	-		L	Replication, recombination and repair	3.16901
HNE_0745	114797262	NC_008358	-	-	-		U	Intracellular trafficking, secretion, and vesicular transpor	2.46479
HNE_0750	114799697	NC_008358	-	-	-		D	Cell cycle control, cell division, chromosome partitioning	2.11268
HNE_0753	114799424	NC_008358	-	-	-		H	Coenzyme transport and metabolism	2.11268
HNE_0813	114797297	NC_008358	-	-	-		O	Posttranslational modification, protein turnover, chaperones	2.11268
HNE_0856	114799853	NC_008358	-	-	-		C	Energy production and conversion	1.76056
HNE_0868	114799997	NC_008358	-	-	-		V	Defense mechanisms	1.05634
HNE_0870	114797589	NC_008358	-	-	-		J	Translation, ribosomal structure and biogenesis	0.704225
HNE_0906	114798468	NC_008358	-	-	-		Q	Secondary metabolites biosynthesis, transport and catabolism	0.704225
HNE_0941	114797525	NC_008358	-	-	-		F	Nucleotide transport and metabolism	0.704225
HNE_1026	114799945	NC_008358	COG5490	-	-		G	Carbohydrate transport and metabolism	0.352113
HNE_1127	114800100	NC_008358	-	-	-		A	RNA processing and modification	0.352113
HNE_1146	114800025	NC_008358	-	-	-		multiple classes	multiple classes	6.69014
HNE_1181	114799216	NC_008358	-	-	-
HNE_1185	114799882	NC_008358	-	-	-				100
HNE_1193	114797967	NC_008358	COG5338	-	-
HNE_1199	114798500	NC_008358	-	-	-
HNE_1304	114797144	NC_008358	-	-	-
HNE_1390	114798007	NC_008358	-	-	-
HNE_1509	114799067	NC_008358	-	-	-
HNE_1681	114799521	NC_008358	-	-	-
HNE_1696	114798940	NC_008358	-	-	-
HNE_2066	114799236	NC_008358	-	-	-
HNE_2068	114800125	NC_008358	COG5330	-	-
HNE_2122	114797887	NC_008358	-	-	-
HNE_2268	114797737	NC_008358	-	-	-
HNE_2312	114797962	NC_008358	-	-	-
HNE_2434	114798242	NC_008358	-	-	-
HNE_2472	114798470	NC_008358	-	-	-
HNE_2492	114800394	NC_008358	-	-	-
HNE_2497	114798345	NC_008358	-	-	-
HNE_2525	114800008	NC_008358	-	-	-
HNE_2537	114799606	NC_008358	-	-	-
HNE_2574	114799345	NC_008358	-	-	-
HNE_2582	114800077	NC_008358	-	-	-
HNE_2604	114798891	NC_008358	COG5467	-	-
HNE_2636	114798908	NC_008358	-	-	-
HNE_2649	114797753	NC_008358	-	-	-
HNE_2667	114799843	NC_008358	-	-	-
HNE_2703	114799187	NC_008358	-	-	-
HNE_2724	114797279	NC_008358	-	-	-
HNE_2727	114799047	NC_008358	-	-	-
HNE_2805	114800167	NC_008358	-	-	-
HNE_2861	114800263	NC_008358	-	-	-
HNE_2914	114800406	NC_008358	-	-	-
HNE_2929	114798618	NC_008358	-	-	-
HNE_2944	114800016	NC_008358	-	-	-
HNE_2967	114797434	NC_008358	-	-	-
HNE_3063	114800006	NC_008358	-	-	-
HNE_3090	114798780	NC_008358	-	-	-
HNE_3137	114797663	NC_008358	-	-	-
HNE_3141	114800165	NC_008358	-	-	-
HNE_3144	114798084	NC_008358	-	-	-
HNE_3156	114800476	NC_008358	-	-	-
HNE_3159	114797239	NC_008358	-	-	-
HNE_3250	114800529	NC_008358	-	-	-
HNE_3260	114797701	NC_008358	-	-	-
HNE_3269	114800496	NC_008358	-	-	-
HNE_3293	114800010	NC_008358	-	-	-
HNE_3420	114797093	NC_008358	-	-	-
HNE_3532	114800343	NC_008358	-	-	-
HNE_3554	114797859	NC_008358	-	-	-
HNE_0073	114799970	NC_008358	COG0131	Amino acid transport and metabolism	E
HNE_0228	114799855	NC_008358	COG3741	Amino acid transport and metabolism	E
HNE_0381	114798047	NC_008358	COG0006	Amino acid transport and metabolism	E
HNE_0810	114800287	NC_008358	COG3033	Amino acid transport and metabolism	E
HNE_0966	114797597	NC_008358	COG1231	Amino acid transport and metabolism	E
HNE_2666	114797128	NC_008358	COG2303	Amino acid transport and metabolism	E
HNE_2968	114797936	NC_008358	COG0436	Amino acid transport and metabolism	E
HNE_2991	114800350	NC_008358	COG0019	Amino acid transport and metabolism	E
HNE_3105	114799217	NC_008358	COG2902	Amino acid transport and metabolism	E
HNE_3332	114800151	NC_008358	COG0421	Amino acid transport and metabolism	E
HNE_2800	114798403	NC_008358	COG0329	Amino acid transport and metabolism; Cell wall/membrane/envelope biogenesis	EM
HNE_2892	114797494	NC_008358	COG0505	Amino acid transport and metabolism; Nucleotide transport and metabolism	EF
HNE_2603	114798350	NC_008358	COG2273	Carbohydrate transport and metabolism	G
HNE_0390	114797115	NC_008358	COG0206	Cell cycle control, cell division, chromosome partitioning	D
HNE_1978	114800148	NC_008358	COG2919	Cell cycle control, cell division, chromosome partitioning	D
HNE_2937	114800181	NC_008358	COG1077	Cell cycle control, cell division, chromosome partitioning	D
HNE_3031	114797112	NC_008358	COG2919	Cell cycle control, cell division, chromosome partitioning	D
HNE_3541	114797355	NC_008358	COG1674	Cell cycle control, cell division, chromosome partitioning	D
HNE_3563	114797761	NC_008358	COG0445	Cell cycle control, cell division, chromosome partitioning	D
HNE_0241	114797942	NC_008358	COG1580	Cell motility	N
HNE_0250	114799551	NC_008358	COG1749	Cell motility	N
HNE_0251	114797285	NC_008358	COG1360	Cell motility	N
HNE_0252	114797535	NC_008358	COG1868	Cell motility	N
HNE_0261	114799132	NC_008358	COG3144	Cell motility	N
HNE_0264	114799536	NC_008358	COG1344	Cell motility	N
HNE_0269	114798179	NC_008358	COG1815	Cell motility	N
HNE_0504	114798089	NC_008358	COG1868	Cell motility	N
HNE_0894	114799250	NC_008358	COG1360	Cell motility	N
HNE_0942	114800519	NC_008358	COG1419	Cell motility	N
HNE_0242	114800445	NC_008358	COG1766	Cell motility; Intracellular trafficking, secretion, and vesicular transpor	NU
HNE_0268	114799102	NC_008358	COG1157	Cell motility; Intracellular trafficking, secretion, and vesicular transpor	NU
HNE_2514	114798909	NC_008358	COG1450	Cell motility; Intracellular trafficking, secretion, and vesicular transpor	NU
HNE_0640	114797580	NC_008358	COG1352	Cell motility; Signal transduction mechanisms	NT
HNE_2065	114798002	NC_008358	COG0643	Cell motility; Signal transduction mechanisms	NT
HNE_0190	114798146	NC_008358	COG1970	Cell wall/membrane/envelope biogenesis	M
HNE_0392	114798641	NC_008358	COG1589	Cell wall/membrane/envelope biogenesis	M
HNE_0633	114799770	NC_008358	COG0739	Cell wall/membrane/envelope biogenesis	M
HNE_0674	114800021	NC_008358	COG0860	Cell wall/membrane/envelope biogenesis	M
HNE_0687	114797673	NC_008358	COG3773	Cell wall/membrane/envelope biogenesis	M
HNE_0801	114798217	NC_008358	COG0463	Cell wall/membrane/envelope biogenesis	M
HNE_0822	114799703	NC_008358	COG3047	Cell wall/membrane/envelope biogenesis	M
HNE_1020	114798934	NC_008358	COG3637	Cell wall/membrane/envelope biogenesis	M
HNE_1025	114799142	NC_008358	COG1686	Cell wall/membrane/envelope biogenesis	M
HNE_1196	114798343	NC_008358	COG3307	Cell wall/membrane/envelope biogenesis	M
HNE_1403	114797096	NC_008358	COG0463	Cell wall/membrane/envelope biogenesis	M
HNE_1815	114797813	NC_008358	COG0797	Cell wall/membrane/envelope biogenesis	M
HNE_1857	114798975	NC_008358	COG0729	Cell wall/membrane/envelope biogenesis	M
HNE_1998	114800514	NC_008358	COG2885	Cell wall/membrane/envelope biogenesis	M
HNE_2112	114800257	NC_008358	COG0845	Cell wall/membrane/envelope biogenesis	M
HNE_2241	114800524	NC_008358	COG3206	Cell wall/membrane/envelope biogenesis	M
HNE_2628	114798467	NC_008358	COG0739	Cell wall/membrane/envelope biogenesis	M
HNE_2648	114800176	NC_008358	COG1215	Cell wall/membrane/envelope biogenesis	M
HNE_2651	114799807	NC_008358	COG2148	Cell wall/membrane/envelope biogenesis	M
HNE_2801	114800029	NC_008358	COG0741	Cell wall/membrane/envelope biogenesis	M
HNE_3369	114798828	NC_008358	COG3133	Cell wall/membrane/envelope biogenesis	M
HNE_2922	114797771	NC_008358	COG4948	Cell wall/membrane/envelope biogenesis; General function prediction only	MR
HNE_0213	114799824	NC_008358	COG1538	Cell wall/membrane/envelope biogenesis; Intracellular trafficking, secretion, and vesicular transpor	MU
HNE_2187	114797632	NC_008358	COG1538	Cell wall/membrane/envelope biogenesis; Intracellular trafficking, secretion, and vesicular transpor	MU
HNE_0314	114799483	NC_008358	COG2226	Coenzyme transport and metabolism	H
HNE_0554	114800144	NC_008358	COG0635	Coenzyme transport and metabolism	H
HNE_1126	114798508	NC_008358	COG0414	Coenzyme transport and metabolism	H
HNE_2095	114800060	NC_008358	COG2038	Coenzyme transport and metabolism	H
HNE_2873	114798601	NC_008358	COG4206	Coenzyme transport and metabolism	H
HNE_3568	114800363	NC_008358	COG0407	Coenzyme transport and metabolism	H
HNE_0540	114798402	NC_008358	COG4823	Defense mechanisms	V
HNE_2533	114798868	NC_008358	COG3183	Defense mechanisms	V
HNE_2542	114798203	NC_008358	COG0286	Defense mechanisms	V
HNE_1192	114797165	NC_008358	COG1304	Energy production and conversion	C
HNE_1854	114799931	NC_008358	COG0778	Energy production and conversion	C
HNE_1983	114798334	NC_008358	COG1804	Energy production and conversion	C
HNE_2583	114798784	NC_008358	COG3794	Energy production and conversion	C
HNE_3070	114800274	NC_008358	COG4231	Energy production and conversion	C
HNE_0001	114797376	NC_008358	COG1806	Function unknown	S
HNE_0086	114798718	NC_008358	COG5430	Function unknown	S
HNE_0137	114798778	NC_008358	COG2353	Function unknown	S
HNE_0455	114800403	NC_008358	COG3034	Function unknown	S
HNE_0506	114797439	NC_008358	COG4805	Function unknown	S
HNE_0620	114799427	NC_008358	COG1426	Function unknown	S
HNE_0634	114798661	NC_008358	COG2911	Function unknown	S
HNE_0702	114797159	NC_008358	COG2121	Function unknown	S
HNE_0880	114800285	NC_008358	COG3921	Function unknown	S
HNE_1059	114799833	NC_008358	COG3152	Function unknown	S
HNE_1170	114798736	NC_008358	COG3671	Function unknown	S
HNE_1305	114798361	NC_008358	COG3212	Function unknown	S
HNE_1585	114799914	NC_008358	COG4704	Function unknown	S
HNE_1677	114797380	NC_008358	COG3827	Function unknown	S
HNE_2049	114799450	NC_008358	COG3147	Function unknown	S
HNE_2647	114799233	NC_008358	COG1359	Function unknown	S
HNE_2891	114797362	NC_008358	COG1610	Function unknown	S
HNE_3033	114800447	NC_008358	COG2001	Function unknown	S
HNE_3157	114798309	NC_008358	COG4805	Function unknown	S
HNE_3208	114799786	NC_008358	COG2861	Function unknown	S
HNE_3333	114797851	NC_008358	COG3698	Function unknown	S
HNE_0205	114797827	NC_008358	COG1137	General function prediction only	R
HNE_0666	114797087	NC_008358	COG0790	General function prediction only	R
HNE_0812	114798051	NC_008358	COG0673	General function prediction only	R
HNE_0855	114799013	NC_008358	COG1896	General function prediction only	R
HNE_0915	114800068	NC_008358	COG2374	General function prediction only	R
HNE_1011	114799446	NC_008358	COG1579	General function prediction only	R
HNE_1188	114799756	NC_008358	COG2244	General function prediction only	R
HNE_1456	114798114	NC_008358	COG3568	General function prediction only	R
HNE_1586	114797170	NC_008358	COG0795	General function prediction only	R
HNE_2096	114799806	NC_008358	COG3313	General function prediction only	R
HNE_2242	114799572	NC_008358	COG3491	General function prediction only	R
HNE_2668	114798682	NC_008358	COG0663	General function prediction only	R
HNE_2930	114798234	NC_008358	COG0596	General function prediction only	R
HNE_3423	114799056	NC_008358	COG0790	General function prediction only	R
HNE_0165	114798938	NC_008358	COG1629	Inorganic ion transport and metabolism	P
HNE_0214	114799296	NC_008358	COG3263	Inorganic ion transport and metabolism	P
HNE_1856	114798621	NC_008358	COG0530	Inorganic ion transport and metabolism	P
HNE_2121	114800271	NC_008358	COG1629	Inorganic ion transport and metabolism	P
HNE_2459	114798712	NC_008358	COG3221	Inorganic ion transport and metabolism	P
HNE_2462	114799229	NC_008358	COG0025	Inorganic ion transport and metabolism	P
HNE_2682	114799017	NC_008358	COG0471	Inorganic ion transport and metabolism	P
HNE_2693	114798060	NC_008358	COG1840	Inorganic ion transport and metabolism	P
HNE_2990	114799207	NC_008358	COG0226	Inorganic ion transport and metabolism	P
HNE_3040	114799704	NC_008358	COG0306	Inorganic ion transport and metabolism	P
HNE_0458	114798549	NC_008358	COG4961	Intracellular trafficking, secretion, and vesicular transpor	U
HNE_0759	114799024	NC_008358	COG4961	Intracellular trafficking, secretion, and vesicular transpor	U
HNE_1149	114797097	NC_008358	COG3745	Intracellular trafficking, secretion, and vesicular transpor	U
HNE_3015	114799072	NC_008358	COG3745	Intracellular trafficking, secretion, and vesicular transpor	U
HNE_3018	114798749	NC_008358	COG4964	Intracellular trafficking, secretion, and vesicular transpor	U
HNE_3019	114797939	NC_008358	COG4961	Intracellular trafficking, secretion, and vesicular transpor	U
HNE_3172	114797894	NC_008358	COG3847	Intracellular trafficking, secretion, and vesicular transpor	U
HNE_0180	114800245	NC_008358	COG4553	Lipid transport and metabolism	I
HNE_0606	114799666	NC_008358	COG3000	Lipid transport and metabolism	I
HNE_0758	114798967	NC_008358	COG0183	Lipid transport and metabolism	I												114799302		NC_008358	COG2199	Signal transduction mechanisms
HNE_0895	114797994	NC_008358	COG2084	Lipid transport and metabolism	I
HNE_0907	114799454	NC_008358	COG1024	Lipid transport and metabolism	I
HNE_2024	114798910	NC_008358	COG3243	Lipid transport and metabolism	I
HNE_2313	114799177	NC_008358	COG3243	Lipid transport and metabolism	I
HNE_2571	114797509	NC_008358	COG1946	Lipid transport and metabolism	I
HNE_2684	114798644	NC_008358	COG1835	Lipid transport and metabolism	I
HNE_2723	114798303	NC_008358	COG1835	Lipid transport and metabolism	I
HNE_2915	114800388	NC_008358	COG1960	Lipid transport and metabolism	I
HNE_3041	114798958	NC_008358	COG4982	Lipid transport and metabolism	I
HNE_3136	114798691	NC_008358	COG1398	Lipid transport and metabolism	I
HNE_2570	114798001	NC_008358	COG0318	Lipid transport and metabolism; Secondary metabolites biosynthesis, transport and catabolism	IQ
HNE_2598	114799487	NC_008358	COG0318	Lipid transport and metabolism; Secondary metabolites biosynthesis, transport and catabolism	IQ
HNE_0125	114797825	NC_008358	COG1028	Lipid transport and metabolism; Secondary metabolites biosynthesis, transport and catabolism; General function prediction only	IQR
HNE_3259	114798449	NC_008358	COG1028	Lipid transport and metabolism; Secondary metabolites biosynthesis, transport and catabolism; General function prediction only	IQR
HNE_3502	114797252	NC_008358	COG1028	Lipid transport and metabolism; Secondary metabolites biosynthesis, transport and catabolism; General function prediction only	IQR
HNE_0869	114798532	NC_008358	COG0209	Nucleotide transport and metabolism	F
HNE_2605	114798983	NC_008358	COG0152	Nucleotide transport and metabolism	F
HNE_0120	114800218	NC_008358	COG0229	Posttranslational modification, protein turnover, chaperones	O
HNE_0315	114798543	NC_008358	COG0625	Posttranslational modification, protein turnover, chaperones	O
HNE_0977	114797553	NC_008358	COG0466	Posttranslational modification, protein turnover, chaperones	O
HNE_1916	114798923	NC_008358	COG1651	Posttranslational modification, protein turnover, chaperones	O
HNE_2086	114799276	NC_008358	COG1219	Posttranslational modification, protein turnover, chaperones	O
HNE_3016	114800034	NC_008358	COG4960	Posttranslational modification, protein turnover, chaperones; Intracellular trafficking, secretion, and vesicular transpor	O
HNE_0145	114799962	NC_008358	COG0817	Replication, recombination and repair	L
HNE_0541	114797654	NC_008358	COG0514	Replication, recombination and repair	L
HNE_0881	114797721	NC_008358	COG0188	Replication, recombination and repair	L
HNE_0976	114798323	NC_008358	COG0187	Replication, recombination and repair	L
HNE_1163	114798281	NC_008358	COG0776	Replication, recombination and repair	L
HNE_2286	114798874	NC_008358	COG0389	Replication, recombination and repair	L
HNE_2511	114800207	NC_008358	COG3316	Replication, recombination and repair	L
HNE_2756	114799084	NC_008358	COG0322	Replication, recombination and repair	L
HNE_3468	114799034	NC_008358	COG1525	Replication, recombination and repair	L
HNE_0553	114799571	NC_008358	COG0513	Replication, recombination and repair; Transcription; Translation, ribosomal structure and biogenesis	LKJ
HNE_1862	114799982	NC_008358	COG5178	RNA processing and modification	A
HNE_1189	114799044	NC_008358	COG1020	Secondary metabolites biosynthesis, transport and catabolism	Q
HNE_2921	114798707	NC_008358	COG0767	Secondary metabolites biosynthesis, transport and catabolism	Q
HNE_0068	114799626	NC_008358	COG2199	Signal transduction mechanisms	T
HNE_0074	114799436	NC_008358	COG2200	Signal transduction mechanisms	T
HNE_0229	114797706	NC_008358	COG2204	Signal transduction mechanisms	T
HNE_0294	114799463	NC_008358	COG0642	Signal transduction mechanisms	T
HNE_0333	114799030	NC_008358	COG0784	Signal transduction mechanisms	T
HNE_0399	114797839	NC_008358	COG2205	Signal transduction mechanisms	T
HNE_0507	114799972	NC_008358	COG0642	Signal transduction mechanisms	T
HNE_0543	114799174	NC_008358	COG0642	Signal transduction mechanisms	T
HNE_0639	114799911	NC_008358	COG2204	Signal transduction mechanisms	T
HNE_0746	114798414	NC_008358	COG0642	Signal transduction mechanisms	T
HNE_0840	114797619	NC_008358	COG2200	Signal transduction mechanisms	T
HNE_0967	114798384	NC_008358	COG0642	Signal transduction mechanisms	T
HNE_1275	114800173	NC_008358	COG0642	Signal transduction mechanisms	T
HNE_1423	114800534	NC_008358	COG5001	Signal transduction mechanisms	T
HNE_1479	114797316	NC_008358	COG5001	Signal transduction mechanisms	T
HNE_1960	114797892	NC_008358	COG2199	Signal transduction mechanisms	T
HNE_1979	114797866	NC_008358	COG5001	Signal transduction mechanisms	T
HNE_1984	114799453	NC_008358	COG3706	Signal transduction mechanisms	T
HNE_2067	114799143	NC_008358	COG2200	Signal transduction mechanisms	T
HNE_2285	114799980	NC_008358	COG0784	Signal transduction mechanisms	T
HNE_2350	114800429	NC_008358	COG3920	Signal transduction mechanisms	T
HNE_2358	114799330	NC_008358	COG3706	Signal transduction mechanisms	T
HNE_2558	114799302	NC_008358	COG2199	Signal transduction mechanisms	T
HNE_2669	114799960	NC_008358	COG1702	Signal transduction mechanisms	T
HNE_2910	114797754	NC_008358	COG0642	Signal transduction mechanisms	T
HNE_2996	114797530	NC_008358	COG2199	Signal transduction mechanisms	T
HNE_3039	114797505	NC_008358	COG2204	Signal transduction mechanisms	T
HNE_0944	114797249	NC_008358	COG0745	Signal transduction mechanisms; Transcription	TK												114798780		NC_008358	-	-
HNE_3142	114799615	NC_008358	COG0745	Signal transduction mechanisms; Transcription	TK
HNE_0058	114800136	NC_008358	COG0640	Transcription	K
HNE_0281	114799169	NC_008358	COG1595	Transcription	K
HNE_0667	114799069	NC_008358	COG0789	Transcription	K
HNE_0909	114797129	NC_008358	COG1846	Transcription	K
HNE_1655	114797275	NC_008358	COG2186	Transcription	K
HNE_1853	114797418	NC_008358	COG1309	Transcription	K
HNE_1859	114797386	NC_008358	COG1396	Transcription	K
HNE_1966	114798263	NC_008358	COG1278	Transcription	K
HNE_2025	114799904	NC_008358	COG1309	Transcription	K
HNE_2113	114797422	NC_008358	COG1309	Transcription	K
HNE_2386	114797230	NC_008358	COG2183	Transcription	K
HNE_2458	114798767	NC_008358	COG1737	Transcription	K
HNE_2534	114798188	NC_008358	COG1396	Transcription	K
HNE_2553	114798270	NC_008358	COG1595	Transcription	K
HNE_2554	114798073	NC_008358	COG3355	Transcription	K
HNE_2572	114798734	NC_008358	COG2207	Transcription	K
HNE_3069	114799504	NC_008358	COG1522	Transcription	K
HNE_3292	114799167	NC_008358	COG3604	Transcription; Signal transduction mechanisms	KT
HNE_0673	114800079	NC_008358	COG1530	Translation, ribosomal structure and biogenesis	J
HNE_2860	114799263	NC_008358	COG0244	Translation, ribosomal structure and biogenesis	J
