# Supplementary material for: Integrative and quantitative view of the CtrA regulatory network in a stalked budding bacterium
Source: PLoS Genet. 2020 Apr 23;16(4):e1008724. doi: 10.1371/journal.pgen.1008724 (PMC7200025; doi:10.1371/journal.pgen.1008724)
Supplement: S8 Data — The genes and functions present in the direct CtrA regulons of H. neptunium and C. crescentus (Laub et al., 2002) were compared. Genes whose closest homolog is contained in the CtrA regulons of both species are highlighted in green. (XLSX) [file pgen.1008724.s024.xlsx]

## Sheet: CtrA regulon H. neptunium
Locus tag	Annotation	Function	Homolog in C. crescentus	Coverage (BLAST)	e-Value (BLAST)	Identity (BLAST)	Present in CtrA regulon in C. crescentus
HNE_0069	?	?	NA	NA	NA	NA	no
HNE_0086	Spore coat family protein	?	NA	NA	NA	NA	no
HNE_0119	?	?	NA	NA	NA	NA	no
HNE_0120	Methionine-R-sulfoxide reductase msrB1	metabolism	CCNA_02265 = CC_2183	0.81	3e-29	0.44	no
HNE_0179	?	?	NA	NA	NA	NA	no
HNE_0239	?	?	NA	NA	NA	NA	no
HNE_0240	?	?	NA	NA	NA	NA	no
HNE_0241	Flagellar protein fliL	flagella-related	NA	NA	NA	NA	no
HNE_0242	Flagellar M-ring protein fliF	flagella-related	CCNA_00950 = CC_0905	0.7	2e-41	0.32	no
HNE_0243	?	?	NA	NA	NA	NA	no
HNE_0244	Putative flagellar motor switch protein fliN	flagella-related	NA	NA	NA	NA	no
HNE_0245	Flagellar biosynthetic protein fliP	flagella-related	CCNA_01002 = CC_0951	0.98	7e-58	0.43	no
HNE_0246	Putative flagellar motor switch protein fliG	flagella-related	NA	NA	NA	NA	no
HNE_0251	motB	flagella-related	CCNA_01644 = CC_1573	0.89	2e-52	0.4	no
HNE_0268	Flagellar protein export ATPase fliI	flagella-related	CCNA_03135 = CC_3040	0.91	2e-91	0.4	no
HNE_0269	Flagellar basal body rod protein flgB	flagella-related	CCNA_01004 = CC_0953	0.93	8e-10	0.3	yes
HNE_0270	Flagellar basal body rod protein flgC	flagella-related	CCNA_01005 = CC_0954	0.96	2e-26	0.4	yes
HNE_0271	Flagellar hook-basal body complex protein fliE	flagella-related	CCNA_01006 = CC_0955	0.34	4e-08	0.5	yes
HNE_0272	Flagellar biosynthetic protein fliQ	flagella-related	CCNA_01129 = CC_1075	0.79	6e-06	0.46	no
HNE_0273	Flagellar biosynthesis protein flhA	flagella-related	CCNA_00956 = CC_0910	0.97	3e-149	0.4	no
HNE_0274	Flagellar biosynthetic protein fliR	flagella-related	NA	NA	NA	NA	no
HNE_0275	FlhB/HrpN/YscU/SpaS family protein	flagella-related	CCNA_01131 = CC_1077	0.96	1e-50	0.35	no
HNE_0276	?	?	NA	NA	NA	NA	no
HNE_0281	RNA polymerase sigma factor	transcriptional regulation	CCNA_02977 = CC_2883	0.77	2e-45	0.46	no
HNE_0333	Response regulator receiver domain protein	phosphotransfer-related	NA	NA	NA	NA	no
HNE_0390	ftsZ	cell division-related	CCNA_02623 = CC_2540	0.99	1e-130	0.53	yes
HNE_0391	ftsA	cell division-related	CCNA_02624 = CC_2541	0.96	7e-70	0.37	no
HNE_0392	ftsQ	cell division-related	CCNA_02625 = CC_2542	0.86	4e-18	0.3	no
HNE_0393	D-alanine--D-alanine ligase (ddl)	peptidoglycan-related	CCNA_02626 = CC_2543	0.97	5e-113	0.57	no
HNE_0457	?	?	CCNA_00199 = CC_0199	0.44	1e-36	0.36	no
HNE_0458	?	?	CCNA_00199 = CC_0199	0.64	4e-32	0.33	no
HNE_0753	?	?	NA	NA	NA	NA	no
HNE_0759	TadE-like family protein	Pilus-related	NA	NA	NA	NA	no
HNE_0760	?	?	NA	NA	NA	NA	no
HNE_0856	?	?	NA	NA	NA	NA	no
HNE_0894	motB	flagella-related	CCNA_01644 = CC_1573	0.82	9e-23	0.35	no
HNE_0906	PilZ domain	c-di-GMP-related	NA	NA	NA	NA	no
HNE_0967	Histidine kinase A (Phosphoacceptor) domain protein	phosphotransfer-related	NA	NA	NA	NA	no
HNE_1011	?	?	NA	NA	NA	NA	no
HNE_1012	?	?	NA	NA	NA	NA	no
HNE_1059	?	?	CCNA_02866 = CC_2778	0.55	0.0006	0.26	no
HNE_1149	Putative Flp pilus assembly protein cpaB	pilus-related	CCNA_03041 = CC_2946	0.66	8e-16	0.33	no
HNE_1151	?	?	NA	NA	NA	NA	no
HNE_1152	Putative pilus assembly protein CpaE	pilus-related	CCNA_03038 = CC_2943	0.79	7e-13	0.26	no
HNE_1153	Type II/IV secretion system protein	pilus-related	CCNA_03037 = CC_2942	0.87	4e-150	0.52	no
HNE_1154	Putative Flp pilus assembly protein tadB	pilus-related	CCNA_03036 = CC_2941	0.6	7e-33	0.33	no
HNE_1155	Putative Flp pilus assembly protein tadC	pilus-related	CCNA_03035 = CC_2940	0.83	1e-31	0.31	no
HNE_1189	ATP-dependent AMP-binding enzyme family protein	?	CCNA_01382 = CC_1321	0.25	5e-17	0.3	no
HNE_1390	SciP	phosphotransfer-related	CCNA_00948 = CC_0903	0.78	3e-31	0.61	no
HNE_1423	GGDEF domain	c-di-GMP-related	CCNA_00777 = CC_0740	0.93	3e-151	0.38	no
HNE_1815	rlpA	peptidoglycan-related	CCNA_01901 = CC_1825	0.58	8e-27	0.33	no
HNE_1958	cupin domain-containing protein	?	CCNA_00276 = CC_0274	1	9e-52	0.58	no
HNE_1959	CAIB/BAIF family protein	metabolism	CCNA_03677 = CC_3562	0.99	2e-169	0.57	no
HNE_1960	GGDEF domain	c-di-GMP-related	CCNA_02546 = CC_2462	0.55	4e-22	0.37	no
HNE_1978	(septum formation initiator (ftsL domain, Caulobacter homolog is FtsB))	cell division-related	CCNA_01797 = CC_1725	0.89	1e-09	0.32	no
HNE_2067	EAL domain	c-di-GMP-related	NA	NA	NA	NA	no
HNE_2122	?	?	NA	NA	NA	NA	no
HNE_2434	?	?	NA	NA	NA	NA	no
HNE_2435	EAL + GGDEF domains	c-di-GMP-related	CCNA_00940 = CC_0896	0.74	2e-125	0.45	no
HNE_2472	?	?	NA	NA	NA	NA	no
HNE_2473	?	?	NA	NA	NA	NA	no
HNE_2474	?	?	NA	NA	NA	NA	no
HNE_2533	?	?	NA	NA	NA	NA	no
HNE_2554	?	?	NA	NA	NA	NA	no
HNE_2555	?	?	NA	NA	NA	NA	no
HNE_2558	GGDEF domain	c-di-GMP-related	CCNA_01926 = CC_1850	0.4	3e-23	0.36	yes
HNE_2703	?	?	NA	NA	NA	NA	no
HNE_2704	?	?	NA	NA	NA	NA	no
HNE_2724	?	?	NA	NA	NA	NA	no
HNE_2913	?	?	NA	NA	NA	NA	no
HNE_2914	?	?	CCNA_02565 = CC_2480	0.8	2e-47	0.44	no
HNE_2932	?	transport	NA	NA	NA	NA	no
HNE_2937	mreB	?	CCNA_01612 = CC_1543	0.98	9e-171	0.69	no
HNE_2944	?	?	NA	NA	NA	NA	no
HNE_3009	Type II secretion system protein	pilus-related	CCNA_03035 = CC_2940	0.91	5e-110	0.56	no
HNE_3010	Secretion system protein	pilus-related	CCNA_03036 = CC_2941	0.99	3e-84	0.42	no
HNE_3011	Pilus assembly protein cpaF	pilus-related	CCNA_03037 = CC_2942	0.88	0	0.76	no
HNE_3012	Pilus assembly protein cpaE	pilus-related	CCNA_03038 = CC_2943	0.87	1e-149	0.52	no
HNE_3013	Pilus assembly protein cpaD	pilus-related	CCNA_03039 = CC_2944	0.4	1e-12	0.34	no
HNE_3014	Pilus assembly protein cpaC	pilus-related	CCNA_03040 = CC_2945	0.9	1e-116	0.42	no
HNE_3015	Pilus assembly protein cpaB	pilus-related	CCNA_03041 = CC_2946	0.86	1e-37	0.34	no
HNE_3016	Pilus assembly protein cpaA	pilus-related	CCNA_03042 = CC_2947	0.84	8e-26	0.41	no
HNE_3019	tadE-like protein	pilus-related	CCNA_03045 = CC_2950	0.95	4e-31	0.35	yes
HNE_3020	Flp/Fap pilin component	pilus-related	CCNA_03046 = CC_2951	0.83	7e-35	0.36	yes
HNE_3039	DNA-binding response regulator tacA	phosphotransfer-related, transcriptional regulation	CCNA_03424 = CC_3315	0.98	0	0.62	no
HNE_3070	Pyruvate ferredoxin/flavodoxin oxidoreductase family protein	metabolism	CCNA_03280 = CC_3176	0.98	0	0.59	no
HNE_3090	?	?	NA	NA	NA	NA	no
HNE_3269	?	?	NA	NA	NA	NA	no
HNE_3292	pspF	transcriptional regulation	CCNA_00954 = CC_0909	0.94	6e-63	0.39	no
HNE_3293	?	?	NA	NA	NA	NA	no
HNE_3294	pspA	?	NA	NA	NA	NA	no
HNE_3369	?	?	NA	NA	NA	NA	no
HNE_3532	?	?	NA	NA	NA	NA	no
HNE_3541	ftsK	cell division-related	CCNA_03819 = CC_3704	0.95	0	0.5	no
Blast-hits not taken into account when e-value was e-03 or higher
Blasted against Caulobacter crescentus NA1000 (taxid:565050)
Summary
Percentage of conserved genes		54.2553
Percentage of genes that occur in both CtrA direct regulons		7.44681
CATAGORIES
C-di-GMP-related		6.38298
pilus-related		14.8936
flagella-related		15.9574
cell division-related		4.25532
phosphotransfer-related		4.25532
Uncharacterized		38.2979

## Sheet: CtrA regulon C. crescentus
Locus tag	Annotation	Function	Homolog in H. neptunium	Coverage (BLAST)	e-Value (BLAST)	Identity (BLAST)	Present in CtrA regulon in H. neptunium
CC_0014	moaC	metabolism	HNE_1552	0.98	8e-63	0.62	no
CC_0015	moaB	metabolism	HNE_1066	0.94	7e-86	0.66	no
CC_0016	moaE	metabolism	HNE_1067	0.96	3e-46	0.51	no
CC_0017	moaD	metabolism	HNE_1068	1	2e-108	0.36	no
CC_0018	moaA	metabolism	HNE_1069	0.95	2e-108	0.56	no
CC_0049	trmB	metabolism	HNE_0109	0.94	1e-67	0.49	no
CC_0050	SAM synthase	metabolism	HNE_0786	0.99	3e-166	0.62	no
CC_0232	?	?	NA	NA	NA	NA	no
CC_0233	flmA	flagella-related	HNE_1021	0.79	1e-37	0.34	no
CC_0234	flmB	flagella-related	HNE_0783	0.92	1e-33	0.3	no
CC_0350	?	?	HNE_2256	0.84	1e-14	0.33	no
CC_0378	CcrM	DNA methylation, cell cycle	HNE_1901	0.99	4e-175	0.64	no
CC_0429	?	?	NA	NA	NA	NA	no
CC_0430	Chemoreceptor mcpA	chemotaxis	NA	NA	NA	NA	no
CC_0431	CheX	chemotaxis	NA	NA	NA	NA	no
CC_0432	CheYI	chemotaxis	HNE_0639	0.9	7e-20	0.36	no
CC_0433	CheA	chemotaxis	HNE_1508	0.12	0.0004	0.27	no
CC_0434	CheW	chemotaxis	NA	NA	NA	NA	no
CC_0435	CheR	chemotaxis	HNE_0640	0.83	9e-24	0.32	no
CC_0436	CheB1	chemotaxis	HNE_1507	0.31	2e-09	0.34	no
CC_0437	CheYII	chemotaxis	HNE_0639	0.9	1e-15	0.32	no
CC_0438	CheD	chemotaxis	NA	NA	NA	NA	no
CC_0439	CheU	chemotaxis	NA	NA	NA	NA	no
CC_0440	CheYIII	chemotaxis	HNE_3550	0.35	7e-09	0.44	no
CC_0441	CheE	chemotaxis	NA	NA	NA	NA	no
CC_0483	?	?	NA	NA	NA	NA	no
CC_0484	peptidyl-tRNA hydrolase	metabolism	HNE_1396	0.99	7e-89	0.58	no
CC_0792	Flagellin fljM	flagella-related	HNE_0264	0.99	6e-19	0.32	no
CC_0793	Flagellin fljN	flagella-related	HNE_0264	0.99	2e-17	0.31	no
CC_0794	Flagellin fljO	flagella-related	HNE_0264	0.91	5e-17	0.33	no
CC_0953	Flagellar basal body rod protein flgB	flagella-related	HNE_0269	0.93	2e-08	0.3	yes
CC_0954	Flagellar basal body rod protein flgC	flagella-related	HNE_0270	0.93	2e-26	0.4	yes
CC_0955	Flagellar hook basal body complex protein fliE	flagella-related	HNE_0271	0.33	3e-08	0.5	yes
CC_1035	?	?	NA	NA	NA	NA	no
CC_1072	?	?	HNE_0945	0.38	0.0004	0.31	no
CC_1101	aminooxidase	metabolism	NA	NA	NA	NA	no
CC_1102	?	?	NA	NA	NA	NA	no
CC_1210	cytochrome C family protein	metabolism	HNE_0912	0.76	2e-42	0.48	no
CC_1211	GcrA superfamily protein	transcriptional regulation, cell cycle	HNE_3057	0.84	2e-30	0.4	no
CC_1307	?	?	HNE_2097	0.69	5e-30	0.44	no
CC_1396	L-lactate 2-monooxygenase	metabolism	HNE_2118	0.89	1e-63	0.37	no
CC_1456	Flagellin modification protein flmH	flagella-related	NA	NA	NA	NA	no
CC_1457	Flagellum flbA	flagella-related	NA	NA	NA	NA	no
CC_1458	Flagellum biosynthesis repressor protein flbT	flagella-related	HNE_0499	0.85	6e-34	0.51	no
CC_1459	flaF	flagella-related	HNE_0265	0.97	2e-18	0.39	no
CC_1850	dgcB (GGDEF domain)	c-di-GMP-related	HNE_0769	0.93	1e-52	0.32	no
CC_1872	peptidase M23/M37 family	peptidoglycan-related	HNE_2628	0.97	6e-62	0.34	no
CC_1873	bacA	peptidoglycan-related	HNE_2629	0.82	3e-26	0.38	no
CC_1902	LexA repressor	transcriptional regulation	HNE_1786	1	9e-100	0.64	no
CC_1923	30S ribosmal protein S2 rpsB	metabolism	HNE_1768	0.97	7e-128	0.68	no
CC_1963	clpP	other	HNE_2087	0.98	8e-113	0.72	no
CC_2062	Flagellar fliL	flagella-related	NA	NA	NA	NA	no
CC_2063	Flagellar basal body rod protein flgF	flagella-related	HNE_0255	0.93	2e-40	0.38	no
CC_2064	Flagellar basal body rod protein flgG	flagella-related	HNE_0256	0.99	5e-86	0.5	no
CC_2165	mipZ	cell division-related	HNE_1128	0.97	6e-39	0.5	no
CC_2166	pantothenate synthetase	Metabolism	HNE_1126	0.97	5e-97	0.54	no
CC_2214	hypoxanthine-guanine phosphoribosyltransferase	metabolism	HNE_3388	0.98	1e-49	0.48	no
CC_2215	?	?	HNE_3389	0.71	3e-25	0.28	no
CC_2316	Transcriptional regulator, LacI family	transcriptional regulation	HNE_1124	0.91	1e-61	0.4	no
CC_2317	Methyl-accepting chemotaxis protein mcpM	chemotaxis	NA	NA	NA	NA	no
CC_2324	Sensor histidine kinase/response regulator	phosphotransfer-related	HNE_1275	0.61	2e-48	0.35	no
CC_2540	ftsZ	Cell division-related	HNE_0390	0.98	4e-132	0.53	yes
CC_2551	murG	peptidoglycan-related	HNE_3024	0.99	4e-97	0.47	no
CC_2552	ftsW	Cell division-related	HNE_3025	0.89	7e-100	0.45	no
CC_2628	Holdfast attachment protein hfaA	Attachment	NA	NA	NA	NA	no
CC_2629	Putative transcription activator protein hfaB	Attachment	NA	NA	NA	NA	no
CC_2640	?	?	NA	NA	NA	NA	no
CC_2644	PhoH-related protein	other	HNE_2669	0.9	9e-115	0.7	no
CC_2700	guanylate cyclase	?	NA	NA	NA	NA	no
CC_2701	?	?	NA	NA	NA	NA	no
CC_2702	cyclic nucleotide-binding domain-containing protein	?	NA	NA	NA	NA	no
CC_2703	guanylate cyclase domain-containing protein	?	NA	NA	NA	NA	no
CC_2704	?	?	NA	NA	NA	NA	no
CC_2810	Methyl-accepting chemotaxis protein mcpR, putative	chemotaxis	HNE_3143	0.21	0.0001	0.29	no
CC_2868	NeuB protein, putative	?	NA	NA	NA	NA	no
CC_2948	Pilus subunit protein pilA	pilus-related	HNE_3017	0.71	1e-08	0.69	no
CC_2949	?	?	NA	NA	NA	NA	no
CC_2950	?	pilus-related	HNE_3019	0.98	3e-31	0.35	yes
CC_2951	?	pilus-related	HNE_3020	0.95	5e-35	0.36	yes
CC_3035	CtrA	phosphotransfer-related	HNE_0944	0.96	7e-132	0.76	no
CC_3201	30S ribosomal protein S7 rpsG	metabolism	HNE_2855	1	7e-74	0.71	no
CC_3202	30S ribosmal protein S12 rpsL	metabolism	HNE_2856	1	3e-74	0.85	no
CC_3218	?	?	NA	NA	NA	NA	no
CC_3219	Histidine kinase	phosphotransfer-related	HNE_1275	0.59	2e-74	0.39	no
CC_3286	Response regulator	phosphotransfer-related	HNE_2028	0.94	6e-11	0.31	no
CC_3291	?	?	HNE_3503	0.77	4e-14	0.48	no
CC_3295	RcdA	phosphotransfer-related	HNE_0013	0.88	2e-39	0.48	no
CC_3317	MarR family repressor protein	transcriptional regulation	NA	NA	NA	NA	no
CC_3474	Histidine kinase	phosphotransfer-related	HNE_2339	0.98	9e-26	0.24	no
CC_3475	RNA polymerase sigma-70 factor, ECF subfamily	metabolism	HNE_2340	0.77	5e-69	0.64	no
CC_3476	anti-sigma factor NepR	transcriptional regulation	HNE_2341	0.54	4e-08	0.54	no
CC_3598	?	?	HNE_3223	0.82	2e-20	0.31	no
CC_3599	RNA polymerase sigma factor rpoN	transcriptional regulation	HNE_0206	0.98	3e-177	0.56	no
CC_3699	crescentin	cytoskeleton	NA	NA	NA	NA	no
Direct CtrA regulon of C. crescentus taken from: Laub et al, 2002
Blast-hits not taken into account when e-value was e-03 or higher
Blasted against Hyphomonas neptunium ATCC 15444 (taxid:228405)
Summary
Percentage of conserved genes		68.4211
Percentage of genes that occur in both CtrA direct regulons		6.31579
CATAGORIES
C-di-GMP-related		1.05263
pilus-related		3.15789
flagella-related		15.7895
cell division-related		3.15789
phosphotransfer-related		6.31579
Uncharacterized		21.0526
Other		49.4737
