# Supplementary material for: Integrative and quantitative view of the CtrA regulatory network in a stalked budding bacterium
Source: PLoS Genet. 2020 Apr 23;16(4):e1008724. doi: 10.1371/journal.pgen.1008724 (PMC7200025; doi:10.1371/journal.pgen.1008724)
Supplement: S9 Data — A comparison of the expression levels of the genes in the direct CtrA regulon shows that the log2-fold change in gene expression is more pronounced in the strains depleted of CckA or ChpT than in strains lacking divJ, pleC or divK. Genes that are present in the same operon (predicted via DOOR2) are highlighted in the same color. (XLSX) [file pgen.1008724.s025.xlsx]

## Sheet: Genes present in CtrA direct
		ChpT unind.	CckA unind.	ΔdivJ	ΔpleC	ΔdivK
Locus tag	Annotation	log2 fold change	log2 fold change	log2 fold change	log2 fold change	log2 fold change		Present in all with the tresholds
HNE_0069	?	1.94358	1.89011	1.53661	0.204178	0.46631
HNE_0086	?	-2.12143	-2.90595	-0.1051	-0.177609	-0.190341
HNE_0119	?	1.14913	2.01313	0.160699	0.528429	0.333932
HNE_0120	msrB1	2.26298	2.25671	0.499502	0.283366	0.283028
HNE_0179	?	-1.59063	-1.032	-0.272115	-1.73167	-0.817808
HNE_0239	?	1.61408	-0.298052	0.212344	0.344504	0.131858
HNE_0240	?	1.67218	-0.386295	0.227163	0.265418	0.300055
HNE_0241	fliL	2.0411	-0.0540655	0.253666	0.395279	0.174975
HNE_0242	fliF	1.46766	-0.482574	0.194295	0.491127	0.246725
HNE_0243	?	1.52107	-0.0270808	0.187385	0.432721	0.239285
HNE_0244	fliN	1.23969	-0.999636	0.273748	0.392096	0.21852
HNE_0245	fliP	1.26002	-0.522253	0.329472	0.440808	0.0728965
HNE_0246	fliG	0.903695	-0.522629	0.214825	0.46604	0.040235
HNE_0251	motB	-1.1561	-1.8628	0.311797	-0.5537	-0.209359
HNE_0268	fliI	2.05018	0.984632	0.273126	0.40003	0.30591
HNE_0269	flgB	2.06677	-0.318207	0.316388	0.463952	0.397851
HNE_0270	flgC	0.977798	-1.50068	0.171993	0.326991	0.356666
HNE_0271	fliE	0.824758	-1.53338	-0.0522867	0.319483	0.510188
HNE_0272	fliQ	1.94171	0.927398	0.0455575	0.452752	0.145341
HNE_0273	flhA	1.47485	-0.399098	0.127452	0.48395	0.262129
HNE_0274	fliR	1.81174	1.40955	0.168109	0.539245	0.532781
HNE_0275	flhB	0.861733	0.0384393	0.0530341	0.361741	0.260523
HNE_0276	?	1.61266	1.36759	-0.0879019	0.276537	0.0970886
HNE_0281	ECF-Sigma	-0.72353	-1.64497	0.247638	0.103731	0.182766
HNE_0333	RR	-0.632037	-2.59717	0.434107	0.209031	0.250039
HNE_0390	ftsZ	-0.174054	-1.29343	0.427017	-0.0173775	0.215216
HNE_0391	ftsA	-0.280501	-1.14372	0.402791	0.0683237	0.0409795
HNE_0392	ftsQ	-0.075846	-1.41936	0.470212	-0.177714	0.152557
HNE_0393	ddl	0.129908	-1.51333	0.383171	0.0228656	0.122114
HNE_0457	?	-1.28366	-1.93291	0.3783	-0.26572	0.0424633
HNE_0458	?	-1.41502	-2.80533	0.359446	-0.463877	-0.124684
HNE_0753	?	0.110322	-1.4117	0.575367	0.279527	0.239812
HNE_0759	tadE	-1.37941	-1.17118	-0.361081	-1.09596	-0.551969
HNE_0760	?	-1.47353	-0.876565	-0.124602	-0.995163	-0.392147
HNE_0856	?	-2.48853	-3.29741	0.946962	-0.62074	-0.0417335
HNE_0894	motB	-1.718	-1.46288	0.300552	-0.369371	-0.194942
HNE_0906	?	-2.83119	-2.77927	-0.233871	-1.3757	-0.635694
HNE_0967	His-KA	-1.18829	-1.58416	0.36711	-0.505052	-0.196505
HNE_1011	?	-1.35893	0.73064	0.557583	0.478797	0.377649
HNE_1012	?	0.392741	1.46043	0.667518	0.602238	0.49987		Y
HNE_1059	?	-0.72	-1.44	0.2	-0.2	0
HNE_1149	cpaB	-2.73022	-2.35354	-0.47485	-3.55617	-1.58718
HNE_1151	?	-1.90232	-0.615672	-0.792913	-3.40276	-1.7676
HNE_1152	cpaE	-2.76723	-2.3336	-0.420296	-3.02112	-1.58405
HNE_1153	?	-2.47619	-1.61868	-0.562138	-3.05085	-1.64723
HNE_1154	tadB	-1.51412	-0.828271	-0.380587	-2.26983	-1.30531
HNE_1155	tadC	-1.51381	-0.614809	-0.442828	-2.4033	-1.53766
HNE_1189	?	-0.79	-1.26	0.1	-0.1	-0.2
HNE_1390	sciP	-3.75674	-5.38695	-0.0262433	-1.89365	-0.978382
HNE_1423	GGDEF	-1.59087	-2.69739	0.222426	-0.977281	-0.522913
HNE_1815	rlpA	-2.36367	-2.74097	0.525491	-0.576304	-0.0839888
HNE_1958	?	-0.941371	-1.13108	-0.185301	-0.270671	-0.345703
HNE_1959	?	-0.577074	-0.965142	-0.106443	-0.0649164	-0.0999148
HNE_1960	GGDEF	-2.87712	-3.51999	0.0629502	-1.95391	-0.973373
HNE_1978	?	1.28749	0.0362877	0.814296	0.0818943	-0.125018
HNE_2067	EAL	-2.70279	-2.79559	-0.0275932	-1.64007	-0.963486
HNE_2122	?	-2.57797	-3.16925	0.165853	-2.67946	-1.22569
HNE_2434	?	-1.51124	-1.69659	0.16614	-0.94255	-0.650892
HNE_2435	GGDEF+EAL	-1.66407	-1.74282	0.223587	-0.826867	-0.46389
HNE_2472	?	-1.59	-1.7	0.4	-0.3	0
HNE_2473	?	-2.01	-1.73	0.4	0	0.1
HNE_2474	?	-1.7	-2.43	0.4	-0.1	0
HNE_2533	?	-2.09775	-2.4642	-0.239495	-0.818708	-0.392517
HNE_2554	?	1.82274	2.58262	0.403256	1.1521	0.954102
HNE_2555	?	1.08261	2.20632	0.267742	0.944563	0.765817
HNE_2558	GGDEF	-1.28693	-1.63981	0.443416	-0.263293	0.00154298
HNE_2703	?	-2.27028	-2.54803	-0.189983	-1.62755	-0.724753
HNE_2704	?	-1.25826	-1.11328	0.226908	-0.762761	-0.117826
HNE_2724	?	1.96425	3.59522	0.778568	0.289343	0.170275
HNE_2913	?	-0.622933	-0.711428	-0.0420063	-0.17021	-0.0862535
HNE_2914	?	-2.11586	-3.31988	0.0513228	-0.677738	-0.304147
HNE_2932	?	-0.560959	-1.31721	-0.227098	-0.201376	-0.169248
HNE_2937	mreB	0.0332581	-1.32894	0.16765	-0.0658753	-0.081633
HNE_2944	?	0.703464	1.89643	0.131946	-0.0391128	-0.18991
HNE_3009	?	0.260342	-1.15537	0.381187	0.29773	0.142625
HNE_3010	?	0.409613	-1.21461	0.384488	0.246281	0.1064
HNE_3011	cpaF	0.456314	-1.22797	0.372177	0.390027	0.207843
HNE_3012	cpaE	0.425428	-1.61252	0.202146	0.181348	0.202295
HNE_3013	cpaD	0.281559	-1.81747	0.295392	0.303148	0.462535
HNE_3014	cpaC	0.363323	-1.6141	0.302356	0.187865	0.180841
HNE_3015	cpaB	0.480938	-1.50701	0.354917	0.222849	0.247129
HNE_3016	cpaA	-0.211531	-1.70382	0.262359	-0.363235	-0.173127
HNE_3019	tadE	-2.66024	-2.75105	-0.0149125	-0.900127	-0.441765
HNE_3020	flp	-2.34368	-2.57457	0.174331	-0.825142	-0.182624
HNE_3039	tacA	-1.37929	-2.58322	0.477254	-0.0241524	0.114619
HNE_3070	?	-0.633831	-1.32991	-0.0988853	-0.0977137	-0.0752864
HNE_3090	?	-1.06215	-2.0702	-0.336995	0.0131831	0.0866026
HNE_3269	?	-2.38101	-2.6246	0.193519	-0.567259	-0.158282
HNE_3292	pspF	1.60681	2.79281	0.274998	0.408706	0.0878444
HNE_3293	?	4.35298	5.78981	0.494837	-0.494038	0.20028
HNE_3294	pspA	5.32592	7.07642	1.20643	0.0320152	0.199574
HNE_3369	?	1.51939	1.49103	0.602001	0.147231	0.111416
HNE_3532	?	-0.643588	-2.2628	0.636287	-0.440988	-0.172661
HNE_3541	ftsK	0.378155	-1.68766	0.704388	0.460788	0.404585
