# Supplementary material for: Integrative and quantitative view of the CtrA regulatory network in a stalked budding bacterium
Source: PLoS Genet. 2020 Apr 23;16(4):e1008724. doi: 10.1371/journal.pgen.1008724 (PMC7200025; doi:10.1371/journal.pgen.1008724)
Supplement: S10 Data — The DivJ regulon is composed of genes that are differentially expressed (threshold log2-fold change: 0.5) upon deletion of divJ. Only genes with a p-value <0.25 (paired T-test) and an RPKM value of >25 were taken into account. For each gene, it is indicated if this gene is bound by CtrA in the ChIPseq experiment (CtrA ChIP) and if it is present in the direct CtrA regulon. Genes that are present in the same operon (predicted by DOOR2) are highlighted in the same color. Genes are subdivided into functional categories based on manual annotation using the UniProt database. (XLSX) [file pgen.1008724.s026.xlsx]

## Sheet: DivJ regulon
			DivJ				wt
Locus Tag	Annotation	Function	average RPKM	fold change	log2 fold change	p-value	average RPKM	CtrA ChIP	CtrA direct regulon
HNE_0040	Beta/gamma crystallin family protein	?	99.9103	1.92962	0.948316	0.0946209	51.7772	No	No
HNE_0068	GGDEF	c-di-GMP-related	55.8826	1.44776	0.533818	0.153199	38.5995	Yes	No
HNE_0069	conserved hypothetical protein	?	505.887	2.90112	1.53661	0.00634494	174.377	Yes	No
HNE_0120	methionine-R-sulfoxide reductase msrB1	metabolism	155.341	1.41373	0.499502	0.183845	109.88	Yes	Yes
HNE_0260	Basal-body rod modification protein FlgD	flagella-related	482.574	1.38648	0.47143	0.000465912	348.056	Not in this gene, but in another (coregulated) gene of the predicted operon	No
HNE_0261	Flagellar hook-length control protein	flagella-related	166.196	1.38626	0.471193	0.0642958	119.888	Yes	No
HNE_0263	hypothetical protein	flagella-related	305.045	1.43904	0.525109	0.0184307	211.978	No	No
HNE_0264	flagellin Laf1	flagella-related	1992.21	1.39129	0.476427	0.155055	1431.91	Yes	No
HNE_0504	SPOA domain protein	?	105.839	1.4235	0.509446	0.207918	74.3507	Yes	No
HNE_0606	hypothetical protein	?	153.548	1.48797	0.573349	0.0211966	103.192	Yes	No
HNE_0740	hypothetical protein	?	268.023	0.525956	-0.926985	0.0254418	509.592	Yes	No
HNE_0750	hypothetical protein	?	880.215	1.71866	0.781285	0.0410052	512.152	Yes	No
HNE_0753	hypothetical protein	?	753.422	1.49006	0.575367	0.0818118	505.633	Yes	Yes
HNE_0813	hypothetical protein	?	567.821	1.53271	0.616083	0.0216878	370.469	Yes	No
HNE_0909	Putative transcriptional regulatory protein	transcriptional regulation	535.269	1.64584	0.718823	0.14527	325.226	Yes	No
HNE_1146	hypothetical protein	?	627.885	1.7466	0.804552	0.0768059	359.489	Yes	No
HNE_1147	UTP--glucose-1-phosphate uridylyltransferase galU	metabolism	456.98	1.38718	0.472154	0.0153701	329.431	No	No
HNE_1149	Putative Flp pilus assembly protein CpaB	pilus-related	175.12	0.719541	-0.47485	0.110758	243.377	Yes	Yes
HNE_1150	Type II/III secretion system protein	pilus-related	184.967	0.67971	-0.557009	0.11057	272.127	Not in this gene, but in another (coregulated) gene of the predicted operon	No
HNE_1151	hypothetical protein	?	174.19	0.577177	-0.792913	0.131056	301.797	Not in this gene, but in another (coregulated) gene of the predicted operon	Yes
HNE_1153	Type II/IV secretion system protein	pilus-related	123.454	0.677298	-0.562138	0.241674	182.274	Not in this gene, but in another (coregulated) gene of the predicted operon	Yes
HNE_1275	Sensory box sensor histidine kinase/response regulator	phosphotransfer-related	121.069	1.51493	0.59925	0.19021	79.9175	Yes	No
HNE_1305	hypothetical protein	?	346.309	1.82626	0.86889	0.0960355	189.628	Yes	No
HNE_1306	DNA-binding response regulator	transcriptional regulation	344.466	1.59271	0.671486	0.205278	216.277	Not in this gene, but in another (coregulated) gene of the predicted operon	No
HNE_1391	hypothetical protein	?	187.533	1.85706	0.893018	0.100618	100.984	No	No
HNE_1392	Putative flagellar motor switch protein FliG	flagella-related	71.3363	2.14861	1.1034	0.227278	33.2011	No	No
HNE_1393	hypothetical protein	?	142.809	1.50633	0.591041	0.166403	94.8057	No	No
HNE_1403	Glycosyl transferase, group 2 family protein	?	91.8349	2.09717	1.06844	0.0154979	43.7899	Yes	No
HNE_1479	GGDEF+EAL	c-di-GMP-related	69.0604	1.49218	0.577418	0.0615406	46.2816	Yes	No
HNE_1507	GGDEF	c-di-GMP-related	92.5741	1.76791	0.822046	0.0653248	52.3636	Not in this gene, but in another (coregulated) gene of the predicted operon	No
HNE_1508	Sensor histidine kinase/response regulator	phosphotransfer-related	110.102	1.88314	0.91314	0.00281318	58.4671	Not in this gene, but in another (coregulated) gene of the predicted operon	No
HNE_1509	hypothetical protein	?	104.293	1.99081	0.993358	0.162303	52.387	Yes	No
HNE_1681	hypothetical protein	?	71.2021	1.52011	0.604174	0.0472182	46.8402	Yes	No
HNE_1815	Endolytic peptidoglycan transglycosylase RlpA	peptidoglycan-related	428.155	1.43942	0.525491	0.242765	297.449	Yes	Yes
HNE_1978	Septum formation initiator family protein	cell division-related	501.398	1.75844	0.814296	0.130218	285.138	Yes	Yes
HNE_2049	Sporulation related repeat protein	cell division-related ?	579.367	1.45402	0.540045	0.0310758	398.459	Yes	No
HNE_2241	Putative chain length determinant protein	LPS-related	90.319	1.64564	0.718649	0.153471	54.8838	Yes	No
HNE_2267	hypothetical protein	?	129.192	1.91728	0.939059	0.132987	67.3832	Not in this gene, but in another (coregulated) gene of the predicted operon	No
HNE_2268	hypothetical protein	?	379.266	1.54161	0.624441	0.158055	246.019	Yes	No
HNE_2277	hypothetical protein	?	81.9303	1.78814	0.838456	0.162596	45.8189	No	No
HNE_2358	GGDEF/GAF domain protein	c-di-GMP-related	57.9161	1.67085	0.740585	0.0553658	34.6626	Yes	No
HNE_2386	S1 RNA binding domain protein	metabolism	587.875	1.46547	0.551365	0.0282033	401.151	Yes	No
HNE_2497	hypothetical protein	?	886.238	0.600831	-0.734969	0.107111	1475.02	Yes	No
HNE_2550	hypothetical protein	?	113.091	2.14669	1.10211	0.0391308	52.6817	No	No
HNE_2570	very-long-chain acyl-CoA synthetase	metabolism	388.173	1.42639	0.512365	0.238826	272.138	Yes	No
HNE_2649	serine/threonine protein phosphatase family protein	phosphotransfer-related	175.476	1.4217	0.507618	0.174555	123.427	Yes	No
HNE_2724	hypothetical protein	?	434.71	1.71543	0.778568	0.0579554	253.412	Yes	Yes
HNE_2891	hypothetical protein	?	573.084	1.46828	0.554124	0.131088	390.31	Yes	No
HNE_2918	hypothetical protein	?	74.013	1.55523	0.637129	0.0129419	47.5897	Not in this gene, but in another (coregulated) gene of the predicted operon	No
HNE_2919	Virulence factor Mce homolog	transport	85.1907	1.52868	0.612284	0.0874834	55.7284	Not in this gene, but in another (coregulated) gene of the predicted operon	No
HNE_2920	ABC transporter, ATP-binding protein	transport	84.2035	1.512	0.596455	0.165394	55.6903	Not in this gene, but in another (coregulated) gene of the predicted operon	No
HNE_2921	Putative membrane protein	transport	28.3499	1.58885	0.667986	0.124408	17.843	Yes	No
HNE_3063	hypothetical protein	?	601.19	1.58992	0.668952	0.209612	378.127	Yes	No
HNE_3141	hypothetical protein (PilZ domain)	c-di-GMP-related	639.263	1.38809	0.473098	0.0443233	460.535	Yes	No
HNE_3159	hypothetical protein	?	769.578	2.35814	1.23765	0.190949	326.35	Yes	No
HNE_3172	Flp/fap pilus protein	pilus-related	80.2269	1.47315	0.558906	0.101703	54.4594	Yes	No
HNE_3260	hypothetical protein	?	384.484	1.8545	0.891033	0.0220899	207.324	Yes	No
HNE_3294	Phage shock protein A pspA	?	147.37	2.30765	1.20643	0.0483734	63.8615	Not in this gene, but in another (coregulated) gene of the predicted operon	Yes
HNE_3369	hypothetical protein	?	1553.93	1.51782	0.602001	0.17061	1023.79	Yes	Yes
HNE_3532	hypothetical protein	?	664.659	1.55432	0.636287	0.242315	427.62	Yes	Yes
HNE_3541	FtsK	cell division-related	540.053	1.62945	0.704388	0.15093	331.432	Yes	Yes
	CATAGORIES	% of genes in the operon
	Uncharacterized	49.1803
	C-di-GMP-related	8.19672
	flagella-related	8.19672
	pilus-related	6.55738
	metabolism	6.55738
	cell division-related	4.91803
	phosphotransfer-related	4.91803
	transport	4.91803
	transcriptional regulation	3.27869
	LPS-related	1.63934
	peptidoglycan-related	1.63934
