# Supplementary material for: Integrative and quantitative view of the CtrA regulatory network in a stalked budding bacterium
Source: PLoS Genet. 2020 Apr 23;16(4):e1008724. doi: 10.1371/journal.pgen.1008724 (PMC7200025; doi:10.1371/journal.pgen.1008724)
Supplement: S11 Data — The PleC regulon is composed of genes that are differentially expressed (threshold log2-fold change: 0.5) upon deletion of pleC. Only genes with a p-value <0.25 (paired T-test) and an RPKM value of >25 were taken into account. For each gene, it is indicated if this gene is bound by CtrA in the ChIPseq experiment (CtrA ChIP) and if it is present in the CtrA direct regulon. Genes that are present in the same operon (predicted by DOOR2) are highlighted in the same color. Genes are subdivided into functional categories based on manual annotation using the UniProt database. (XLSX) [file pgen.1008724.s027.xlsx]

## Sheet: PleC regulon
			PleC				wt
Locus Tag	Annotation	Function	average RPKM	fold change	log2 fold change	p-value	average RPKM	CtrA ChIP	CtrA direct regulon
HNE_0042	Beta/gamma crystallin domain protein	?	53.7209	1.36729	0.451315	0.184231	39.2902	No	No
HNE_0094	hypothetical protein	?	55.3486	0.645026	-0.63257	0.0355727	85.8083	No	No
HNE_0119	hypothetical protein	?	167.589	1.44236	0.528429	0.071279	116.191	Yes	Yes
HNE_0147	Holliday junction ATP-dependent DNA helicase RuvB	DNA repair	84.2182	1.3718	0.456073	0.0650927	61.3924	No	No
HNE_0179	hypothetical protein	?	46.2601	0.301104	-1.73167	0.0959872	153.635	Yes	Yes
HNE_0242	flagellar M-ring protein FliF	flagella-related	660.543	1.40554	0.491127	0.0889507	469.956	Yes	Yes
HNE_0246	Putative flagellar motor switch protein	flagella-related	304.819	1.38131	0.46604	0.119207	220.673	Not in this gene, but in another (coregulated) gene of the predicted operon	Yes
HNE_0251	Putative chemotaxis MotB protein	flagella-related	106.984	0.68127	-0.5537	0.128502	157.037	Yes	Yes
HNE_0269	Putative flagellar protein	flagella-related	392.428	1.37931	0.463952	0.111265	284.509	Yes	Yes
HNE_0272	Flagellar biosynthetic protein fliQ	flagella-related	103.998	1.36865	0.452752	0.142254	75.9857	Not in this gene, but in another (coregulated) gene of the predicted operon	Yes
HNE_0273	Flagellar biosynthesis protein FlhA	flagella-related	226.114	1.39857	0.48395	0.0044025	161.675	Not in this gene, but in another (coregulated) gene of the predicted operon	Yes
HNE_0274	Flagellar biosynthetic protein FliR	flagella-related	71.2012	1.45321	0.539245	0.150326	48.9957	Not in this gene, but in another (coregulated) gene of the predicted operon	Yes
HNE_0339	Putative membrane protein	?	67.1013	1.38214	0.466905	0.0286257	48.5488	No	No
HNE_0340	hypothetical protein	?	128.191	1.43158	0.517606	0.0413724	89.5453	No	No
HNE_0399	putative tyrosine kinase DivL	phosphotransfer-related	843.607	1.3933	0.478507	0.153969	605.473	Yes	No
HNE_0458	hypothetical protein	?	428.973	0.725035	-0.463877	0.0505112	591.658	Yes	Yes
HNE_0504	SPOA domain protein	?	116.676	1.56926	0.650089	0.138981	74.3507	Yes	No
HNE_0524	Peptidase family M22, nonpeptidase homolog	?	131.756	1.38947	0.474534	0.169909	94.8244	No	No
HNE_0642	hypothetical protein	?	53.7017	1.43147	0.517496	0.0772447	37.5151	No	No
HNE_0646	hypothetical protein	?	20.1292	0.728342	-0.457311	0.0707142	27.637	No	No
HNE_0690	L-aspartate oxidase nadB	metabolism	50.96	1.42596	0.511929	0.091527	35.7375	No	No
HNE_0740	conserved domain protein	?	714.452	1.40201	0.487496	0.0125523	509.592	Yes	No
HNE_0759	TadE-like family protein	pilus-related	78.1501	0.467825	-1.09596	0.147466	167.05	Yes	Yes
HNE_0760	hypothetical protein	?	29.0122	0.501679	-0.995163	0.243651	57.8303	Not in this gene, but in another (coregulated) gene of the predicted operon	Yes
HNE_0811	hypothetical protein	?	476.585	1.3799	0.464567	0.175402	345.376	No	No
HNE_0856	hypothetical protein	?	1069.27	0.650337	-0.62074	0.211663	1644.17	Yes	Yes
HNE_0902	Glycerophosphoryl diester phosphodiesterase family	metabolism	41.5587	0.426175	-1.23048	0.0574482	97.5155	No	No
HNE_0906	hypothetical protein	?	101.214	0.385366	-1.3757	0.14309	262.643	Yes	Yes
HNE_0943	Site-determining protein motR	?	997.779	1.37078	0.454996	0.148978	727.892	No	No
HNE_1011	hypothetical protein	?	192.068	1.39358	0.478797	0.0785419	137.824	Yes	Yes
HNE_1012	hypothetical protein	?	80.8535	1.51807	0.602238	0.116836	53.2607	Not in this gene, but in another (coregulated) gene of the predicted operon	Yes
HNE_1023	Outer membrane protein homolog	transport	152.996	0.669648	-0.578526	0.0457602	228.473	No	No
HNE_1026	Phasin	metabolism	324.227	0.643138	-0.6368	0.133231	504.133	Yes	No
HNE_1032	hypothetical protein	?	21.4098	1.88357	0.913468	0.194191	11.3666	No	No
HNE_1033	Rhodanese domain protein	?	62.1602	1.68819	0.755476	0.212336	36.8207	No	No
HNE_1149	Putative Flp pilus assembly protein CpaB	pilus-related	20.6902	0.0850132	-3.55617	0.000170868	243.377	Yes	Yes
HNE_1150	Type II/III secretion system protein	pilus-related	33.3509	0.122557	-3.02848	0.0361836	272.127	Not in this gene, but in another (coregulated) gene of the predicted operon	No
HNE_1151	hypothetical protein	?	28.5353	0.0945513	-3.40276	0.0683392	301.797	Not in this gene, but in another (coregulated) gene of the predicted operon	Yes
HNE_1152	Putative pilus assembly protein CpaE	pilus-related	21.8657	0.123183	-3.02112	0.0195267	177.505	Not in this gene, but in another (coregulated) gene of the predicted operon	Yes
HNE_1153	Type II/IV secretion system protein	?	21.9952	0.120671	-3.05085	0.0878979	182.274	Not in this gene, but in another (coregulated) gene of the predicted operon	Yes
HNE_1154	Putative Flp pilus assembly protein TadB	pilus-related	12.8946	0.207354	-2.26983	0.00330816	62.1865	Not in this gene, but in another (coregulated) gene of the predicted operon	Yes
HNE_1155	Putative Flp pilus assembly protein TadC	pilus-related	31.7356	0.189031	-2.4033	0.0355721	167.885	Not in this gene, but in another (coregulated) gene of the predicted operon	Yes
HNE_1200	UDP-glucose 4-epimerase galE	metabolism	51.2888	0.516629	-0.9528	0.0929159	99.2759	No	No
HNE_1201	Glycosyl transferase, group 2 family protein	?	12.0823	0.270161	-1.88811	0.0676468	44.7228	No	No
HNE_1214	Hydrolase, alpha/beta fold family	?	62.1116	1.39443	0.479672	0.238463	44.5428	No	No
HNE_1279	hypothetical protein	?	367.533	0.611745	-0.708998	0.05111	600.795	No	No
HNE_1289	hypothetical protein	?	83.9496	0.598921	-0.739562	0.128324	140.168	No	No
HNE_1355	Maf-like protein	cell division-related?	42.3937	1.40108	0.486541	0.0490892	30.2578	No	No
HNE_1390	hypothetical protein (SciP homolog)	transcriptional regulation	771.28	0.269125	-1.89365	0.209722	2865.88	Yes	Yes
HNE_1408	DNA-binding response regulator ChvI	transcriptional regulation	274.997	0.600235	-0.736401	0.067838	458.148	No	No
HNE_1423	GGDEF	c-di-GMP-related	179.553	0.507936	-0.977281	0.0962929	353.496	Yes	Yes
HNE_1509	hypothetical protein	?	37.8725	0.722937	-0.468059	0.147651	52.387	Yes	No
HNE_1601	pseudogene	?	62.8614	1.44112	0.527194	0.104925	43.6197	No	No
HNE_1819	pseudogene	?	68.0219	0.676346	-0.564168	0.171594	100.573	No	No
HNE_1846	YceI-like family	metabolism	942.739	0.719224	-0.475488	0.110147	1310.77	No	No
HNE_1960	GGDEF	c-di-GMP-related	71.3443	0.258115	-1.95391	0.179863	276.405	Yes	Yes
HNE_1979	GGDEF+EAL	c-di-GMP-related	82.8298	0.61532	-0.700591	0.015101	134.613	Yes	No
HNE_2025	Transcriptional regulator PhaD	transcriptional regulation	35.8526	0.531947	-0.910645	0.0444566	67.3988	Yes	No
HNE_2026	pseudogene	?	62.8004	0.592863	-0.754229	0.0617562	105.927	No	No
HNE_2045	Putative 4'-phosphopantetheinyl transferase	metabolism	23.4418	1.4723	0.558076	0.205071	15.9218	Not in this gene, but in another (coregulated) gene of the predicted operon	No
HNE_2046	Segregation and condensation protein B scpB	cell division-related	231.641	1.41006	0.495759	0.00220254	164.277	Not in this gene, but in another (coregulated) gene of the predicted operon	No
HNE_2049	Sporulation related repeat protein	cell division-related?	558.251	1.40103	0.486483	0.0389384	398.459	Yes	No
HNE_2067	EAL	c-di-GMP-related	63.4336	0.32084	-1.64007	0.00369401	197.711	Yes	Yes
HNE_2122	hypothetical protein	?	70.4585	0.1561	-2.67946	0.0205093	451.368	Yes	Yes
HNE_2172	hypothetical protein	?	72.3539	1.47506	0.560774	0.234567	49.0515	No	No
HNE_2175	pseudogene	?	232.458	1.42635	0.512326	0.0847524	162.974	No	No
HNE_2176	Methylmalonate-semialdehyde dehydrogenase mmsA2	metabolism	347.723	1.49204	0.577284	0.0994446	233.053	No	No
HNE_2177	Transporter, solute:sodium symporter (SSS) family	transport	190.067	1.49297	0.578183	0.160173	127.308	No	No
HNE_2182	Kinase IolC	metabolism	171.39	1.39281	0.477997	0.205699	123.053	No	No
HNE_2241	Putative chain length determinant protein	LPS-related	75.2367	1.37084	0.455055	0.0312113	54.8838	Yes	No
HNE_2268	hypothetical protein	?	144.019	0.585399	-0.772507	0.0810498	246.019	Yes	No
HNE_2292	hypothetical protein	?	320.47	1.48178	0.567336	0.185884	216.273	No	No
HNE_2313	PHA/PHB synthase family protein	metabolism	84.5812	0.706304	-0.501638	0.150115	119.752	Yes	No
HNE_2345	hypothetical protein	?	205.717	0.676407	-0.564036	0.0518933	304.132	No	No
HNE_2434	hypothetical protein	?	99.1573	0.520312	-0.94255	0.0415881	190.573	Yes	Yes
HNE_2435	GGDEF	c-di-GMP-related	114.723	0.563752	-0.826867	0.0188978	203.499	Not in this gene, but in another (coregulated) gene of the predicted operon	No
HNE_2448	TonB-dependent receptor	transport	87.5725	1.52958	0.613134	0.00411224	57.2527	No	No
HNE_2462	Putative transporter	transport	63.5453	1.367	0.451017	0.0806911	46.4851	Yes	No
HNE_2476	SoxAX cytochrome complex subunit A	metabolism	33.9927	1.43359	0.519633	0.180051	23.7116	No	No
HNE_2477	Putative sulfur oxidation protein SoxZ	metabolism	84.3715	1.37004	0.454222	0.141605	61.5831	No	No
HNE_2492	hypothetical protein	?	79.6313	0.382013	-1.38831	0.0993274	208.452	Yes	No
HNE_2495	Fimbrial usher protein	pilus-related	72.728	1.44498	0.531052	0.0638323	50.3314	No	No
HNE_2533	hypothetical protein	?	325.885	0.566949	-0.818708	0.083618	574.805	Yes	Yes
HNE_2535	pseudogene	?	42.9776	1.65197	0.724183	0.144577	26.0161	No	No
HNE_2601	hypothetical protein	?	43.7246	0.683186	-0.549651	0.191962	64.0011	No	No
HNE_2703	hypothetical protein	?	84.4475	0.323638	-1.62755	0.128447	260.932	Yes	Yes
HNE_2776	tRNA-specific adenosine deaminase tadA	metabolism	191.109	1.57108	0.651754	0.183608	121.642	No	No
HNE_2785	hypothetical protein	?	5065.32	0.727906	-0.458175	0.0929803	6958.75	No	No
HNE_2801	transglycosylase, Slt family	peptidoglycan-related	77.6578	0.715479	-0.483018	0.161289	108.54	Yes	No
HNE_2891	hypothetical protein	metabolism	553.949	1.41925	0.505131	0.092011	390.31	Yes	No
HNE_2910	PleC	phosphotransfer-related	0.0665102	0.000615623	-10.6657	0.0192632	108.037	Yes	No
HNE_2914	hypothetical protein	?	236.348	0.625145	-0.677738	0.0424984	378.07	Yes	Yes
HNE_2922	Mandelate racemase/muconate lactonizing enzyme family protein	metabolism	181.837	1.42485	0.510808	0.207541	127.619	Yes	No
HNE_2999	Transporter, outer membrane receptor (OMR) family	transport	477.085	0.654877	-0.610704	0.210591	728.511	No	No
HNE_3019	TadE-like protein	pilus-related	129.573	0.53584	-0.900127	0.0552743	241.812	Yes	Yes
HNE_3020	Flp/Fap pilin component	pilus-related	152.76	0.564427	-0.825142	0.200851	270.646	Not in this gene, but in another (coregulated) gene of the predicted operon	Yes
HNE_3033	Transcriptional regulator MraZ	transcriptional regulation	966.308	1.3835	0.468325	0.206635	698.45	Yes	No
HNE_3077	hypothetical protein	?	227.48	0.602129	-0.731856	0.0220232	377.793	No	No
HNE_3078	hypothetical protein	?	1829.48	0.708201	-0.49777	0.160816	2583.29	No	No
HNE_3131	Oxidoreductase, short chain dehydrogenase/reductase family protein	metabolism	326.096	0.709089	-0.495961	0.126716	459.88	No	No
HNE_3135	hypothetical protein	?	70.0257	0.485024	-1.04387	0.00923829	144.376	No	No
HNE_3172	flp/fap pilus protein	pilus-related	32.8743	0.603648	-0.728219	0.0281388	54.4594	Yes	No
HNE_3260	hypothetical protein	?	305.028	1.47126	0.557054	0.14976	207.324	Yes	No
HNE_3268	Coenzyme A biosynthesis bifunctional protein CoaBC	metabolism	75.5196	0.682723	-0.550627	0.161693	110.615	No	No
HNE_3281	Acyltransferase domain protein	metabolism	31.2872	1.45223	0.538267	0.142541	21.5443	No	No
HNE_3310	dITP/XTP pyrophosphatase rdgB	metabolism	173.371	1.519	0.603125	0.242525	114.134	No	No
HNE_3320	hypothetical protein	?	47.686	1.39185	0.477005	0.150987	34.2609	No	No
HNE_3366	hypothetical protein	?	335.641	1.47905	0.564674	0.125681	226.93	No	No
HNE_3423	hypothetical protein	?	74.8303	0.700022	-0.514527	0.239339	106.897	Yes	No
HNE_3426	Redox-sensitive transcriptional activator SoxR	transcriptional regulation	42.7477	1.39385	0.479073	0.048426	30.6688	No	No
HNE_3490	hypothetical protein	?	105.964	1.4518	0.537838	0.00553517	72.988	No	No
HNE_3514	Aconitate hydratase acnA	metabolism	883.179	0.725228	-0.463494	0.156768	1217.79	No	No
HNE_3541	FtsK	cell division-related	456.148	1.37629	0.460788	0.0424924	331.432	Yes	Yes
HNE_3545	UPF0434 protein	?	114.952	1.3728	0.457124	0.183114	83.7355	No	No
	CATAGORIES	% of genes in the operon
	Uncharacterized	47.3684
	metabolism	16.6667
	pilus-related	8.77193
	flagella-related	6.14035
	C-di-GMP-related	4.38596
	transport	4.38596
	transcriptional regulation	4.38596
	cell division-related	3.50877
	phosphotransfer-related	1.75439
	LPS-related	0.877193
	peptidoglycan-related	0.877193
	DNA repair	0.877193
