# Supplementary material for: Integrative and quantitative view of the CtrA regulatory network in a stalked budding bacterium
Source: PLoS Genet. 2020 Apr 23;16(4):e1008724. doi: 10.1371/journal.pgen.1008724 (PMC7200025; doi:10.1371/journal.pgen.1008724)
Supplement: S12 Data — The DivK regulon is composed of genes that are differentially expressed (threshold log2-fold change: 0.5) upon deletion of divK. Only genes with a p-value <0.25 (paired T-test) and an RPKM value of >25 were taken into account. For each gene, it is indicated if this gene is bound by CtrA in the ChIPseq experiment (CtrA ChIP) and if it is present in the CtrA direct regulon. Genes that are present in the same operon (predicted by DOOR2) are highlighted in the same color. Genes are subdivided into functional categories based on manual annotation using the UniProt database. (XLSX) [file pgen.1008724.s028.xlsx]

## Sheet: DivK regulon
			DivK				wt
Locus tag	Annotation	Function	average RPKM	fold change	log2 fold change	p-value	average RPKM	CtrA ChIP	CtrA direct regulon
HNE_0094	hypothetical protein	?	60.0729	0.700084	-0.514401	0.101159	85.8083	No	No
HNE_0121	hypothetical protein	?	15.9077	0.836011	-0.258406	0.10922	19.0281	No	No
HNE_0179	hypothetical protein	?	87.1576	0.567303	-0.817808	0.182454	153.635	Yes	Yes
HNE_0271	Flagellar hook-basal body complex protein FliE	flagella-related	1749.48	1.42424	0.510188	0.12006	1228.37	Not in this gene, but in another (coregulated) gene of the predicted operon	Yes
HNE_0412	50S ribosomal protein L34 rpmH	metabolism	15750.8	1.6307	0.705495	0.202661	9658.89	No	No
HNE_0759	TadE-like family protein	pilus-related	113.943	0.682088	-0.551969	0.19501	167.05	Yes	Yes
HNE_0902	Glycerophosphoryl diester phosphodiesterase family	metabolism	38.026	0.389948	-1.35865	0.0577159	97.5155	No	No
HNE_0906	hypothetical protein	?	169.045	0.643631	-0.635694	0.199834	262.643	Yes	Yes
HNE_1023	Outer membrane protein homolog	transport	144.886	0.63415	-0.657103	0.103699	228.473	No	No
HNE_1036	Oxidoreductase, short chain dehydrogenase/reductase family	metabolism	38.7605	1.43735	0.523409	0.145353	26.9667	No	No
HNE_1078	3-isopropylmalate dehydratase small subunit leuD2	metabolism	37.9787	1.41233	0.498081	0.117021	26.8908	No	No
HNE_1149	putative Flp pilus assembly protein CpaB	pilus-related	81.001	0.332821	-1.58718	0.0651718	243.377	Yes	Yes
HNE_1150	Type II/III secretion system protein	pilus-related	91.9725	0.337977	-1.565	0.023554	272.127	Not in this gene, but in another (coregulated) gene of the predicted operon	No
HNE_1151	hypothetical protein	?	88.6371	0.293698	-1.7676	0.0640332	301.797	Not in this gene, but in another (coregulated) gene of the predicted operon	Yes
HNE_1152	Putative pilus assembly protein CpaE	pilus-related	59.2057	0.333544	-1.58405	0.0253528	177.505	Not in this gene, but in another (coregulated) gene of the predicted operon	Yes
HNE_1153	Type II/IV secretion system protein	?	58.1917	0.319253	-1.64723	0.0874115	182.274	Not in this gene, but in another (coregulated) gene of the predicted operon	Yes
HNE_1154	Putative Flp pilus assembly protein TadB	pilus-related	25.1628	0.404634	-1.30531	0.0325868	62.1865	Not in this gene, but in another (coregulated) gene of the predicted operon	Yes
HNE_1155	Putative Flp pilus assembly protein TadC	pilus-related	57.8269	0.344443	-1.53766	0.0121013	167.885	Not in this gene, but in another (coregulated) gene of the predicted operon	Yes
HNE_1200	UDP-glucose 4-epimerase galE	metabolism	53.8374	0.542301	-0.882834	0.0775963	99.2759	No	No
HNE_1201	Glycosyl transferase, group 2 family protein	?	14.3998	0.32198	-1.63496	0.0289679	44.7228	No	No
HNE_1279	hypothetical protein	?	415.097	0.690913	-0.533423	0.0615062	600.795	No	No
HNE_1289	hypothetical protein	?	100.143	0.714447	-0.485101	0.151912	140.168	No	No
HNE_1339	hypothetical protein	?	92.1155	1.65776	0.729232	0.0734536	55.5664	No	No
HNE_1351	hypothetical protein	?	27.6661	1.79621	0.844953	0.205368	15.4025	No	No
HNE_1407	hypothetical protein	?	116.995	0.676192	-0.564496	0.246834	173.021	No	No
HNE_1408	DNA-binding response regulator ChvI	transcriptional regulation	246.589	0.538231	-0.893703	0.0489523	458.148	No	No
HNE_1423	GGDEF	c-di-GMP-related	246.021	0.695965	-0.522913	0.168191	353.496	Yes	Yes
HNE_1898	Thioesterase family protein	metabolism	52.5501	1.53078	0.61427	0.112878	34.3289	No	No
HNE_1979	Putative diguanylate cyclase	c-di-GMP-related	89.1184	0.662036	-0.595018	0.171154	134.613	No	No
HNE_2025	Transcriptional regulator PhaD	transcriptional regulation	43.8642	0.650815	-0.61968	0.0652793	67.3988	Yes	No
HNE_2067	EAL	c-di-GMP-related	101.389	0.512816	-0.963486	0.0508934	197.711	Yes	Yes
HNE_2122	hypothetical protein	?	193.002	0.427593	-1.22569	0.0373234	451.368	Yes	Yes
HNE_2434	hypothetical protein	?	121.373	0.636886	-0.650892	0.0784587	190.573	Yes	Yes
HNE_2435	GGDEF+EAL	c-di-GMP-related	147.542	0.725029	-0.46389	0.0527574	203.499	Not in this gene, but in another (coregulated) gene of the predicted operon	Yes
HNE_2492	hypothetical protein	?	130.428	0.625696	-0.676465	0.211732	208.452	Yes	No
HNE_2497	hypothetical protein	?	1005.85	0.681926	-0.552314	0.151631	1475.02	Yes	No
HNE_2535	pseudogene	?	35.9599	1.38222	0.466987	0.0431194	26.0161	No	No
HNE_2653	Prepilin peptidase gspO	pilus-related	30.8379	1.42247	0.508396	0.226297	21.6791	No	No
HNE_2703	hypothetical protein	?	157.89	0.605101	-0.724753	0.187733	260.932	Yes	Yes
HNE_3008	TPR domain protein	?	134.432	1.482	0.567545	0.210387	90.7099	No	No
	CATAGORIES	% of genes in the operon
	Uncharacterized	47.5
	pilus-related	17.5
	metabolism	15
	C-di-GMP-related	10
	transcriptional regulation	5
	flagella-related	2.5
	transport	2.5
