# Supplementary material for: Integrative and quantitative view of the CtrA regulatory network in a stalked budding bacterium
Source: PLoS Genet. 2020 Apr 23;16(4):e1008724. doi: 10.1371/journal.pgen.1008724 (PMC7200025; doi:10.1371/journal.pgen.1008724)
Supplement: S13 Data — Shown is an overview of the genes from the direct CtrA regulon that are present in the ChpT, CckA, DivK PleC and DivJ regulons. The thresholds for inclusion in a regulon were a log2-fold change of 1.3 for CckA and ChpT and log2-fold change of 0.5 for DivJ, PleC and DivK. Based on the overlap between the different regulons, the signal input and output at the different nodes and the signal flux between the different nodes in the regulatory cascade were quantified as a percentage of the total signal input into CtrA. (XLSX) [file pgen.1008724.s029.xlsx]

## Sheet: Signal flow
For quantification of overlap, the following thresholds were used: ChpT and CckA: 1,3 and DivJ, PleC and DivK: 0,5
Overlap between regulons
PleC
Overlap with CtrA direct regulon: 32/94 genes = 34% of signal		to CckA via DivK	to CckA past DivK		to ChpT via DivK	to ChpT past DivK
		17/94= 18%	12/94=13%		3/94=3%	0/94=0%
		to CckA in total: 31%			to ChpT in total: 3%
DivJ
Overlap with CtrA direct regulon: 32/94 genes = 34% of signal		to CckA via DivK	to CckA past DivK		to ChpT via DivK	to ChpT past DivK
		3/94= 3%	11/94=12%		0/94=0%	1/94=1%
		to CckA in total: 15%			to ChpT in total: 1%
PleC and DivJ together
Overlap with CtrA direct regulon: 5/94 genes = 5% of signal overlaps		to CckA via DivK	to CckA past DivK		to ChpT via DivK	to ChpT past DivK
		3/94= 3%	2/94=12%		0/94=0%	0/94=0%
		to CckA in total: 5%			to ChpT in total: 0%
As 5% of the signal leading into CtrA comes from two input factors (i.e. PleC and DivJ) and gets integrated at DivK or alternative DivK, the total percentage of input signal should be ≥105%.
DivK
Overlap with CtrA direct regulon: 21/94 genes = 22% of signal		to CtrA via CckA	to CtrA via ChpT (past CckA)
		19/94= 20%	2/94= 2%
CckA
Overlap with CtrA direct regulon: 83/94 genes = 88% of signal		to CtrA via ChpT	to CtrA past ChpT
		56/94= 60%	27/94= 29%
Genes in an operon are counted, even if they don't meet the threshold themselves.
ChpT
Overlap with CtrA direct regulon: 67/94 genes = 71% of signal		to CtrA directly
		67/94= 71%
Genes in an operon are counted, even if they don't meet the threshold themselves.
In-flow into different nodes of the pathway				Outflow out of different parts of the pathway
DivK				DivK
PleC	20/94=21%			towards CckA	17/94=21%
DivJ	3/94=3%			towards ChpT	3/94=3%
not present in any regulons before DivK	1/94=1%				20/94=21%
	24/94=26%			As the inflow is larger than the outflow (since some genes are shared between PleC and DivJ operons), DivK acts as an integrator.
alternative DivK				alternative DivK
PleC	12/94=13%			towards CckA	21/94=22%
DivJ	12/94=13%			towards ChpT	1/94=1%
not present in any regulons before alternative DivK	?/94=?%				22/94=23%
	24/94=26%
It is possible that part of the signal into CckA and/or ChpT that did not come from DivJ or PleC is transmitted through 'alternative DivK'.				It is possible that part of the signal into CckA and or ChpT that did not come from DivJ or PleC is transmitted through 'alternative DivK'.
CckA				CckA
from DivK into CckA	19/94=20%			towards ChpT	56/94=60%
from alternative DivK into CckA	22/94=23%			towards CtrA directly	27/94=29%
not present in any regulons before CckA	40/94=43%				83/94=88%
	81/94=86%
				Genes in an operon are counted, even if they don't meet the threshold themselves.
ChpT				ChpT
from CckA into ChpT	54/94=57%			towards CtrA	67/94= 71%
from DivK into ChpT	2/94=2%
from alternative DivK into ChpT	1/94=1%
not present in any regulons before ChpT	9/94=10%
	66/94=70%
				Genes in an operon are counted, even if they don't meet the threshold themselves.
CtrA
Total input into CtrA should be 105% (see above)
PleC	32/94=34%
DivJ	15/94=16%
	47/94=50%
input coming from other imput factors (histide kinases)	55% (105-50)
CtrA
from CckA directly	27/94=29%
from ChpT directly	67/94=71%
	94/94=100%
Flow of signal between nodes
PleC -> DivK	20/94=21%
PleC -> alternative DivK	12/94=13%
DivJ -> DivK	3/94= 3%
DivJ -> alternative DivK	12/94=13%
other HKs -> DivK	1/94=1%
DivK -> CckA	19/94=20%
alternative DivK -> CckA	22/94=23%
DivK -> ChpT	2/94=2%
alternative DivK -> ChpT	1/94=1%
CckA -> ChpT	56/94=60%
CckA -> ? -> CtrA	27/94=29%
other factors -> ChpT	9/94=10%
ChpT -> CtrA	67/94=71%
