# Supplementary material for: Integrative and quantitative view of the CtrA regulatory network in a stalked budding bacterium
Source: PLoS Genet. 2020 Apr 23;16(4):e1008724. doi: 10.1371/journal.pgen.1008724 (PMC7200025; doi:10.1371/journal.pgen.1008724)
Supplement: S14 Data — The table shows the overlap between the CtrA regulon and the PleC, DivJ, CckA and ChpT regulons in C. crescentus. (XLSX) [file pgen.1008724.s030.xlsx]

## Sheet: Signal flow in C. crescentus
	Based on data from Chen et al. (2006), Suppl. Table 4.		Based on data from Biondi et al. (2006), Suppl. Table 2. Original data from Jacobs et al. (2003)	Based on data from Biondi et al. (2006), Suppl. Table 2.
Genes contained in the CtrA regulon as determined by Laub et al (2002). Genes present in an operon (as given by Laub et al., 2002, Figure 4) are highlighted in grey.	Threshold used in the study: 1.5 log2-fold change = 0.584 fold change.		Threshold used in the study: 1.75 log2-fold change = 0.81 fold change.	Threshold used in the study: 1.75 log2-fold change = 0.81 fold change.
Locus tag	Present in PleC regulon?	Present in DivJ regulon?	Present in CckA regulon?	Present in ChpT regulon?
CC0014	N	N	N	N
CC0015	N	N	N	N
CC0016	N	N	N	N
CC0017	N	N	N	N
CC0018	N	N	N	N
CC0049	N	N	?	Y
CC0050	N	N	Y	Y
CC0232	N	N	Y	N
CC0233	N	N	N	N
CC0234	N	N	Y	N
CC0350	N	N	N	N
CC0378	N	N	Y	Y
CC0429	Y	N	Y	Y
CC0430	N	N	Y	Y
CC0431	N	N	Y	Y
CC0432	N	N	Y	Y
CC0433	N	N	Y	Y
CC0434	N	N	Y	Y
CC0435	N	N	Y	Y
CC0436	N	N	Y	Y
CC0437	N	N	Y	Y
CC0438	N	N	Y	Y
CC0439	N	N	Y	Y
CC0440	N	N	Y	Y
CC0441	N	N	Y	N
CC0483	N	N	N	Y
CC0484	N	N	Y	N
CC0792	N	N	Y	Y
CC0793	N	Y	Y	Y
CC0794	N	N	Y	Y
CC0953	N	N	Y	N
CC0954	N	N	Y	N
CC0955	N	N	Y	N
CC1035	N	N	N	N
CC1072	N	N	Y	Y
CC1101	N	N	Y	Y
CC1102	N	N	Y	Y
CC1210	N	N	Y	N
CC1211	N	N	Y	N
CC1307	Y	N	N	N
CC1396	N	N	Y	Y
CC1456	N	N	Y	N
CC1457	N	N	Y	N
CC1458	N	N	Y	Y
CC1459	N	N	Y	?
CC1850	N	N	Y	Y
CC1872	N	N	N	N
CC1873	N	N	N	N
CC1902	N	N	Y	Y
CC1923	N	N	N	N
CC1963	N	N	Y	Y
CC2061	N	N	?	N
CC2062	N	N	?	Y
CC2063	N	N	Y	N
CC2064	N	N	Y	N
CC2165	N	N	Y	Y
CC2166	N	N	N	N
CC2214	N	N	N	N
CC2215	N	N	N	N
CC2316	N	N	Y	N
CC2317	N	N	Y	N
CC2324	Y	N	Y	Y
CC2540	N	N	Y	Y
CC2551	N	N	Y	N
CC2552	N	N	Y	N
CC2628	N	N	Y	Y
CC2629	N	N	Y	Y
CC2640	N	N	Y	N
CC2644	N	N	N	N
CC2700	N	N	Y	Y
CC2701	N	N	Y	Y
CC2702	N	N	Y	Y
CC2703	N	N	?	?
CC2704	N	N	Y	Y
CC2810	N	N	Y	N
CC2868	N	N	N	N
CC2948	Y	N	?	Y
CC2949	N	N	Y	Y
CC2950	N	N	Y	N
CC2951	N	N	Y	N
CC3035	N	N	Y	Y
CC3201	N	N	N	N
CC3202	N	N	N	N
CC3218	N	N	N	Y
CC3219	Y	N	N	Y
CC3286	N	N	N	N
CC3291	N	N	N	N
CC3295	N	N	N	N
CC3317	N	N	N	N
CC3474	N	N	Y	Y
CC3475	N	Y	Y	Y
CC3476	N	N	Y	N
CC3598	N	N	N	N
CC3599	N	N	N	N
CC3699	N	N	N	N
	PleC	DivJ	CckA	ChpT
Genes present in both the respective regulon and in the CtrA direct regulon	5	2	61	44
% of genes out of the CtrA regulon that are present in the respective regulon	5.26316	2.10526	64.2105	46.3158
