# Supplementary material for: Integrative and quantitative view of the CtrA regulatory network in a stalked budding bacterium
Source: PLoS Genet. 2020 Apr 23;16(4):e1008724. doi: 10.1371/journal.pgen.1008724 (PMC7200025; doi:10.1371/journal.pgen.1008724)
Supplement: S15 Data — The file provides the raw data for the motility assays and Western blot analyses. (XLSX) [file pgen.1008724.s031.xlsx]

## Sheet: Fig 3C
Data swarm assays
Strains	relative to wt in %	Average (%)	Stdem.s (%)	Protein	Significance		Significance determined with one-sided Mann-Withney U-test
OL20#2-1	57.5735						using https://www.socscistatistics.com/tests/mannwhitney/
OL20#2-2	56.2336
OL20#2-3	58.4253
OL20#2-4	58.8736
OL20#2-5	67.8069
OL20#2-6	60.7198
OL20#2-7	59.3041
OL20#2-8	62.9097
OL20#2-9	59.7173
OL20#2-10	66.6792
OL20#2-11	65.3821
OL20#2-12	70.9355
OL20#2-13	70.1046
OL20#2-14	68.3142
OL20#2-15	60.0789
OL20#2-16	66.632
OL20#2-17	63.3147
OL20#2-18	65.3955
OL20#2-19	66.2627
OL20#2-20	67.3256
OL20#2-21	64.8239
OL20#2-22	68.8227
OL20#2-23	65.7701
OL20#2-24	63.8582
OL20#2-25	62.3546
OL20#2-26	55.8022
OL20#2-27	57.2669
OL20#2-28	56.6318
OL20#2-29	60.9547
OL20#2-30	58.5891
OL20#2-31	55.4069	62.6539	4.5921	PleC	***
OL21#2-1	111.985
OL21#2-2	115.899
OL21#2-3	113.377
OL21#2-4	115.899
OL21#2-5	112.738
OL21#2-6	109.647
OL21#2-7	114.035
OL21#2-8	108.291
OL21#2-9	104.012
OL21#2-10	107.2
OL21#2-11	101.35
OL21#2-12	101.918
OL21#2-13	101.941
OL21#2-14	103.11
OL21#2-15	104.498
OL21#2-16	94.7731
OL21#2-17	99.3772
OL21#2-18	100.904
OL21#2-19	104.552
OL21#2-20	100.84
OL21#2-21	99.3568
OL21#2-22	104.478	105.917	6.00157	PleD	*
OL94#1-1	85.9242
OL94#1-2	80.5225
OL94#1-3	78.4292
OL94#1-4	83.7141
OL94#1-5	81.6685
OL94#1-6	82.6721
OL94#1-7	84.2547
OL94#1-8	87.906
OL94#1-9	85.4872
OL94#1-10	88.8955
OL94#1-11	87.9027
OL94#1-12	85.5209
OL94#1-13	86.8522
OL94#1-14	77.0766
OL94#1-15	83.1364
OL94#1-16	77.5326
OL94#1-17	75.7759
OL94#1-18	75.3468
OL94#1-19	74.3808
OL94#1-20	78.9544
OL94#1-21	76.6915
OL94#1-22	83.1459
OL94#1-23	84.1894
OL94#1-24	81.4349
OL94#1-25	81.4544
OL94#1-26	92.7898
OL94#1-27	94.0653
OL94#1-28	88.1493
OL94#1-29	72.8475
OL94#1-30	71.3964
OL94#1-31	73.9363
OL94#1-32	77.6759
OL94#1-33	79.7304
OL94#1-34	79.289	80.266	6.09586	DivJ	**
OL95#1-1	91.7075
OL95#1-2	92.87
OL95#1-3	101.054
OL95#1-4	101.504
OL95#1-5	95.7026
OL95#1-6	92.3068
OL95#1-7	102.256
OL95#1-8	94.7596
OL95#1-9	99.2828
OL95#1-10	106.68
OL95#1-11	97.793
OL95#1-12	99.3568
OL95#1-13	101.955
OL95#1-14	99.3568
OL95#1-15	94.7731
OL95#1-16	99.3772
OL95#1-17	98.8537
OL95#1-18	98.8537
OL95#1-19	94.7731
OL95#1-20	94.7462	97.8981	3.87122	DivK	not significant
HW02-1	18.047
HW02-2	18.3081
HW02-3	18.0335
HW02-4	19.8418
HW02-5	18.047
HW02-6	18.8401
HW02-7	18.6053
HW02-8	21.7332
HW02-9	22.233
HW02-10	21.9866
HW02-11	22.4661
HW02-12	22.2469
HW02-13	22.713
HW02-14	22.713	20.4153	2.02001	FliL	***
OL23#1-1	98.9445
OL23#1-2	102.921
OL23#1-3	98.9445
OL23#1-4	101.619
OL23#1-5	102.358
OL23#1-6	105.795
OL23#1-7	99.5715
OL23#1-8	99.4329
OL23#1-9	97.5858
OL23#1-10	103.127
OL23#1-11	101.209
OL23#1-12	98.8237
OL23#1-13	103.114
OL23#1-14	98.2339
OL23#1-15	76.0038
OL23#1-16	89.2965
OL23#1-17	88.7456
OL23#1-18	95.7581
OL23#1-19	84.2153
OL23#1-20	88.7456	96.7222	7.54031	PleC complementation	not
OL123#1-1	100.211
OL123#1-2	103.672
OL123#1-3	94.2172
OL123#1-4	99.4543
OL123#1-5	96.9148
OL123#1-6	100.211
OL123#1-7	94.8386
OL123#1-8	95.2396
OL123#1-9	100.386
OL123#1-10	95.7257
OL123#1-11	98.2339
OL123#1-12	95.7516
OL123#1-13	94.6499
OL123#1-14	95.202
OL123#1-15	76.5547
OL123#1-16	85.4078
OL123#1-17	83.6903
OL123#1-18	88.1688
OL123#1-19	90.5214
OL123#1-20	86.5031	93.7777	6.74197	DivJ complementation	not
wt #1	100.122
wt #2	95.0856
wt #3	98.7254
wt #4	95.5834
wt #5	110.484
wt #6	92.8139
wt #7	108.291
wt #8	103.11
wt #9	101.364
wt #10	98.3164
wt #11	100.35
wt #12	103.478
wt #13	92.277
wt #14	98.7679
wt #15	96.8739
wt #16	101.56
wt #17	100.211
wt #18	98.9445
wt #19	103.642
wt #20	114.547
wt #21	92.213
wt #22	100.606
wt #23	92.8481
wt #24	106.212
wt #25	92.2389
wt #26	103.633
wt #27	97.7025	100	5.65358	wt

## Sheet: Fig 11B
Cell cycle-dependent changes in CtrA and flagelling accumulation
CtrA (ca. 28 kDa)							Flagellin (ca. 42 kDa)
Blot 1							Blot 1
min	Signal 28 kDa band	Signal A'black lane	28 kDa/A'black	Normalized			min	Signal 42 kDa band	Signal A'black lane	42 kDa/A'black	Normalized
0	1918812	337984296	0.00567722	100			0	425723	346564306	0.00122841	100
30	2209844	397910240	0.00555362	97.8229			30	205335	318249696	0.000645201	52.5233
60	2164968	354848936	0.0061011	107.466			60	212976	304440244	0.000699566	56.9489
90	1895750	373323704	0.00507803	89.4457			90	170984	340447754	0.000502233	40.8848
120	2012920	398083816	0.00481643	84.8378			120	201786	335944285	0.000600653	48.8968
150	2068976	393600688	0.00488279	86.0067			150	294504	366982820	0.000802501	65.3284
180	2101428	412247992	0.00501877	88.4018			180	424908	384042401	0.00110641	90.0684
210	2498384	400848448	0.00524245	92.3418			210	631591	358528394	0.00176162	143.407
240	2413124	408039216	0.0061229	107.85			240	592731	325061820	0.00182344	148.439
Blot 2							Blot 2
min	Signal 28 kDa band	Signal A'black lane	28 kDa/A'black	Normalized			min	Signal 42 kDa band	Signal A'black lane	42 kDa/A'black	Normalized
0	2064177	317261142	0.00650624	100			0	447930	366571420	0.00122194	100
30	2030697	308975931	0.00657235	101.016			30	299970	372396696	0.000805512	65.9205
60	2568375	384954075	0.0066719	102.546			60	198900	360889261	0.000551139	45.1034
90	2184884	316202337	0.00690977	106.202			90	196050	310127065	0.00063216	51.7339
120	2466990	316985328	0.00778266	119.618			120	285818	294403587	0.000970837	79.4502
150	2513079	363451671	0.00691448	106.275			150	347600	309226650	0.00112409	91.9923
180	2550608	348504255	0.00731873	112.488			180	383292	307900908	0.00124486	101.875
210	2993675	352202396	0.00849987	130.642			210	496834	310349460	0.00160089	131.011
240	2774547	375300288	0.00739287	113.627			240	739136	325769524	0.00226889	185.679
Blot 3							Blot 3
min	Signal 28 kDa band	Signal A'black lane	28 kDa/A'black	Normalized			min	Signal 42 kDa band	Signal A'black lane	42 kDa/A'black	Normalized
0	1022004	406693764	0.00251296	100			0	194938	328046264	0.000594239	100
30	1143747	419652688	0.00272546	108.456			30	140302	408394480	0.000343545	57.8126
60	1103301	443070784	0.00249012	99.0914			60	98194	381446624	0.000257425	43.3201
90	757350	390422520	0.00193982	77.1928			90	81577	351349024	0.000232182	39.0722
120	1059183	429281840	0.00246734	98.1846			120	160225	432338504	0.000370601	62.3656
150	1206414	377165048	0.00319864	127.286			150	278400	375027120	0.000742346	124.924
180	1489077	392432248	0.00379448	150.997			180	365632	492376768	0.000742586	124.964
210	1672791	451965488	0.00370115	147.283			210	446426	426442952	0.00104686	176.168
240	1054755	302865310	0.00348259	138.585			240	388397	331758032	0.00117072	197.012
Blot 4							Blot 4
min	Signal 28 kDa band	Signal A'black lane	28 kDa/A'black	Normalized			min	Signal 42 kDa band	Signal A'black lane	42 kDa/A'black	Normalized
0	849604	374050493	0.00227136	100			0	175305	378312186	0.000463387	100
30	1186276	398256140	0.00297868	131.141			30	133690	432451832	0.000309144	66.714
60	1231356	445477701	0.00276412	121.695			60	115014	421067654	0.000273149	58.9461
90	1067836	401892642	0.00265702	116.979			90	69890	381745302	0.00018308	39.5091
120	1328544	412624100	0.00321974	141.754			120	110635	408473205	0.00027085	58.4501
150	1529304	358232255	0.00426903	187.95			150	227304	494120544	0.000460017	99.2728
180	1555624	369918795	0.00420531	185.145			180	234233	424679805	0.000551552	119.026
210	1634276	391619251	0.00417312	183.728			210	338401	425916083	0.000794525	171.46
240	1283324	359102593	0.0035737	157.337			240	379916	385582377	0.000985304	212.631
Blot 5
min	Signal 28 kDa band	Signal A'black lane	28 kDa/A'black	Normalized			Blot 5
0	1004406	355235652	0.00282744	100			min	Signal 42 kDa band	Signal A'black lane	42 kDa/A'black	Normalized
30	933920	379745820	0.00245933	86.9809			0	181133	322301792	0.000561998	100
60	1131910	418534629	0.00270446	95.6506			30	109876	255411876	0.000430191	76.5468
90	1095224	390154428	0.00280716	99.2827			60	100568	242273894	0.0004151	73.8615
120	1253330	386089632	0.00349713	123.686			90	73416	230221008	0.000318894	56.7428
150	1350206	420583536	0.00347125	122.77			120	139126	221229561	0.000597208	106.265
180	1459952	413778132	0.00352676	124.733			150	132120	261447622	0.00050534	89.9185
210	1459296	410174604	0.0030691	108.547			180	132120	435550157	0.000488063	86.8443
240	1258868	365129532	0.00344773	121.938			210	212576	331769622	0.000713962	127.04
							240	236871	272049000	0.000870692	154.928
Blot 6
min	Signal 28 kDa band	Signal A'black lane	28 kDa/A'black	Normalized			Blot 6
0	395425	228556776	0.0017301	100			min	Signal 42 kDa band	Signal A'black lane	42 kDa/A'black	Normalized
30	424925	206730846	0.00205545	118.806			0	189788	182933900	0.00103747	100
60	393668	186044160	0.00211599	122.305			30	133198	246579256	0.000540183	52.0675
90	333234	186073566	0.00179087	103.513			60	111699	251486844	0.000444154	42.8114
120	420625	200215662	0.00234269	135.408			90	111402	215705412	0.000516454	49.7803
150	469044	205055516	0.00276543	159.842			120	135375	291491816	0.000771788	74.3916
180	567066	249412700	0.00257417	148.788			150	224970	285861075	0.00111248	107.23
210	642031	309171472	0.00162046	93.663			180	318014	316950304	0.00104439	100.667
240	501000	261105242	0.00191877	110.905			210	331020	271852944	0.00174595	168.289
							240	474641	215614194	0.00220134	212.184
Blot 7
min	Signal 28 kDa band	Signal A'black lane	28 kDa/A'black	Normalized			Blot 7
0	1132988	120925947	0.00936927	100			min	Signal 42 kDa band	Signal A'black lane	42 kDa/A'black	Normalized
30	1283436	127289820	0.0100828	107.615			0	144768	241850595	0.000598584	100
60	1174100	108486378	0.0108226	115.511			30	78312	254617335	0.000307567	51.3825
90	867804	100289772	0.00865297	92.3547			60	73502	248310100	0.000296009	49.4515
120	971700	127246764	0.0093046	99.3097			90	49270	246111915	0.000200193	33.4445
150	1183980	140847216	0.0107193	114.409			120	96902	241782870	0.000567352	94.7823
180	1509780	160775424	0.00894055	95.4241			150	137176	247463160	0.000553278	92.4311
210	1437420	161876760	0.0102856	109.78			180	136916	272417565	0.000654158	109.284
240	1664992	106877136	0.0155786	166.273			210	178204	331320780	0.000551121	92.0708
							240	182598	288163995	0.00063366	105.86
							Blot 8
							min	Signal 42 kDa band	Signal A'black lane	42 kDa/A'black	Normalized
							0	122304	238645700	0.000512492	100
							30	88575	255227400	0.000347043	67.7169
							60	55050	213511900	0.000257831	50.3093
							90	36675	225163900	0.000162881	31.7822
							120	73325	285634300	0.000378193	73.795
							150	108025	313931580	0.000378506	73.856
							180	118825	338572548	0.000456549	89.0842
							210	154575	390204738	0.000632168	123.352
							240	246675	307074768	0.000803306	156.745
	normalized with Ablack							normalized with Ablack
min	average	sdev					min	average	sdev
0	100	0					0	100	0
30	107.405	14.4007					30	61.3355	9.23565
60	109.181	10.8069					60	52.594	10.4508
90	97.8529	12.8928					90	42.8687	8.946
120	114.685	21.0834					120	74.7996	18.9173
150	129.22	34.2675					150	93.1191	18.5314
180	129.425	34.3822					180	102.727	14.1762
210	123.712	32.9561					210	141.6	29.0626
240	130.931	23.5193					240	171.685	36.9002

## Sheet: Fig 11F
Changes in protein levels after chloramphenicol treatment
WT
blot1	blot2	blot3	average	stdev		average (%)	stdev (%)
1	1	1	1	0		100	0
0.819672	0.688618	0.728227	0.745506	0.0672136		74.5506	6.72136
0.651417	0.595094	0.588608	0.611706	0.0345427		61.1706	3.45427
0.600603	0.604488	0.62929	0.61146	0.0155626		61.146	1.55626
0.600012	0.509779	0.517794	0.542528	0.0499432		54.2528	4.99432
0.585271	0.525455	0.506923	0.539216	0.0409465		53.9216	4.09465
0.570622	0.523953	0.509618	0.534731	0.0318982		53.4731	3.18982
0.492658	0.499101	0.512192	0.501317	0.00995341		50.1317	0.995341
ΔcpdR (OL28)
blot1	blot2	blot3	average	stdev		average (%)	stdev (%)
1	1	1	1	0		100	0
0.793058	0.771401	0.794293	0.78625	0.0128752		78.625	1.28752
0.755288	0.745319	0.7556	0.752069	0.00584798		75.2069	0.584798
0.651214	0.610551	0.588304	0.61669	0.0319008		61.669	3.19008
0.54554	0.569726	0.570648	0.561971	0.0142372		56.1971	1.42372
0.465322	0.556104	0.553525	0.524983	0.0516848		52.4983	5.16848
0.494693	0.484678	0.482126	0.487166	0.00664247		48.7166	0.664247
0.474108	0.578864	0.567553	0.540175	0.0574946		54.0175	5.74946
ΔrcdA (OL44)
blot1	blot2	blot3	average	stdev		average (%)	stdev (%)
1	1	1	1	0		100	0
0.774616	0.801193	0.740911	0.77224	0.0302112		77.224	3.02112
0.709419	0.740419	0.727614	0.725817	0.0155781		72.5817	1.55781
0.503799	0.516026	0.456899	0.492241	0.031212		49.2241	3.1212
0.458317	0.48906	0.440684	0.462687	0.0244822		46.2687	2.44822
0.464779	0.528186	0.499387	0.497451	0.0317476		49.7451	3.17476
0.398118	0.498061	0.461645	0.452608	0.0505808		45.2608	5.05808
0.376022	0.433958	0.417575	0.409185	0.029865		40.9185	2.9865
Growth in the presence of chloramphenicol
Time (min)	wt 1	wt 2	wt 3	wt 4	wt 5	wt average	st dev	percentage	st dev (%)	CtrA levels from blot (%)	OD expect based on CtrA level	CtrA levels in the population (corrected for growth)			OL28 1	OL28 2	OL28 3	OL28 4	OL28 average	st dev	percentage	st dev (%)	CtrA values from blot (%)	Od one would expect based on CtrA level	CtrA levels in the population (corrected for growth)			OL44 1	OL44 2	OL44 3	OL44 4	OL44 average	st dev	percentage	st dev (%)	CtrA values from blot (%)	Od one would expect based on CtrA level	CtrA levels in the population (corrected for growth)
0	0.018	0.015	0.015	0.013	0.015	0.0152	0.0016	100	10.5263	100	100	100			0.014	0.012	0.011	0.012	0.01225	0.00108972	100	8.89571	100	100	100			0.013	0.013	0.016	0.016	0.0145	0.0015	100	10.3448	100	100	100
0.5	0.0193333	0.0213333	0.0213333	0.0173333	0.0203333	0.0199333	0.00149666	131.14	7.50834						0.0183333	0.0173333	0.0163333	0.0173333	0.0173333	0.000707107	141.497	4.07946						0.0203333	0.0213333	0.0183333	0.0213333	0.0203333	0.00122474	140.23	6.02334
1	0.0203333	0.0213333	0.0223333	0.0183333	0.0203333	0.0205333	0.00132665	135.088	6.46096	74.5506	134.137	100.709			0.0193333	0.0173333	0.0163333	0.0183333	0.0178333	0.00111803	145.578	6.26935	78.625	127.186	114.461			0.0203333	0.0223333	0.0183333	0.0213333	0.0205833	0.00147902	141.954	7.18552	77.224	129.493	109.623
1.5	0.0203333	0.0223333	0.0233333	0.0183333	0.0213333	0.0211333	0.00172047	139.035	8.141						0.0183333	0.0173333	0.0173333	0.0183333	0.0178333	0.0005	145.578	2.80374						0.0213333	0.0223333	0.0193333	0.0223333	0.0213333	0.00122474	147.126	5.74099
2	0.0203333	0.0223333	0.0233333	0.0193333	0.0213333	0.0213333	0.00141421	140.351	6.62913	61.1706	163.477	85.8535			0.0193333	0.0183333	0.0173333	0.0183333	0.0183333	0.000707107	149.66	3.85695	75.2069	132.967	112.555			0.0213333	0.0233333	0.0193333	0.0233333	0.0218333	0.00165831	150.575	7.59532	72.5817	137.776	109.29
2.5	0.0213333	0.0233333	0.0243333	0.0193333	0.0223333	0.0221333	0.00172047	145.614	7.77319						0.0203333	0.0183333	0.0173333	0.0193333	0.0188333	0.00111803	153.741	5.93646						0.0223333	0.0243333	0.0203333	0.0253333	0.0230833	0.00192029	159.195	8.31893
3	0.021	0.024	0.025	0.02	0.023	0.0226	0.00185472	148.684	8.20674	61.146	163.543	90.9145			0.019	0.018	0.018	0.019	0.0185	0.0005	151.02	2.7027	61.669	162.156	93.1328			0.023	0.024	0.021	0.025	0.02325	0.00147902	160.345	6.36138	49.2241	203.152	78.9284
3.5	0.0293333	0.0253333	0.0243333	0.0213333	0.0233333	0.0247333	0.0026533	162.719	10.7276						0.0203333	0.0193333	0.0183333	0.0193333	0.0193333	0.000707107	157.823	3.65745						0.0233333	0.0253333	0.0213333	0.0243333	0.0235833	0.00147902	162.644	6.27146
4	0.023	0.024	0.026	0.021	0.024	0.0236	0.00162481	155.263	6.88478	54.2528	184.322	84.2346			0.02	0.019	0.019	0.02	0.0195	0.0005	159.184	2.5641	56.1971	177.945	89.4567			0.023	0.025	0.022	0.025	0.02375	0.00129904	163.793	5.46963	46.2687	216.129	75.7849
4.5	0.023	0.025	0.026	0.021	0.025	0.024	0.00178885	157.895	7.45356						0.02	0.019	0.019	0.02	0.0195	0.0005	159.184	2.5641						0.024	0.026	0.022	0.025	0.02425	0.00147902	167.241	6.09905
5	0.024	0.026	0.026	0.022	0.025	0.0246	0.00149666	161.842	6.084	53.9216	185.454	87.2679			0.021	0.02	0.02	0.021	0.0205	0.0005	167.347	2.43902	52.4983	190.482	87.8544			0.025	0.027	0.023	0.026	0.02525	0.00147902	174.138	5.8575	49.7451	201.025	86.625
5.5	0.024	0.027	0.027	0.022	0.025	0.025	0.00189737	164.474	7.58947						0.021	0.021	0.02	0.021	0.02075	0.000433013	169.388	2.08681						0.026	0.027	0.024	0.027	0.026	0.00122474	179.31	4.71056
6	0.025	0.027	0.027	0.023	0.026	0.0256	0.00149666	168.421	5.84634	53.4731	187.01	90.0599			0.022	0.021	0.021	0.021	0.02125	0.000433013	173.469	2.03771	48.7166	205.269	84.5083			0.026	0.028	0.024	0.027	0.02625	0.00147902	181.034	5.63436	45.2608	220.942	81.9377
6.5	0.026	0.027	0.028	0.023	0.026	0.026	0.00167332	171.053	6.43585						0.022	0.021	0.021	0.021	0.02125	0.000433013	173.469	2.03771						0.027	0.028	0.025	0.028	0.027	0.00122474	186.207	4.53609
7	0.026	0.028	0.028	0.024	0.027	0.0266	0.00149666	175	5.62655	50.1317	199.475	87.7305			0.024	0.021	0.021	0.022	0.022	0.00122474	179.592	5.56702	54.0175	185.125	97.011			0.027	0.029	0.025	0.028	0.02725	0.00147902	187.931	5.4276	40.9185	244.388	76.8986
7.5	0.026	0.029	0.029	0.024	0.027	0.027	0.00189737	177.632	7.02728						0.024	0.022	0.022	0.022	0.0225	0.000866025	183.673	3.849						0.029	0.029	0.026	0.029	0.02825	0.00129904	194.828	4.59836
8	0.027	0.029	0.03	0.025	0.028	0.0278	0.00172047	182.895	6.18872						0.023	0.022	0.022	0.023	0.0225	0.0005	183.673	2.22222						0.029	0.031	0.026	0.029	0.02875	0.00178536	198.276	6.20994
8.5	0.027	0.03	0.031	0.025	0.029	0.0284	0.00215407	186.842	7.58474						0.023	0.022	0.022	0.023	0.0225	0.0005	183.673	2.22222						0.029	0.031	0.027	0.03	0.02925	0.00147902	201.724	5.05648
9	0.028	0.03	0.031	0.026	0.029	0.0288	0.00172047	189.474	5.97384						0.024	0.023	0.022	0.023	0.023	0.000707107	187.755	3.07438						0.029	0.031	0.027	0.03	0.02925	0.00147902	201.724	5.05648
9.5	0.029	0.031	0.031	0.026	0.029	0.0292	0.00183303	192.105	6.2775						0.026	0.023	0.023	0.024	0.024	0.00122474	195.918	5.1031						0.03	0.032	0.028	0.03	0.03	0.00141421	206.897	4.71405
